# Supplementary material for: Transcriptional decomposition reveals active chromatin architectures and cell specific regulatory interactions
Source: Nat Commun. 2018 Feb 5;9:487. doi: 10.1038/s41467-017-02798-1 (PMC5799294; doi:10.1038/s41467-017-02798-1)
Supplement: Supplementary file 4 — Supplementary Data 1 [file 41467_2017_2798_MOESM4_ESM.txt]

chr7	120460001	120470000	bin135240	.	-1
chr7	120450001	120460000	bin135239	.	-1
chr7	120470001	120480000	bin135241	.	-1
chr7	120440001	120450000	bin135238	.	-1
chr7	120480001	120490000	bin135242	.	-1
chr7	120430001	120440000	bin135237	.	-1
chr7	120490001	120500000	bin135243	.	-1
chr7	120420001	120430000	bin135236	.	-1
chr7	120500001	120510000	bin135244	.	-1
chr7	120410001	120420000	bin135235	.	-1
chr7	120510001	120520000	bin135245	.	-1
chr7	120400001	120410000	bin135234	.	-1
chr7	120520001	120530000	bin135246	.	-1
chr7	120530001	120540000	bin135247	.	-1
chr7	120390001	120400000	bin135233	.	-1
chr7	120540001	120550000	bin135248	.	-1
chr7	120380001	120390000	bin135232	.	-1
chr7	120550001	120560000	bin135249	.	-1
chr11	12710001	12720000	bin182128	.	1
chr11	12700001	12710000	bin182127	.	1
chr11	12770001	12780000	bin182134	.	1
chr11	66970001	66980000	bin187554	.	1
chr11	12730001	12740000	bin182130	.	1
chr11	12720001	12730000	bin182129	.	1
chr11	12760001	12770000	bin182133	.	1
chr11	66950001	66960000	bin187552	.	1
chr11	12690001	12700000	bin182126	.	1
chr7	120560001	120570000	bin135250	.	-1
chr11	66960001	66970000	bin187553	.	1
chr11	12750001	12760000	bin182132	.	1
chr11	12780001	12790000	bin182135	.	1
chr11	12740001	12750000	bin182131	.	1
chr7	120370001	120380000	bin135231	.	-1
chr11	22780001	22790000	bin183135	.	-1
chr3	122060001	122070000	bin61325	.	-1
chr11	22790001	22800000	bin183136	.	-1
chr11	12680001	12690000	bin182125	.	1
chr11	22770001	22780000	bin183134	.	-1
chr3	122050001	122060000	bin61324	.	-1
chr3	122070001	122080000	bin61326	.	-1
chr11	66980001	66990000	bin187555	.	1
chr7	120570001	120580000	bin135251	.	-1
chr7	120360001	120370000	bin135230	.	-1
chr11	12790001	12800000	bin182136	.	1
chr11	121550001	121560000	bin193012	.	-1
chr11	121570001	121580000	bin193014	.	-1
chr11	121560001	121570000	bin193013	.	-1
chr11	22760001	22770000	bin183133	.	-1
chr3	122040001	122050000	bin61323	.	-1
chr11	121580001	121590000	bin193015	.	-1
chr7	120580001	120590000	bin135252	.	-1
chr7	120350001	120360000	bin135229	.	-1
chr11	22800001	22810000	bin183137	.	-1
chr11	12670001	12680000	bin182124	.	1
chr11	121540001	121550000	bin193011	.	-1
chr11	66940001	66950000	bin187551	.	1
chr11	66990001	67000000	bin187556	.	1
chr11	121590001	121600000	bin193016	.	-1
chr3	122080001	122090000	bin61327	.	-1
chr11	12800001	12810000	bin182137	.	1
chr11	72580001	72590000	bin188115	.	1
chr11	120120001	120130000	bin192869	.	1
chr2	210590001	210600000	bin45957	.	1
chr3	122030001	122040000	bin61322	.	-1
chr2	210600001	210610000	bin45958	.	1
chr11	121530001	121540000	bin193010	.	-1
chr7	120590001	120600000	bin135253	.	-1
chr7	120340001	120350000	bin135228	.	-1
chr11	67000001	67010000	bin187557	.	1
chr11	120130001	120140000	bin192870	.	1
chr11	72570001	72580000	bin188114	.	1
chr2	210580001	210590000	bin45956	.	1
chr11	22750001	22760000	bin183132	.	-1
chr11	12810001	12820000	bin182138	.	1
chr11	66930001	66940000	bin187550	.	1
chr11	111370001	111380000	bin191994	.	-1
chr3	122020001	122030000	bin61321	.	-1
chr11	72590001	72600000	bin188116	.	1
chr11	67020001	67030000	bin187559	.	1
chr2	210570001	210580000	bin45955	.	1
chr11	12930001	12940000	bin182150	.	1
chr18	4340001	4350000	bin257812	.	-1
chr11	121520001	121530000	bin193009	.	-1
chr11	67010001	67020000	bin187558	.	1
chr7	120600001	120610000	bin135254	.	-1
chr11	22810001	22820000	bin183138	.	-1
chr11	12820001	12830000	bin182139	.	1
chr11	12920001	12930000	bin182149	.	1
chr11	22670001	22680000	bin183124	.	-1
chr7	120330001	120340000	bin135227	.	-1
chr2	210610001	210620000	bin45959	.	1
chr11	111360001	111370000	bin191993	.	-1
chr18	4350001	4360000	bin257813	.	-1
chr11	12910001	12920000	bin182148	.	1
chr11	12900001	12910000	bin182147	.	1
chr11	12860001	12870000	bin182143	.	1
chr3	122090001	122100000	bin61328	.	-1
chr11	12870001	12880000	bin182144	.	1
chr18	4330001	4340000	bin257811	.	-1
chr11	22680001	22690000	bin183125	.	-1
chr11	121600001	121610000	bin193017	.	-1
chr18	4320001	4330000	bin257810	.	-1
chr11	111350001	111360000	bin191992	.	-1
chr11	12880001	12890000	bin182145	.	1
chr11	12940001	12950000	bin182151	.	1
chr11	12830001	12840000	bin182140	.	1
chr18	4260001	4270000	bin257804	.	-1
chr11	22740001	22750000	bin183131	.	-1
chr11	12890001	12900000	bin182146	.	1
chr11	120110001	120120000	bin192868	.	1
chr3	122010001	122020000	bin61320	.	-1
chr18	4270001	4280000	bin257805	.	-1
chr2	210560001	210570000	bin45954	.	1
chr18	4310001	4320000	bin257809	.	-1
chr7	120610001	120620000	bin135255	.	-1
chr7	120320001	120330000	bin135226	.	-1
chr18	4250001	4260000	bin257803	.	-1
chr12	20400001	20410000	bin196407	.	1
chr11	22660001	22670000	bin183123	.	-1
chr3	119590001	119600000	bin61078	.	-1
chr11	121510001	121520000	bin193008	.	-1
chr11	12840001	12850000	bin182141	.	1
chr18	4240001	4250000	bin257802	.	-1
chr11	12850001	12860000	bin182142	.	1
chr18	4360001	4370000	bin257814	.	-1
chr11	22730001	22740000	bin183130	.	-1
chr11	67030001	67040000	bin187560	.	1
chr18	4280001	4290000	bin257806	.	-1
chr18	4300001	4310000	bin257808	.	-1
chr12	20410001	20420000	bin196408	.	1
chr12	20420001	20430000	bin196409	.	1
chr3	122000001	122010000	bin61319	.	-1
chr3	119580001	119590000	bin61077	.	-1
chr11	22710001	22720000	bin183128	.	-1
chr2	210640001	210650000	bin45962	.	1
chr11	22720001	22730000	bin183129	.	-1
chr12	20390001	20400000	bin196406	.	1
chr18	4290001	4300000	bin257807	.	-1
chr11	22690001	22700000	bin183126	.	-1
chr2	210620001	210630000	bin45960	.	1
chr11	22700001	22710000	bin183127	.	-1
chr7	120620001	120630000	bin135256	.	-1
chr2	210630001	210640000	bin45961	.	1
chr11	121490001	121500000	bin193006	.	-1
chr7	120310001	120320000	bin135225	.	-1
chr11	121480001	121490000	bin193005	.	-1
chr7	50300001	50310000	bin128224	.	-1
chr12	20430001	20440000	bin196410	.	1
chr11	121470001	121480000	bin193004	.	-1
chr3	171320001	171330000	bin66251	.	-1
chr3	171310001	171320000	bin66250	.	-1
chr11	121500001	121510000	bin193007	.	-1
chr18	4230001	4240000	bin257801	.	-1
chr2	210550001	210560000	bin45953	.	1
chr11	12660001	12670000	bin182123	.	1
chr7	50310001	50320000	bin128225	.	-1
chr2	210650001	210660000	bin45963	.	1
chr11	66920001	66930000	bin187549	.	1
chr11	67040001	67050000	bin187561	.	1
chr11	121460001	121470000	bin193003	.	-1
chr3	171330001	171340000	bin66252	.	-1
chr3	175250001	175260000	bin66644	.	-1
chr3	119600001	119610000	bin61079	.	-1
chr3	119570001	119580000	bin61076	.	-1
chr3	171300001	171310000	bin66249	.	-1
chr11	72560001	72570000	bin188113	.	1
chr13	46160001	46170000	bin212312	.	-1
chr3	122100001	122110000	bin61329	.	-1
chr3	171290001	171300000	bin66248	.	-1
chr1	160630001	160640000	bin16064	.	-1
chr3	171280001	171290000	bin66247	.	-1
chr3	175260001	175270000	bin66645	.	-1
chr7	120630001	120640000	bin135257	.	-1
chr7	50290001	50300000	bin128223	.	-1
chr16	81810001	81820000	bin248207	.	-1
chr18	4370001	4380000	bin257815	.	-1
chr7	20210001	20220000	bin125215	.	-1
chr7	50320001	50330000	bin128226	.	-1
chr3	171340001	171350000	bin66253	.	-1
chr1	160640001	160650000	bin16065	.	-1
chr3	121990001	122000000	bin61318	.	-1
chr14	22500001	22510000	bin221384	.	-1
chr13	46150001	46160000	bin212311	.	-1
chr3	175240001	175250000	bin66643	.	-1
chr7	20200001	20210000	bin125214	.	-1
chr11	122140001	122150000	bin193071	.	1
chr7	20190001	20200000	bin125213	.	-1
chr11	120140001	120150000	bin192871	.	1
chr11	121610001	121620000	bin193018	.	-1
chr11	12950001	12960000	bin182152	.	1
chr12	20380001	20390000	bin196405	.	1
chr7	120300001	120310000	bin135224	.	-1
chr11	111380001	111390000	bin191995	.	-1
chr11	102530001	102540000	bin191110	.	-1
chr16	81820001	81830000	bin248208	.	-1
chr7	20180001	20190000	bin125212	.	-1
chr7	50330001	50340000	bin128227	.	-1
chr11	67050001	67060000	bin187562	.	1
chr11	122150001	122160000	bin193072	.	1
chr3	171270001	171280000	bin66246	.	-1
chr1	160620001	160630000	bin16063	.	-1
chr3	171250001	171260000	bin66244	.	-1
chr3	119560001	119570000	bin61075	.	-1
chr16	81800001	81810000	bin248206	.	-1
chr3	171260001	171270000	bin66245	.	-1
chr11	22820001	22830000	bin183139	.	-1
chr11	102550001	102560000	bin191112	.	-1
chr12	20440001	20450000	bin196411	.	1
chr11	102540001	102550000	bin191111	.	-1
chr3	171240001	171250000	bin66243	.	-1
chr7	20170001	20180000	bin125211	.	-1
chr11	121450001	121460000	bin193002	.	-1
chr7	50280001	50290000	bin128222	.	-1
chr18	4220001	4230000	bin257800	.	-1
chr7	120640001	120650000	bin135258	.	-1
chr11	83570001	83580000	bin189214	.	1
chr15	98890001	98900000	bin239714	.	1
chr5	59270001	59280000	bin93894	.	1
chr11	111340001	111350000	bin191991	.	-1
chr7	20220001	20230000	bin125216	.	-1
chr14	22510001	22520000	bin221385	.	-1
chr10	13700001	13710000	bin168846	.	-1
chr11	122130001	122140000	bin193070	.	1
chr14	22490001	22500000	bin221383	.	-1
chr3	175230001	175240000	bin66642	.	-1
chr11	83580001	83590000	bin189215	.	1
chr3	171350001	171360000	bin66254	.	-1
chr2	174590001	174600000	bin42357	.	-1
chr11	22220001	22230000	bin183079	.	-1
chr2	213020001	213030000	bin46200	.	-1
chr15	98880001	98890000	bin239713	.	1
chr7	28670001	28680000	bin126061	.	-1
chr7	120290001	120300000	bin135223	.	-1
chr3	171200001	171210000	bin66239	.	-1
chr16	81830001	81840000	bin248209	.	-1
chr7	50340001	50350000	bin128228	.	-1
chr3	171230001	171240000	bin66242	.	-1
chr11	122160001	122170000	bin193073	.	1
chr9	110140001	110150000	bin164654	.	-1
chr11	22210001	22220000	bin183078	.	-1
chr3	171190001	171200000	bin66238	.	-1
chr7	20160001	20170000	bin125210	.	-1
chr7	28660001	28670000	bin126060	.	-1
chr15	98870001	98880000	bin239712	.	1
chr3	171210001	171220000	bin66240	.	-1
chr7	28680001	28690000	bin126062	.	-1
chr18	4380001	4390000	bin257816	.	-1
chr2	213010001	213020000	bin46199	.	-1
chr3	171180001	171190000	bin66237	.	-1
chr7	69920001	69930000	bin130186	.	-1
chr11	72600001	72610000	bin188117	.	1
chr3	171220001	171230000	bin66241	.	-1
chr7	70180001	70190000	bin130212	.	-1
chr7	69910001	69920000	bin130185	.	-1
chr7	69930001	69940000	bin130187	.	-1
chr2	210660001	210670000	bin45964	.	1
chr16	81790001	81800000	bin248205	.	-1
chr3	119550001	119560000	bin61074	.	-1
chr7	70170001	70180000	bin130211	.	-1
chr11	66910001	66920000	bin187548	.	1
chr3	121980001	121990000	bin61317	.	-1
chr3	175270001	175280000	bin66646	.	-1
chr7	28650001	28660000	bin126059	.	-1
chr10	13710001	13720000	bin168847	.	-1
chr5	24260001	24270000	bin90393	.	1
chr11	122120001	122130000	bin193069	.	1
chr5	59280001	59290000	bin93895	.	1
chr12	20450001	20460000	bin196412	.	1
chr7	69820001	69830000	bin130176	.	-1
chr11	22230001	22240000	bin183080	.	-1
chr11	22650001	22660000	bin183122	.	-1
chr11	22200001	22210000	bin183077	.	-1
chr11	83590001	83600000	bin189216	.	1
chr7	28640001	28650000	bin126058	.	-1
chr7	70190001	70200000	bin130213	.	-1
chr3	119610001	119620000	bin61080	.	-1
chr7	70160001	70170000	bin130210	.	-1
chr18	4210001	4220000	bin257799	.	-1
chr5	59120001	59130000	bin93879	.	1
chr7	69940001	69950000	bin130188	.	-1
chr7	69730001	69740000	bin130167	.	-1
chr11	102560001	102570000	bin191113	.	-1
chr3	171170001	171180000	bin66236	.	-1
chr7	28690001	28700000	bin126063	.	-1
chr6	72680001	72690000	bin113385	.	-1
chr13	46170001	46180000	bin212313	.	-1
chr7	28630001	28640000	bin126057	.	-1
chr11	122170001	122180000	bin193074	.	1
chr7	70200001	70210000	bin130214	.	-1
chr7	69740001	69750000	bin130168	.	-1
chr6	165920001	165930000	bin122709	.	1
chr7	69810001	69820000	bin130175	.	-1
chr7	20150001	20160000	bin125209	.	-1
chr7	69800001	69810000	bin130174	.	-1
chrX	19790001	19800000	bin289440	.	-1
chr7	70220001	70230000	bin130216	.	-1
chr13	69940001	69950000	bin214690	.	1
chr7	70210001	70220000	bin130215	.	-1
chr7	120650001	120660000	bin135259	.	-1
chr7	28710001	28720000	bin126065	.	-1
chr5	24270001	24280000	bin90394	.	1
chr9	110130001	110140000	bin164653	.	-1
chr7	69900001	69910000	bin130184	.	-1
chr5	59130001	59140000	bin93880	.	1
chr7	70150001	70160000	bin130209	.	-1
chr7	50270001	50280000	bin128221	.	-1
chr7	28700001	28710000	bin126064	.	-1
chr7	28620001	28630000	bin126056	.	-1
chr6	72670001	72680000	bin113384	.	-1
chr7	28720001	28730000	bin126066	.	-1
chr7	70230001	70240000	bin130217	.	-1
chr7	69750001	69760000	bin130169	.	-1
chr5	59110001	59120000	bin93878	.	1
chr11	12960001	12970000	bin182153	.	1
chr6	165910001	165920000	bin122708	.	1
chr6	72690001	72700000	bin113386	.	-1
chr6	165930001	165940000	bin122710	.	1
chr5	59140001	59150000	bin93881	.	1
chr11	83560001	83570000	bin189213	.	1
chr7	69720001	69730000	bin130166	.	-1
chr13	91580001	91590000	bin216854	.	1
chr1	160710001	160720000	bin16072	.	-1
chr6	165900001	165910000	bin122707	.	1
chr7	69760001	69770000	bin130170	.	-1
chr12	20370001	20380000	bin196404	.	1
chr11	120100001	120110000	bin192867	.	1
chr7	69950001	69960000	bin130189	.	-1
chr13	91560001	91570000	bin216852	.	1
chr11	72550001	72560000	bin188112	.	1
chr11	83600001	83610000	bin189217	.	1
chr7	69770001	69780000	bin130171	.	-1
chr7	69790001	69800000	bin130173	.	-1
chr6	165940001	165950000	bin122711	.	1
chr7	70240001	70250000	bin130218	.	-1
chr5	24250001	24260000	bin90392	.	1
chr5	59260001	59270000	bin93893	.	1
chr13	46140001	46150000	bin212310	.	-1
chr7	69780001	69790000	bin130172	.	-1
chr7	69830001	69840000	bin130177	.	-1
chr13	91570001	91580000	bin216853	.	1
chr7	28730001	28740000	bin126067	.	-1
chr11	122110001	122120000	bin193068	.	1
chr6	72700001	72710000	bin113387	.	-1
chr10	13720001	13730000	bin168848	.	-1
chr7	69710001	69720000	bin130165	.	-1
chr6	72660001	72670000	bin113383	.	-1
chr12	20460001	20470000	bin196413	.	1
chr18	4390001	4400000	bin257817	.	-1
chr7	69890001	69900000	bin130183	.	-1
chr5	59150001	59160000	bin93882	.	1
chr4	41640001	41650000	bin73108	.	1
chr1	160610001	160620000	bin16062	.	-1
chrX	19780001	19790000	bin289439	.	-1
chr7	28610001	28620000	bin126055	.	-1
chr7	70140001	70150000	bin130208	.	-1
chr11	22190001	22200000	bin183076	.	-1
chr7	69700001	69710000	bin130164	.	-1
chr13	91550001	91560000	bin216851	.	1
chr2	68380001	68390000	bin31736	.	-1
chr11	22240001	22250000	bin183081	.	-1
chr7	20230001	20240000	bin125217	.	-1
chr2	213000001	213010000	bin46198	.	-1
chr14	22480001	22490000	bin221382	.	-1
chr7	120280001	120290000	bin135222	.	-1
chr12	20470001	20480000	bin196414	.	1
chr7	50350001	50360000	bin128229	.	-1
chr7	69960001	69970000	bin130190	.	-1
chr3	122110001	122120000	bin61330	.	-1
chr3	171160001	171170000	bin66235	.	-1
chr12	52190001	52200000	bin199586	.	1
chr15	98900001	98910000	bin239715	.	1
chr5	59100001	59110000	bin93877	.	1
chr7	70720001	70730000	bin130266	.	-1
chr7	70250001	70260000	bin130219	.	-1
chr14	22520001	22530000	bin221386	.	-1
chr7	69690001	69700000	bin130163	.	-1
chr7	70710001	70720000	bin130265	.	-1
chr7	69840001	69850000	bin130178	.	-1
chr16	81840001	81850000	bin248210	.	-1
chr5	59290001	59300000	bin93896	.	1
chr6	165890001	165900000	bin122706	.	1
chr13	91590001	91600000	bin216855	.	1
chr15	98860001	98870000	bin239711	.	1
chr13	87720001	87730000	bin216468	.	1
chr6	72650001	72660000	bin113382	.	-1
chr6	72710001	72720000	bin113388	.	-1
chr11	122180001	122190000	bin193075	.	1
chr10	13730001	13740000	bin168849	.	-1
chr7	20140001	20150000	bin125208	.	-1
chr6	165950001	165960000	bin122712	.	1
chr7	70730001	70740000	bin130267	.	-1
chr10	48740001	48750000	bin172350	.	-1
chr7	69970001	69980000	bin130191	.	-1
chr4	41630001	41640000	bin73107	.	1
chr7	70700001	70710000	bin130264	.	-1
chr21	25420001	25430000	bin280248	.	-1
chr7	69680001	69690000	bin130162	.	-1
chr7	69880001	69890000	bin130182	.	-1
chr5	59250001	59260000	bin93892	.	1
chr7	28740001	28750000	bin126068	.	-1
chrX	19800001	19810000	bin289441	.	-1
chr10	13740001	13750000	bin168850	.	-1
chr14	22530001	22540000	bin221387	.	-1
chr4	41650001	41660000	bin73109	.	1
chr7	70260001	70270000	bin130220	.	-1
chr7	28600001	28610000	bin126054	.	-1
chr2	174580001	174590000	bin42356	.	-1
chr1	160650001	160660000	bin16066	.	-1
chr7	69670001	69680000	bin130161	.	-1
chr6	165880001	165890000	bin122705	.	1
chr7	120660001	120670000	bin135260	.	-1
chr12	20480001	20490000	bin196415	.	1
chr7	69850001	69860000	bin130179	.	-1
chr11	83610001	83620000	bin189218	.	1
chr13	91540001	91550000	bin216850	.	1
chr7	69980001	69990000	bin130192	.	-1
chr6	72720001	72730000	bin113389	.	-1
chr11	122360001	122370000	bin193093	.	1
chr11	122100001	122110000	bin193067	.	1
chr7	70690001	70700000	bin130263	.	-1
chr10	13690001	13700000	bin168845	.	-1
chr5	24240001	24250000	bin90391	.	1
chr13	91530001	91540000	bin216849	.	1
chr11	120150001	120160000	bin192872	.	1
chr18	4400001	4410000	bin257818	.	-1
chr12	52200001	52210000	bin199587	.	1
chr12	20490001	20500000	bin196416	.	1
chr2	174600001	174610000	bin42358	.	-1
chr13	87730001	87740000	bin216469	.	1
chr4	41620001	41630000	bin73106	.	1
chr7	69870001	69880000	bin130181	.	-1
chr3	171360001	171370000	bin66255	.	-1
chr2	8390001	8400000	bin25737	.	-1
chr7	69860001	69870000	bin130180	.	-1
chr7	70130001	70140000	bin130207	.	-1
chr10	48750001	48760000	bin172351	.	-1
chr3	175220001	175230000	bin66641	.	-1
chrX	19770001	19780000	bin289438	.	-1
chr7	69990001	70000000	bin130193	.	-1
chr2	68370001	68380000	bin31735	.	-1
chr9	37010001	37020000	bin157341	.	-1
chr7	70740001	70750000	bin130268	.	-1
chr11	111390001	111400000	bin191996	.	-1
chr5	59240001	59250000	bin93891	.	1
chr7	70270001	70280000	bin130221	.	-1
chr13	87710001	87720000	bin216467	.	1
chr7	70000001	70010000	bin130194	.	-1
chr6	133370001	133380000	bin119454	.	1
chr3	121970001	121980000	bin61316	.	-1
chr7	28590001	28600000	bin126053	.	-1
chr9	37000001	37010000	bin157340	.	-1
chr7	15020001	15030000	bin124696	.	-1
chr6	72640001	72650000	bin113381	.	-1
chr11	102520001	102530000	bin191109	.	-1
chr7	69660001	69670000	bin130160	.	-1
chr7	15010001	15020000	bin124695	.	-1
chr11	66900001	66910000	bin187547	.	1
chr6	133380001	133390000	bin119455	.	1
chr10	48720001	48730000	bin172348	.	-1
chr11	122260001	122270000	bin193083	.	1
chr6	165960001	165970000	bin122713	.	1
chr6	72730001	72740000	bin113390	.	-1
chr11	86800001	86810000	bin189537	.	1
chr7	15030001	15040000	bin124697	.	-1
chr11	121620001	121630000	bin193019	.	-1
chr5	59090001	59100000	bin93876	.	1
chr5	59160001	59170000	bin93883	.	1
chr10	48730001	48740000	bin172349	.	-1
chr7	70010001	70020000	bin130195	.	-1
chr11	102570001	102580000	bin191114	.	-1
chr13	91520001	91530000	bin216848	.	1
chr1	160720001	160730000	bin16073	.	-1
chr12	52230001	52240000	bin199590	.	1
