# Supplementary material for: Transcriptional decomposition reveals active chromatin architectures and cell specific regulatory interactions
Source: Nat Commun. 2018 Feb 5;9:487. doi: 10.1038/s41467-017-02798-1 (PMC5799294; doi:10.1038/s41467-017-02798-1)
Supplement: Supplementary file 5 — Supplementary Data 2 [file 41467_2017_2798_MOESM5_ESM.txt]

chr11	72190001	72200000	bin188076	.	1
chr11	67580001	67590000	bin187615	.	-1
chr11	118260001	118270000	bin192683	.	1
chr11	112160001	112170000	bin192073	.	1
chr11	1850001	1860000	bin181042	.	-1
chr11	60450001	60460000	bin186902	.	-1
chr11	61820001	61830000	bin187039	.	-1
chr3	149370001	149380000	bin64056	.	1
chr6	26230001	26240000	bin108740	.	-1
chr11	61750001	61760000	bin187032	.	-1
chr6	27870001	27880000	bin108904	.	-1
chr11	57560001	57570000	bin186613	.	-1
chr11	2920001	2930000	bin181149	.	1
chr3	141360001	141370000	bin63255	.	1
chr11	320001	330000	bin180889	.	1
chr11	47370001	47380000	bin185594	.	-1
chr6	33070001	33080000	bin109424	.	-1
chr11	57420001	57430000	bin186599	.	-1
chr3	112130001	112140000	bin60332	.	-1
chr6	32430001	32440000	bin109360	.	-1
chr6	26240001	26250000	bin108741	.	-1
chr7	95590001	95600000	bin132753	.	1
chr5	150410001	150420000	bin103008	.	-1
chr3	50260001	50270000	bin54145	.	1
chr22	37180001	37190000	bin286096	.	1
chr11	123450001	123460000	bin193202	.	1
chr3	121660001	121670000	bin61285	.	-1
chr11	60950001	60960000	bin186952	.	-1
chr11	68680001	68690000	bin187725	.	1
chr11	67430001	67440000	bin187600	.	-1
chr11	390001	400000	bin180896	.	1
chr11	86800001	86810000	bin189537	.	1
chr11	64200001	64210000	bin187277	.	-1
chr11	68010001	68020000	bin187658	.	1
chr6	31570001	31580000	bin109274	.	-1
chr11	65450001	65460000	bin187402	.	-1
chr7	600001	610000	bin123254	.	-1
chr11	125880001	125890000	bin193445	.	-1
chr3	142020001	142030000	bin63321	.	-1
chr16	30180001	30190000	bin243044	.	-1
chr6	24970001	24980000	bin108614	.	1
chr11	2880001	2890000	bin181145	.	1
chr11	47180001	47190000	bin185575	.	1
chr11	111370001	111380000	bin191994	.	-1
chr3	128480001	128490000	bin61967	.	1
chr3	101820001	101830000	bin59301	.	-1
chr5	150400001	150410000	bin103007	.	-1
chr7	93920001	93930000	bin132586	.	1
chr11	119420001	119430000	bin192799	.	-1
chr6	390001	400000	bin106156	.	-1
chr7	74210001	74220000	bin130615	.	-1
chr11	120240001	120250000	bin192881	.	-1
chr7	128930001	128940000	bin136087	.	-1
chr6	29550001	29560000	bin109072	.	-1
chr3	49810001	49820000	bin54100	.	-1
chrX	153880001	153890000	bin302849	.	1
chr9	134390001	134400000	bin167079	.	-1
chr11	27470001	27480000	bin183604	.	1
chr11	66700001	66710000	bin187527	.	1
chr7	74200001	74210000	bin130614	.	-1
chr13	99300001	99310000	bin217626	.	-1
chr11	86950001	86960000	bin189552	.	1
chr4	6690001	6700000	bin69613	.	1
chrX	48680001	48690000	bin292329	.	-1
chr11	610001	620000	bin180918	.	-1
chr3	8760001	8770000	bin49995	.	-1
chr11	12370001	12380000	bin182094	.	1
chr11	117310001	117320000	bin192588	.	1
chr12	53200001	53210000	bin199687	.	-1
chr11	67300001	67310000	bin187587	.	1
chr6	87090001	87100000	bin114826	.	1
chr11	27050001	27060000	bin183562	.	-1
chr22	37240001	37250000	bin286102	.	-1
chr6	31350001	31360000	bin109252	.	-1
chr7	117010001	117020000	bin134895	.	-1
chr7	142790001	142800000	bin137473	.	-1
chr21	44920001	44930000	bin282198	.	-1
chr7	126660001	126670000	bin135860	.	1
chr16	11960001	11970000	bin241222	.	-1
chr3	50150001	50160000	bin54134	.	1
chr3	127730001	127740000	bin61892	.	-1
chr3	12960001	12970000	bin50415	.	1
chr3	56910001	56920000	bin54810	.	-1
chr11	65480001	65490000	bin187405	.	1
chr3	32390001	32400000	bin52358	.	-1
chr3	136950001	136960000	bin62814	.	1
chr6	75200001	75210000	bin113637	.	1
chr11	1520001	1530000	bin181009	.	-1
chr3	130850001	130860000	bin62204	.	-1
chr6	113850001	113860000	bin117502	.	-1
chr11	61800001	61810000	bin187037	.	1
chr3	6710001	6720000	bin49790	.	-1
chr3	113530001	113540000	bin60472	.	-1
chr6	2970001	2980000	bin106414	.	1
chr6	31610001	31620000	bin109278	.	-1
chr3	50300001	50310000	bin54149	.	1
chr16	30380001	30390000	bin243064	.	-1
chr11	3120001	3130000	bin181169	.	1
chr6	144340001	144350000	bin120551	.	-1
chr10	69080001	69090000	bin174384	.	-1
chr16	57280001	57290000	bin245754	.	1
chr7	134890001	134900000	bin136683	.	1
chr3	183160001	183170000	bin67435	.	-1
chr3	124880001	124890000	bin61607	.	1
chr6	106970001	106980000	bin116814	.	1
chr16	66600001	66610000	bin246686	.	-1
chr7	1550001	1560000	bin123349	.	1
chr1	26310001	26320000	bin2632	.	-1
chr3	112490001	112500000	bin60368	.	-1
chr7	88300001	88310000	bin132024	.	1
chr11	8160001	8170000	bin181673	.	-1
chr19	49330001	49340000	bin270340	.	-1
chr3	165830001	165840000	bin65702	.	-1
chr15	79970001	79980000	bin237822	.	-1
chr3	4750001	4760000	bin49594	.	-1
chr11	14640001	14650000	bin182321	.	1
chr3	86990001	87000000	bin57818	.	1
chr21	43350001	43360000	bin282041	.	-1
chr3	134370001	134380000	bin62556	.	1
chr3	194320001	194330000	bin68551	.	1
chr11	14320001	14330000	bin182289	.	-1
chr11	57510001	57520000	bin186608	.	-1
chr3	134790001	134800000	bin62598	.	-1
chr11	440001	450000	bin180901	.	-1
chr3	4590001	4600000	bin49578	.	1
chr6	32740001	32750000	bin109391	.	-1
chr22	37560001	37570000	bin286134	.	1
chr11	19770001	19780000	bin182834	.	-1
chrX	134990001	135000000	bin300960	.	1
chr11	67640001	67650000	bin187621	.	-1
chr11	72040001	72050000	bin188061	.	-1
chr22	22190001	22200000	bin284597	.	-1
chr7	73830001	73840000	bin130577	.	1
chr6	36750001	36760000	bin109792	.	-1
chr3	27720001	27730000	bin51891	.	-1
chr18	79960001	79970000	bin265374	.	1
chr11	77470001	77480000	bin188604	.	-1
chr3	191280001	191290000	bin68247	.	1
chr16	28930001	28940000	bin242919	.	-1
chr6	37000001	37010000	bin109817	.	-1
chr17	7330001	7340000	bin249784	.	-1
chr4	40330001	40340000	bin72977	.	1
chr11	61810001	61820000	bin187038	.	1
chr6	31940001	31950000	bin109311	.	1
chr11	1550001	1560000	bin181012	.	1
chr17	42420001	42430000	bin253293	.	1
chr11	88350001	88360000	bin189692	.	-1
chr11	6740001	6750000	bin181531	.	-1
chr7	108000001	108010000	bin133994	.	1
chr7	100630001	100640000	bin133257	.	1
chr1	151990001	152000000	bin15200	.	1
chr3	127620001	127630000	bin61881	.	1
chr6	32940001	32950000	bin109411	.	-1
chr2	210550001	210560000	bin45953	.	1
chr3	52990001	53000000	bin54418	.	1
chr3	179450001	179460000	bin67064	.	1
chr11	76670001	76680000	bin188524	.	-1
chr11	76780001	76790000	bin188535	.	1
chr1	30750001	30760000	bin3076	.	-1
chr11	94580001	94590000	bin190315	.	-1
chr11	129810001	129820000	bin193838	.	1
chrX	130170001	130180000	bin300478	.	-1
chr1	28170001	28180000	bin2818	.	-1
chr11	7670001	7680000	bin181624	.	-1
chr7	102270001	102280000	bin133421	.	1
chr3	141380001	141390000	bin63257	.	-1
chr17	77450001	77460000	bin256796	.	-1
chr12	6950001	6960000	bin195062	.	-1
chr19	49890001	49900000	bin270396	.	-1
chr3	58210001	58220000	bin54940	.	-1
chr11	123190001	123200000	bin193176	.	1
chr16	2810001	2820000	bin240307	.	1
chr17	40560001	40570000	bin253107	.	-1
chrX	19670001	19680000	bin289428	.	1
chr3	126050001	126060000	bin61724	.	1
chr19	2080001	2090000	bin265615	.	-1
chr4	39620001	39630000	bin72906	.	-1
chr1	206920001	206930000	bin20693	.	-1
chr6	13270001	13280000	bin107444	.	-1
chr6	2880001	2890000	bin106405	.	-1
chr19	41870001	41880000	bin269594	.	-1
chr15	40840001	40850000	bin233909	.	-1
chr3	195140001	195150000	bin68633	.	-1
chr11	82990001	83000000	bin189156	.	-1
chr3	183550001	183560000	bin67474	.	-1
chr7	36360001	36370000	bin126830	.	1
chr6	35490001	35500000	bin109666	.	1
chr8	97770001	97780000	bin148907	.	1
chr11	57460001	57470000	bin186603	.	1
chr13	44430001	44440000	bin212139	.	1
chr3	119590001	119600000	bin61078	.	-1
chr11	118530001	118540000	bin192710	.	-1
chr11	12670001	12680000	bin182124	.	1
chr11	74690001	74700000	bin188326	.	1
chr16	760001	770000	bin240102	.	1
chr3	31980001	31990000	bin52317	.	1
chr11	72590001	72600000	bin188116	.	1
chr9	129580001	129590000	bin166598	.	-1
chr9	105500001	105510000	bin164190	.	-1
chr5	126590001	126600000	bin100626	.	1
chr4	70660001	70670000	bin76010	.	-1
chr8	22560001	22570000	bin141386	.	1
chr1	220770001	220780000	bin22078	.	-1
chr12	57470001	57480000	bin200114	.	-1
chr7	131510001	131520000	bin136345	.	1
chr6	111790001	111800000	bin117296	.	-1
chr11	60460001	60470000	bin186903	.	-1
chr3	175270001	175280000	bin66646	.	-1
chr6	2890001	2900000	bin106406	.	-1
chr11	72780001	72790000	bin188135	.	-1
chrX	24130001	24140000	bin289874	.	1
chr18	36290001	36300000	bin261007	.	-1
chr2	8590001	8600000	bin25757	.	1
chr11	107920001	107930000	bin191649	.	-1
chr3	16510001	16520000	bin50770	.	-1
chr11	118910001	118920000	bin192748	.	1
chr11	125490001	125500000	bin193406	.	-1
chr11	6310001	6320000	bin181488	.	1
chr11	700001	710000	bin180927	.	1
chr18	23610001	23620000	bin259739	.	-1
chr16	29660001	29670000	bin242992	.	-1
chr11	123350001	123360000	bin193192	.	-1
chr15	74430001	74440000	bin237268	.	-1
chr6	134170001	134180000	bin119534	.	1
chr3	138940001	138950000	bin63013	.	1
chr3	23810001	23820000	bin51500	.	-1
chr11	102310001	102320000	bin191088	.	-1
chr11	61040001	61050000	bin186961	.	-1
chrX	101380001	101390000	bin297599	.	-1
chr11	111350001	111360000	bin191992	.	-1
chr3	13020001	13030000	bin50421	.	-1
chr11	8870001	8880000	bin181744	.	1
chr11	114290001	114300000	bin192286	.	1
chr14	61750001	61760000	bin225309	.	-1
chr7	135180001	135190000	bin136712	.	-1
chr14	100060001	100070000	bin229140	.	-1
chr11	12980001	12990000	bin182155	.	1
chr11	66330001	66340000	bin187490	.	1
chr2	218880001	218890000	bin46786	.	-1
chr7	130960001	130970000	bin136290	.	-1
chr11	120130001	120140000	bin192870	.	1
chr11	75100001	75110000	bin188367	.	-1
chr6	29720001	29730000	bin109089	.	-1
chr17	74460001	74470000	bin256497	.	-1
chr4	159220001	159230000	bin84866	.	1
chr11	47250001	47260000	bin185582	.	1
chr11	75430001	75440000	bin188400	.	1
chr22	50310001	50320000	bin287409	.	-1
chr22	36160001	36170000	bin285994	.	-1
chr7	117380001	117390000	bin134932	.	1
chr1	32250001	32260000	bin3226	.	-1
chr3	54120001	54130000	bin54531	.	1
chr11	124110001	124120000	bin193268	.	1
chr3	195870001	195880000	bin68706	.	1
chr17	49210001	49220000	bin253972	.	-1
chr3	129600001	129610000	bin62079	.	1
chr7	128940001	128950000	bin136088	.	-1
chr7	149870001	149880000	bin138181	.	-1
chr16	57350001	57360000	bin245761	.	-1
chr11	7570001	7580000	bin181614	.	1
chr11	72640001	72650000	bin188121	.	1
chr17	45420001	45430000	bin253593	.	1
chr11	1880001	1890000	bin181045	.	-1
chr6	36130001	36140000	bin109730	.	-1
chr11	69150001	69160000	bin187772	.	-1
chr7	90700001	90710000	bin132264	.	-1
chr7	26150001	26160000	bin125809	.	-1
chr3	119290001	119300000	bin61048	.	-1
chr12	52230001	52240000	bin199590	.	1
chr3	48550001	48560000	bin53974	.	-1
chrX	76170001	76180000	bin295078	.	-1
chr16	30470001	30480000	bin243073	.	-1
chr11	67050001	67060000	bin187562	.	1
chr3	52220001	52230000	bin54341	.	-1
chr11	66020001	66030000	bin187459	.	1
chr7	5690001	5700000	bin123763	.	-1
chr6	25040001	25050000	bin108621	.	-1
chr11	64210001	64220000	bin187278	.	-1
chr11	65310001	65320000	bin187388	.	1
chr11	76660001	76670000	bin188523	.	-1
chr9	33240001	33250000	bin156964	.	1
chr6	37550001	37560000	bin109872	.	-1
