# Supplementary material for: Transcriptional decomposition reveals active chromatin architectures and cell specific regulatory interactions
Source: Nat Commun. 2018 Feb 5;9:487. doi: 10.1038/s41467-017-02798-1 (PMC5799294; doi:10.1038/s41467-017-02798-1)
Supplement: Supplementary file 6 — Supplementary Data 3 [file 41467_2017_2798_MOESM6_ESM.txt]

chr1	start1	end1	chr2	start2	end2	id	pred_3	pred_5
chr1	960000	970000	chr1	9e+05	910000	chr1:960000-970000,chr1:9e+05-910000	1	1
chr1	1e+06	1010000	chr1	9e+05	910000	chr1:1e+06-1010000,chr1:9e+05-910000	1	1
chr1	1060000	1070000	chr1	9e+05	910000	chr1:1060000-1070000,chr1:9e+05-910000	1	1
chr1	1710000	1720000	chr1	1900000	1910000	chr1:1710000-1720000,chr1:1900000-1910000	1	0
chr1	1790000	1800000	chr1	1900000	1910000	chr1:1790000-1800000,chr1:1900000-1910000	1	0
chr1	2190000	2200000	chr1	1900000	1910000	chr1:2190000-2200000,chr1:1900000-1910000	1	0
chr1	2220000	2230000	chr1	1900000	1910000	chr1:2220000-2230000,chr1:1900000-1910000	1	1
chr1	2380000	2390000	chr1	1900000	1910000	chr1:2380000-2390000,chr1:1900000-1910000	1	0
chr1	2390000	2400000	chr1	1900000	1910000	chr1:2390000-2400000,chr1:1900000-1910000	1	1
chr1	2400000	2410000	chr1	1900000	1910000	chr1:2400000-2410000,chr1:1900000-1910000	1	1
chr1	2580000	2590000	chr1	1900000	1910000	chr1:2580000-2590000,chr1:1900000-1910000	1	0
chr1	2380000	2390000	chr1	2130000	2140000	chr1:2380000-2390000,chr1:2130000-2140000	1	0
chr1	2380000	2390000	chr1	2180000	2190000	chr1:2380000-2390000,chr1:2180000-2190000	1	1
chr1	2390000	2400000	chr1	2180000	2190000	chr1:2390000-2400000,chr1:2180000-2190000	1	0
chr1	2380000	2390000	chr1	2200000	2210000	chr1:2380000-2390000,chr1:2200000-2210000	1	0
chr1	1710000	1720000	chr1	2300000	2310000	chr1:1710000-1720000,chr1:2300000-2310000	1	0
chr1	1880000	1890000	chr1	2300000	2310000	chr1:1880000-1890000,chr1:2300000-2310000	1	0
chr1	1910000	1920000	chr1	2300000	2310000	chr1:1910000-1920000,chr1:2300000-2310000	1	0
chr1	2050000	2060000	chr1	2300000	2310000	chr1:2050000-2060000,chr1:2300000-2310000	1	0
chr1	2190000	2200000	chr1	2300000	2310000	chr1:2190000-2200000,chr1:2300000-2310000	1	1
chr1	2210000	2220000	chr1	2300000	2310000	chr1:2210000-2220000,chr1:2300000-2310000	1	1
chr1	2220000	2230000	chr1	2300000	2310000	chr1:2220000-2230000,chr1:2300000-2310000	1	1
chr1	2230000	2240000	chr1	2300000	2310000	chr1:2230000-2240000,chr1:2300000-2310000	1	1
chr1	2380000	2390000	chr1	2300000	2310000	chr1:2380000-2390000,chr1:2300000-2310000	1	1
chr1	2390000	2400000	chr1	2300000	2310000	chr1:2390000-2400000,chr1:2300000-2310000	1	1
chr1	2400000	2410000	chr1	2300000	2310000	chr1:2400000-2410000,chr1:2300000-2310000	1	1
chr1	3610000	3620000	chr1	2300000	2310000	chr1:3610000-3620000,chr1:2300000-2310000	1	0
chr1	2190000	2200000	chr1	2540000	2550000	chr1:2190000-2200000,chr1:2540000-2550000	1	0
chr1	2400000	2410000	chr1	2570000	2580000	chr1:2400000-2410000,chr1:2570000-2580000	1	0
chr1	2490000	2500000	chr1	2570000	2580000	chr1:2490000-2500000,chr1:2570000-2580000	1	0
chr1	3660000	3670000	chr1	2570000	2580000	chr1:3660000-3670000,chr1:2570000-2580000	1	0
chr1	2190000	2200000	chr1	2640000	2650000	chr1:2190000-2200000,chr1:2640000-2650000	1	0
chr1	2380000	2390000	chr1	2640000	2650000	chr1:2380000-2390000,chr1:2640000-2650000	1	0
chr1	2400000	2410000	chr1	2640000	2650000	chr1:2400000-2410000,chr1:2640000-2650000	1	0
chr1	2450000	2460000	chr1	2640000	2650000	chr1:2450000-2460000,chr1:2640000-2650000	1	0
chr1	2520000	2530000	chr1	2640000	2650000	chr1:2520000-2530000,chr1:2640000-2650000	1	0
chr1	2580000	2590000	chr1	2640000	2650000	chr1:2580000-2590000,chr1:2640000-2650000	1	1
chr1	3610000	3620000	chr1	3540000	3550000	chr1:3610000-3620000,chr1:3540000-3550000	1	1
chr1	3620000	3630000	chr1	3540000	3550000	chr1:3620000-3630000,chr1:3540000-3550000	1	0
chr1	3660000	3670000	chr1	3540000	3550000	chr1:3660000-3670000,chr1:3540000-3550000	1	1
chr1	3720000	3730000	chr1	3540000	3550000	chr1:3720000-3730000,chr1:3540000-3550000	1	1
chr1	3720000	3730000	chr1	3650000	3660000	chr1:3720000-3730000,chr1:3650000-3660000	1	0
chr1	3770000	3780000	chr1	3650000	3660000	chr1:3770000-3780000,chr1:3650000-3660000	1	0
chr1	3880000	3890000	chr1	3650000	3660000	chr1:3880000-3890000,chr1:3650000-3660000	1	1
chr1	6220000	6230000	chr1	5990000	6000000	chr1:6220000-6230000,chr1:5990000-6000000	1	1
chr1	6260000	6270000	chr1	5990000	6000000	chr1:6260000-6270000,chr1:5990000-6000000	1	0
chr1	7780000	7790000	chr1	7700000	7710000	chr1:7780000-7790000,chr1:7700000-7710000	1	0
chr1	7770000	7780000	chr1	7990000	8000000	chr1:7770000-7780000,chr1:7990000-8000000	1	0
chr1	7780000	7790000	chr1	7990000	8000000	chr1:7780000-7790000,chr1:7990000-8000000	1	0
chr1	8420000	8430000	chr1	7990000	8000000	chr1:8420000-8430000,chr1:7990000-8000000	1	1
chr1	9230000	9240000	chr1	7990000	8000000	chr1:9230000-9240000,chr1:7990000-8000000	1	0
chr1	8310000	8320000	chr1	8150000	8160000	chr1:8310000-8320000,chr1:8150000-8160000	1	1
chr1	8310000	8320000	chr1	8160000	8170000	chr1:8310000-8320000,chr1:8160000-8170000	1	0
chr1	8310000	8320000	chr1	8190000	8200000	chr1:8310000-8320000,chr1:8190000-8200000	1	0
chr1	8420000	8430000	chr1	8620000	8630000	chr1:8420000-8430000,chr1:8620000-8630000	1	0
chr1	8810000	8820000	chr1	8620000	8630000	chr1:8810000-8820000,chr1:8620000-8630000	1	0
chr1	8420000	8430000	chr1	8750000	8760000	chr1:8420000-8430000,chr1:8750000-8760000	1	0
chr1	8880000	8890000	chr1	8750000	8760000	chr1:8880000-8890000,chr1:8750000-8760000	1	0
chr1	8420000	8430000	chr1	9160000	9170000	chr1:8420000-8430000,chr1:9160000-9170000	1	0
chr1	8880000	8890000	chr1	9160000	9170000	chr1:8880000-8890000,chr1:9160000-9170000	1	1
chr1	9230000	9240000	chr1	9160000	9170000	chr1:9230000-9240000,chr1:9160000-9170000	1	1
chr1	9120000	9130000	chr1	9180000	9190000	chr1:9120000-9130000,chr1:9180000-9190000	1	1
chr1	8310000	8320000	chr1	9420000	9430000	chr1:8310000-8320000,chr1:9420000-9430000	1	0
chr1	8420000	8430000	chr1	9420000	9430000	chr1:8420000-8430000,chr1:9420000-9430000	1	0
chr1	9120000	9130000	chr1	9420000	9430000	chr1:9120000-9130000,chr1:9420000-9430000	1	1
chr1	9150000	9160000	chr1	9420000	9430000	chr1:9150000-9160000,chr1:9420000-9430000	1	1
chr1	9230000	9240000	chr1	9420000	9430000	chr1:9230000-9240000,chr1:9420000-9430000	1	1
chr1	9530000	9540000	chr1	9420000	9430000	chr1:9530000-9540000,chr1:9420000-9430000	1	0
chr1	9580000	9590000	chr1	9420000	9430000	chr1:9580000-9590000,chr1:9420000-9430000	1	0
chr1	9820000	9830000	chr1	9420000	9430000	chr1:9820000-9830000,chr1:9420000-9430000	1	0
chr1	9850000	9860000	chr1	9420000	9430000	chr1:9850000-9860000,chr1:9420000-9430000	1	0
chr1	9900000	9910000	chr1	9420000	9430000	chr1:9900000-9910000,chr1:9420000-9430000	1	1
chr1	9910000	9920000	chr1	9420000	9430000	chr1:9910000-9920000,chr1:9420000-9430000	1	1
chr1	10400000	10410000	chr1	9420000	9430000	chr1:10400000-10410000,chr1:9420000-9430000	1	0
chr1	7940000	7950000	chr1	9620000	9630000	chr1:7940000-7950000,chr1:9620000-9630000	1	0
chr1	8870000	8880000	chr1	9620000	9630000	chr1:8870000-8880000,chr1:9620000-9630000	1	0
chr1	9120000	9130000	chr1	9620000	9630000	chr1:9120000-9130000,chr1:9620000-9630000	1	0
chr1	9230000	9240000	chr1	9620000	9630000	chr1:9230000-9240000,chr1:9620000-9630000	1	1
chr1	9910000	9920000	chr1	9620000	9630000	chr1:9910000-9920000,chr1:9620000-9630000	1	0
chr1	11920000	11930000	chr1	11990000	12000000	chr1:11920000-11930000,chr1:11990000-12000000	1	0
chr1	11920000	11930000	chr1	12030000	12040000	chr1:11920000-11930000,chr1:12030000-12040000	1	1
chr1	11920000	11930000	chr1	12040000	12050000	chr1:11920000-11930000,chr1:12040000-12050000	1	0
chr1	11930000	11940000	chr1	12040000	12050000	chr1:11930000-11940000,chr1:12040000-12050000	1	0
chr1	11980000	11990000	chr1	12040000	12050000	chr1:11980000-11990000,chr1:12040000-12050000	1	1
chr1	11920000	11930000	chr1	12150000	12160000	chr1:11920000-11930000,chr1:12150000-12160000	1	1
chr1	11930000	11940000	chr1	12150000	12160000	chr1:11930000-11940000,chr1:12150000-12160000	1	0
chr1	11980000	11990000	chr1	12150000	12160000	chr1:11980000-11990000,chr1:12150000-12160000	1	0
chr1	1.2e+07	12010000	chr1	12150000	12160000	chr1:1.2e+07-12010000,chr1:12150000-12160000	1	0
chr1	12060000	12070000	chr1	12150000	12160000	chr1:12060000-12070000,chr1:12150000-12160000	1	0
chr1	12080000	12090000	chr1	12150000	12160000	chr1:12080000-12090000,chr1:12150000-12160000	1	1
chr1	12230000	12240000	chr1	12150000	12160000	chr1:12230000-12240000,chr1:12150000-12160000	1	1
chr1	12610000	12620000	chr1	12150000	12160000	chr1:12610000-12620000,chr1:12150000-12160000	1	0
chr1	12610000	12620000	chr1	12430000	12440000	chr1:12610000-12620000,chr1:12430000-12440000	1	1
chr1	12650000	12660000	chr1	12520000	12530000	chr1:12650000-12660000,chr1:12520000-12530000	1	0
chr1	15410000	15420000	chr1	15830000	15840000	chr1:15410000-15420000,chr1:15830000-15840000	1	0
chr1	15520000	15530000	chr1	15830000	15840000	chr1:15520000-15530000,chr1:15830000-15840000	1	1
chr1	15650000	15660000	chr1	15830000	15840000	chr1:15650000-15660000,chr1:15830000-15840000	1	0
chr1	15660000	15670000	chr1	15830000	15840000	chr1:15660000-15670000,chr1:15830000-15840000	1	1
chr1	15680000	15690000	chr1	15830000	15840000	chr1:15680000-15690000,chr1:15830000-15840000	1	0
chr1	15690000	15700000	chr1	15830000	15840000	chr1:15690000-15700000,chr1:15830000-15840000	1	1
chr1	15730000	15740000	chr1	15830000	15840000	chr1:15730000-15740000,chr1:15830000-15840000	1	0
chr1	15750000	15760000	chr1	15830000	15840000	chr1:15750000-15760000,chr1:15830000-15840000	1	1
chr1	15910000	15920000	chr1	15830000	15840000	chr1:15910000-15920000,chr1:15830000-15840000	1	1
chr1	15690000	15700000	chr1	15880000	15890000	chr1:15690000-15700000,chr1:15880000-15890000	1	0
chr1	15730000	15740000	chr1	15880000	15890000	chr1:15730000-15740000,chr1:15880000-15890000	1	0
chr1	15750000	15760000	chr1	15880000	15890000	chr1:15750000-15760000,chr1:15880000-15890000	1	0
chr1	1.6e+07	16010000	chr1	15880000	15890000	chr1:1.6e+07-16010000,chr1:15880000-15890000	1	0
chr1	15660000	15670000	chr1	15940000	15950000	chr1:15660000-15670000,chr1:15940000-15950000	1	0
chr1	15690000	15700000	chr1	15940000	15950000	chr1:15690000-15700000,chr1:15940000-15950000	1	0
chr1	15730000	15740000	chr1	15940000	15950000	chr1:15730000-15740000,chr1:15940000-15950000	1	0
chr1	15750000	15760000	chr1	15940000	15950000	chr1:15750000-15760000,chr1:15940000-15950000	1	0
chr1	15840000	15850000	chr1	15940000	15950000	chr1:15840000-15850000,chr1:15940000-15950000	1	1
chr1	16210000	16220000	chr1	15940000	15950000	chr1:16210000-16220000,chr1:15940000-15950000	1	0
chr1	16350000	16360000	chr1	15940000	15950000	chr1:16350000-16360000,chr1:15940000-15950000	1	1
chr1	16440000	16450000	chr1	15940000	15950000	chr1:16440000-16450000,chr1:15940000-15950000	1	0
chr1	15680000	15690000	chr1	15950000	15960000	chr1:15680000-15690000,chr1:15950000-15960000	1	0
chr1	15750000	15760000	chr1	15950000	15960000	chr1:15750000-15760000,chr1:15950000-15960000	1	0
chr1	15840000	15850000	chr1	15950000	15960000	chr1:15840000-15850000,chr1:15950000-15960000	1	0
chr1	16350000	16360000	chr1	15950000	15960000	chr1:16350000-16360000,chr1:15950000-15960000	1	0
chr1	15730000	15740000	chr1	15960000	15970000	chr1:15730000-15740000,chr1:15960000-15970000	1	0
chr1	15840000	15850000	chr1	15960000	15970000	chr1:15840000-15850000,chr1:15960000-15970000	1	1
chr1	16230000	16240000	chr1	15960000	15970000	chr1:16230000-16240000,chr1:15960000-15970000	1	0
chr1	16440000	16450000	chr1	15960000	15970000	chr1:16440000-16450000,chr1:15960000-15970000	1	0
chr1	15840000	15850000	chr1	15970000	15980000	chr1:15840000-15850000,chr1:15970000-15980000	1	0
chr1	15600000	15610000	chr1	16010000	16020000	chr1:15600000-15610000,chr1:16010000-16020000	1	0
chr1	15660000	15670000	chr1	16010000	16020000	chr1:15660000-15670000,chr1:16010000-16020000	1	1
chr1	15680000	15690000	chr1	16010000	16020000	chr1:15680000-15690000,chr1:16010000-16020000	1	0
chr1	15690000	15700000	chr1	16010000	16020000	chr1:15690000-15700000,chr1:16010000-16020000	1	0
chr1	15840000	15850000	chr1	16010000	16020000	chr1:15840000-15850000,chr1:16010000-16020000	1	1
chr1	16150000	16160000	chr1	16010000	16020000	chr1:16150000-16160000,chr1:16010000-16020000	1	0
chr1	16160000	16170000	chr1	16010000	16020000	chr1:16160000-16170000,chr1:16010000-16020000	1	0
chr1	16210000	16220000	chr1	16010000	16020000	chr1:16210000-16220000,chr1:16010000-16020000	1	0
chr1	16220000	16230000	chr1	16010000	16020000	chr1:16220000-16230000,chr1:16010000-16020000	1	0
chr1	16230000	16240000	chr1	16010000	16020000	chr1:16230000-16240000,chr1:16010000-16020000	1	0
chr1	16980000	16990000	chr1	16010000	16020000	chr1:16980000-16990000,chr1:16010000-16020000	1	0
chr1	17010000	17020000	chr1	16010000	16020000	chr1:17010000-17020000,chr1:16010000-16020000	1	0
chr1	16210000	16220000	chr1	16140000	16150000	chr1:16210000-16220000,chr1:16140000-16150000	1	1
chr1	16230000	16240000	chr1	16140000	16150000	chr1:16230000-16240000,chr1:16140000-16150000	1	1
chr1	16230000	16240000	chr1	16170000	16180000	chr1:16230000-16240000,chr1:16170000-16180000	1	1
chr1	16220000	16230000	chr1	16340000	16350000	chr1:16220000-16230000,chr1:16340000-16350000	1	1
chr1	19210000	19220000	chr1	18920000	18930000	chr1:19210000-19220000,chr1:18920000-18930000	1	0
chr1	18900000	18910000	chr1	19010000	19020000	chr1:18900000-18910000,chr1:19010000-19020000	1	0
chr1	18950000	18960000	chr1	19010000	19020000	chr1:18950000-18960000,chr1:19010000-19020000	1	0
chr1	19210000	19220000	chr1	19460000	19470000	chr1:19210000-19220000,chr1:19460000-19470000	1	0
chr1	20740000	20750000	chr1	21330000	21340000	chr1:20740000-20750000,chr1:21330000-21340000	1	0
chr1	20780000	20790000	chr1	21330000	21340000	chr1:20780000-20790000,chr1:21330000-21340000	1	1
chr1	20990000	21000000	chr1	21330000	21340000	chr1:20990000-21000000,chr1:21330000-21340000	1	0
chr1	21260000	21270000	chr1	21330000	21340000	chr1:21260000-21270000,chr1:21330000-21340000	1	1
chr1	21270000	21280000	chr1	21330000	21340000	chr1:21270000-21280000,chr1:21330000-21340000	1	1
chr1	21780000	21790000	chr1	21330000	21340000	chr1:21780000-21790000,chr1:21330000-21340000	1	0
chr1	21290000	21300000	chr1	21900000	21910000	chr1:21290000-21300000,chr1:21900000-21910000	1	0
chr1	21660000	21670000	chr1	21900000	21910000	chr1:21660000-21670000,chr1:21900000-21910000	1	0
chr1	21780000	21790000	chr1	22010000	22020000	chr1:21780000-21790000,chr1:22010000-22020000	1	0
chr1	21780000	21790000	chr1	22030000	22040000	chr1:21780000-21790000,chr1:22030000-22040000	1	0
chr1	21930000	21940000	chr1	22030000	22040000	chr1:21930000-21940000,chr1:22030000-22040000	1	1
chr1	21930000	21940000	chr1	22040000	22050000	chr1:21930000-21940000,chr1:22040000-22050000	1	0
chr1	23360000	23370000	chr1	23610000	23620000	chr1:23360000-23370000,chr1:23610000-23620000	1	0
chr1	23520000	23530000	chr1	23610000	23620000	chr1:23520000-23530000,chr1:23610000-23620000	1	1
chr1	23530000	23540000	chr1	23610000	23620000	chr1:23530000-23540000,chr1:23610000-23620000	1	1
chr1	23550000	23560000	chr1	23610000	23620000	chr1:23550000-23560000,chr1:23610000-23620000	1	1
chr1	23740000	23750000	chr1	23610000	23620000	chr1:23740000-23750000,chr1:23610000-23620000	1	0
chr1	23780000	23790000	chr1	23610000	23620000	chr1:23780000-23790000,chr1:23610000-23620000	1	0
chr1	23950000	23960000	chr1	23610000	23620000	chr1:23950000-23960000,chr1:23610000-23620000	1	1
chr1	23960000	23970000	chr1	23610000	23620000	chr1:23960000-23970000,chr1:23610000-23620000	1	0
chr1	24410000	24420000	chr1	23610000	23620000	chr1:24410000-24420000,chr1:23610000-23620000	1	0
chr1	23520000	23530000	chr1	23630000	23640000	chr1:23520000-23530000,chr1:23630000-23640000	1	1
chr1	23530000	23540000	chr1	23630000	23640000	chr1:23530000-23540000,chr1:23630000-23640000	1	1
chr1	23550000	23560000	chr1	23630000	23640000	chr1:23550000-23560000,chr1:23630000-23640000	1	0
chr1	23570000	23580000	chr1	23630000	23640000	chr1:23570000-23580000,chr1:23630000-23640000	1	1
chr1	23520000	23530000	chr1	23720000	23730000	chr1:23520000-23530000,chr1:23720000-23730000	1	0
chr1	23550000	23560000	chr1	23720000	23730000	chr1:23550000-23560000,chr1:23720000-23730000	1	0
chr1	23570000	23580000	chr1	23720000	23730000	chr1:23570000-23580000,chr1:23720000-23730000	1	0
chr1	23590000	23600000	chr1	23720000	23730000	chr1:23590000-23600000,chr1:23720000-23730000	1	0
chr1	23790000	23800000	chr1	23720000	23730000	chr1:23790000-23800000,chr1:23720000-23730000	1	1
chr1	23800000	23810000	chr1	23720000	23730000	chr1:23800000-23810000,chr1:23720000-23730000	1	0
chr1	23860000	23870000	chr1	23720000	23730000	chr1:23860000-23870000,chr1:23720000-23730000	1	0
chr1	23950000	23960000	chr1	23720000	23730000	chr1:23950000-23960000,chr1:23720000-23730000	1	1
chr1	23980000	23990000	chr1	23720000	23730000	chr1:23980000-23990000,chr1:23720000-23730000	1	0
chr1	23550000	23560000	chr1	23900000	23910000	chr1:23550000-23560000,chr1:23900000-23910000	1	0
chr1	23780000	23790000	chr1	23900000	23910000	chr1:23780000-23790000,chr1:23900000-23910000	1	0
chr1	23800000	23810000	chr1	23900000	23910000	chr1:23800000-23810000,chr1:23900000-23910000	1	1
chr1	23960000	23970000	chr1	23900000	23910000	chr1:23960000-23970000,chr1:23900000-23910000	1	1
chr1	23520000	23530000	chr1	23910000	23920000	chr1:23520000-23530000,chr1:23910000-23920000	1	1
chr1	23530000	23540000	chr1	23910000	23920000	chr1:23530000-23540000,chr1:23910000-23920000	1	0
chr1	23550000	23560000	chr1	23910000	23920000	chr1:23550000-23560000,chr1:23910000-23920000	1	0
chr1	23570000	23580000	chr1	23910000	23920000	chr1:23570000-23580000,chr1:23910000-23920000	1	0
chr1	23770000	23780000	chr1	23910000	23920000	chr1:23770000-23780000,chr1:23910000-23920000	1	0
chr1	23780000	23790000	chr1	23910000	23920000	chr1:23780000-23790000,chr1:23910000-23920000	1	0
chr1	23790000	23800000	chr1	23910000	23920000	chr1:23790000-23800000,chr1:23910000-23920000	1	0
chr1	23800000	23810000	chr1	23910000	23920000	chr1:23800000-23810000,chr1:23910000-23920000	1	0
chr1	23980000	23990000	chr1	23910000	23920000	chr1:23980000-23990000,chr1:23910000-23920000	1	0
chr1	24960000	24970000	chr1	24720000	24730000	chr1:24960000-24970000,chr1:24720000-24730000	1	0
chr1	24500000	24510000	chr1	24920000	24930000	chr1:24500000-24510000,chr1:24920000-24930000	1	1
chr1	24540000	24550000	chr1	24920000	24930000	chr1:24540000-24550000,chr1:24920000-24930000	1	1
chr1	24770000	24780000	chr1	24920000	24930000	chr1:24770000-24780000,chr1:24920000-24930000	1	1
chr1	25220000	25230000	chr1	24920000	24930000	chr1:25220000-25230000,chr1:24920000-24930000	1	0
chr1	25880000	25890000	chr1	24920000	24930000	chr1:25880000-25890000,chr1:24920000-24930000	1	0
chr1	23950000	23960000	chr1	25020000	25030000	chr1:23950000-23960000,chr1:25020000-25030000	1	0
chr1	24750000	24760000	chr1	25020000	25030000	chr1:24750000-24760000,chr1:25020000-25030000	1	0
chr1	24770000	24780000	chr1	25020000	25030000	chr1:24770000-24780000,chr1:25020000-25030000	1	1
chr1	24910000	24920000	chr1	25020000	25030000	chr1:24910000-24920000,chr1:25020000-25030000	1	1
chr1	24940000	24950000	chr1	25020000	25030000	chr1:24940000-24950000,chr1:25020000-25030000	1	1
chr1	24960000	24970000	chr1	25020000	25030000	chr1:24960000-24970000,chr1:25020000-25030000	1	1
chr1	25220000	25230000	chr1	25020000	25030000	chr1:25220000-25230000,chr1:25020000-25030000	1	0
chr1	25810000	25820000	chr1	25020000	25030000	chr1:25810000-25820000,chr1:25020000-25030000	1	1
chr1	25820000	25830000	chr1	25020000	25030000	chr1:25820000-25830000,chr1:25020000-25030000	1	0
chr1	25900000	25910000	chr1	25020000	25030000	chr1:25900000-25910000,chr1:25020000-25030000	1	0
chr1	24910000	24920000	chr1	25030000	25040000	chr1:24910000-24920000,chr1:25030000-25040000	1	1
chr1	24940000	24950000	chr1	25030000	25040000	chr1:24940000-24950000,chr1:25030000-25040000	1	1
chr1	24960000	24970000	chr1	25030000	25040000	chr1:24960000-24970000,chr1:25030000-25040000	1	1
chr1	25220000	25230000	chr1	25030000	25040000	chr1:25220000-25230000,chr1:25030000-25040000	1	0
chr1	25220000	25230000	chr1	25470000	25480000	chr1:25220000-25230000,chr1:25470000-25480000	1	0
chr1	25900000	25910000	chr1	25470000	25480000	chr1:25900000-25910000,chr1:25470000-25480000	1	0
chr1	25220000	25230000	chr1	25560000	25570000	chr1:25220000-25230000,chr1:25560000-25570000	1	0
chr1	25340000	25350000	chr1	25560000	25570000	chr1:25340000-25350000,chr1:25560000-25570000	1	0
chr1	25800000	25810000	chr1	25560000	25570000	chr1:25800000-25810000,chr1:25560000-25570000	1	0
chr1	25810000	25820000	chr1	25560000	25570000	chr1:25810000-25820000,chr1:25560000-25570000	1	1
chr1	25820000	25830000	chr1	25560000	25570000	chr1:25820000-25830000,chr1:25560000-25570000	1	1
chr1	25860000	25870000	chr1	25560000	25570000	chr1:25860000-25870000,chr1:25560000-25570000	1	0
chr1	25900000	25910000	chr1	25560000	25570000	chr1:25900000-25910000,chr1:25560000-25570000	1	0
chr1	26170000	26180000	chr1	25560000	25570000	chr1:26170000-26180000,chr1:25560000-25570000	1	0
chr1	26410000	26420000	chr1	26280000	26290000	chr1:26410000-26420000,chr1:26280000-26290000	1	0
chr1	26780000	26790000	chr1	26500000	26510000	chr1:26780000-26790000,chr1:26500000-26510000	1	0
chr1	26860000	26870000	chr1	26500000	26510000	chr1:26860000-26870000,chr1:26500000-26510000	1	1
chr1	26170000	26180000	chr1	26540000	26550000	chr1:26170000-26180000,chr1:26540000-26550000	1	0
chr1	26470000	26480000	chr1	26540000	26550000	chr1:26470000-26480000,chr1:26540000-26550000	1	0
chr1	26780000	26790000	chr1	26540000	26550000	chr1:26780000-26790000,chr1:26540000-26550000	1	0
chr1	26780000	26790000	chr1	26580000	26590000	chr1:26780000-26790000,chr1:26580000-26590000	1	0
chr1	25860000	25870000	chr1	26620000	26630000	chr1:25860000-25870000,chr1:26620000-26630000	1	0
chr1	26170000	26180000	chr1	26620000	26630000	chr1:26170000-26180000,chr1:26620000-26630000	1	1
chr1	26460000	26470000	chr1	26620000	26630000	chr1:26460000-26470000,chr1:26620000-26630000	1	0
chr1	26690000	26700000	chr1	26620000	26630000	chr1:26690000-26700000,chr1:26620000-26630000	1	1
chr1	26780000	26790000	chr1	26620000	26630000	chr1:26780000-26790000,chr1:26620000-26630000	1	1
chr1	26880000	26890000	chr1	26620000	26630000	chr1:26880000-26890000,chr1:26620000-26630000	1	0
chr1	26460000	26470000	chr1	26830000	26840000	chr1:26460000-26470000,chr1:26830000-26840000	1	0
chr1	26470000	26480000	chr1	26830000	26840000	chr1:26470000-26480000,chr1:26830000-26840000	1	0
chr1	26690000	26700000	chr1	26830000	26840000	chr1:26690000-26700000,chr1:26830000-26840000	1	1
chr1	26900000	26910000	chr1	26830000	26840000	chr1:26900000-26910000,chr1:26830000-26840000	1	1
chr1	26900000	26910000	chr1	27200000	27210000	chr1:26900000-26910000,chr1:27200000-27210000	1	0
chr1	26990000	27000000	chr1	27200000	27210000	chr1:26990000-27000000,chr1:27200000-27210000	1	0
chr1	27300000	27310000	chr1	27200000	27210000	chr1:27300000-27310000,chr1:27200000-27210000	1	1
chr1	27390000	27400000	chr1	27200000	27210000	chr1:27390000-27400000,chr1:27200000-27210000	1	0
chr1	27300000	27310000	chr1	27550000	27560000	chr1:27300000-27310000,chr1:27550000-27560000	1	0
chr1	27490000	27500000	chr1	27550000	27560000	chr1:27490000-27500000,chr1:27550000-27560000	1	1
chr1	27670000	27680000	chr1	27550000	27560000	chr1:27670000-27680000,chr1:27550000-27560000	1	1
chr1	27830000	27840000	chr1	27550000	27560000	chr1:27830000-27840000,chr1:27550000-27560000	1	0
chr1	27930000	27940000	chr1	27550000	27560000	chr1:27930000-27940000,chr1:27550000-27560000	1	0
chr1	27950000	27960000	chr1	27550000	27560000	chr1:27950000-27960000,chr1:27550000-27560000	1	0
chr1	28190000	28200000	chr1	27550000	27560000	chr1:28190000-28200000,chr1:27550000-27560000	1	0
chr1	28200000	28210000	chr1	27550000	27560000	chr1:28200000-28210000,chr1:27550000-27560000	1	0
chr1	27670000	27680000	chr1	27560000	27570000	chr1:27670000-27680000,chr1:27560000-27570000	1	0
chr1	27300000	27310000	chr1	27580000	27590000	chr1:27300000-27310000,chr1:27580000-27590000	1	0
chr1	27390000	27400000	chr1	27580000	27590000	chr1:27390000-27400000,chr1:27580000-27590000	1	0
chr1	28230000	28240000	chr1	27580000	27590000	chr1:28230000-28240000,chr1:27580000-27590000	1	0
chr1	27490000	27500000	chr1	27590000	27600000	chr1:27490000-27500000,chr1:27590000-27600000	1	0
chr1	27520000	27530000	chr1	27590000	27600000	chr1:27520000-27530000,chr1:27590000-27600000	1	0
chr1	27950000	27960000	chr1	27590000	27600000	chr1:27950000-27960000,chr1:27590000-27600000	1	0
chr1	27720000	27730000	chr1	27630000	27640000	chr1:27720000-27730000,chr1:27630000-27640000	1	1
chr1	28080000	28090000	chr1	27630000	27640000	chr1:28080000-28090000,chr1:27630000-27640000	1	0
chr1	27520000	27530000	chr1	27650000	27660000	chr1:27520000-27530000,chr1:27650000-27660000	1	0
chr1	28080000	28090000	chr1	27650000	27660000	chr1:28080000-28090000,chr1:27650000-27660000	1	0
chr1	28200000	28210000	chr1	27650000	27660000	chr1:28200000-28210000,chr1:27650000-27660000	1	0
chr1	27770000	27780000	chr1	28100000	28110000	chr1:27770000-27780000,chr1:28100000-28110000	1	0
chr1	27930000	27940000	chr1	28100000	28110000	chr1:27930000-27940000,chr1:28100000-28110000	1	0
chr1	27950000	27960000	chr1	28100000	28110000	chr1:27950000-27960000,chr1:28100000-28110000	1	1
chr1	27660000	27670000	chr1	28150000	28160000	chr1:27660000-27670000,chr1:28150000-28160000	1	1
chr1	28080000	28090000	chr1	28150000	28160000	chr1:28080000-28090000,chr1:28150000-28160000	1	1
chr1	28220000	28230000	chr1	28150000	28160000	chr1:28220000-28230000,chr1:28150000-28160000	1	1
chr1	28230000	28240000	chr1	28150000	28160000	chr1:28230000-28240000,chr1:28150000-28160000	1	1
chr1	27390000	27400000	chr1	28160000	28170000	chr1:27390000-27400000,chr1:28160000-28170000	1	0
chr1	27600000	27610000	chr1	28160000	28170000	chr1:27600000-27610000,chr1:28160000-28170000	1	0
chr1	27660000	27670000	chr1	28160000	28170000	chr1:27660000-27670000,chr1:28160000-28170000	1	0
chr1	27770000	27780000	chr1	28160000	28170000	chr1:27770000-27780000,chr1:28160000-28170000	1	0
chr1	27830000	27840000	chr1	28160000	28170000	chr1:27830000-27840000,chr1:28160000-28170000	1	0
chr1	27950000	27960000	chr1	28160000	28170000	chr1:27950000-27960000,chr1:28160000-28170000	1	0
chr1	28080000	28090000	chr1	28160000	28170000	chr1:28080000-28090000,chr1:28160000-28170000	1	0
chr1	28220000	28230000	chr1	28160000	28170000	chr1:28220000-28230000,chr1:28160000-28170000	1	0
chr1	28230000	28240000	chr1	28160000	28170000	chr1:28230000-28240000,chr1:28160000-28170000	1	1
chr1	30710000	30720000	chr1	31150000	31160000	chr1:30710000-30720000,chr1:31150000-31160000	1	0
chr1	30730000	30740000	chr1	31150000	31160000	chr1:30730000-30740000,chr1:31150000-31160000	1	0
chr1	30930000	30940000	chr1	31150000	31160000	chr1:30930000-30940000,chr1:31150000-31160000	1	0
chr1	30960000	30970000	chr1	31150000	31160000	chr1:30960000-30970000,chr1:31150000-31160000	1	0
chr1	31060000	31070000	chr1	31150000	31160000	chr1:31060000-31070000,chr1:31150000-31160000	1	1
chr1	31290000	31300000	chr1	31150000	31160000	chr1:31290000-31300000,chr1:31150000-31160000	1	0
chr1	31370000	31380000	chr1	31150000	31160000	chr1:31370000-31380000,chr1:31150000-31160000	1	1
chr1	31500000	31510000	chr1	31150000	31160000	chr1:31500000-31510000,chr1:31150000-31160000	1	0
chr1	31570000	31580000	chr1	31150000	31160000	chr1:31570000-31580000,chr1:31150000-31160000	1	0
chr1	31640000	31650000	chr1	31150000	31160000	chr1:31640000-31650000,chr1:31150000-31160000	1	0
chr1	31060000	31070000	chr1	31480000	31490000	chr1:31060000-31070000,chr1:31480000-31490000	1	0
chr1	31370000	31380000	chr1	31480000	31490000	chr1:31370000-31380000,chr1:31480000-31490000	1	0
chr1	31640000	31650000	chr1	31480000	31490000	chr1:31640000-31650000,chr1:31480000-31490000	1	0
chr1	31700000	31710000	chr1	31480000	31490000	chr1:31700000-31710000,chr1:31480000-31490000	1	0
chr1	31940000	31950000	chr1	31480000	31490000	chr1:31940000-31950000,chr1:31480000-31490000	1	0
chr1	32020000	32030000	chr1	31480000	31490000	chr1:32020000-32030000,chr1:31480000-31490000	1	0
chr1	31290000	31300000	chr1	31510000	31520000	chr1:31290000-31300000,chr1:31510000-31520000	1	1
chr1	31330000	31340000	chr1	31510000	31520000	chr1:31330000-31340000,chr1:31510000-31520000	1	0
chr1	31370000	31380000	chr1	31510000	31520000	chr1:31370000-31380000,chr1:31510000-31520000	1	1
chr1	31640000	31650000	chr1	31510000	31520000	chr1:31640000-31650000,chr1:31510000-31520000	1	0
chr1	31940000	31950000	chr1	31510000	31520000	chr1:31940000-31950000,chr1:31510000-31520000	1	0
chr1	31500000	31510000	chr1	31930000	31940000	chr1:31500000-31510000,chr1:31930000-31940000	1	0
chr1	32070000	32080000	chr1	31930000	31940000	chr1:32070000-32080000,chr1:31930000-31940000	1	0
chr1	32170000	32180000	chr1	31930000	31940000	chr1:32170000-32180000,chr1:31930000-31940000	1	0
chr1	32200000	32210000	chr1	32330000	32340000	chr1:32200000-32210000,chr1:32330000-32340000	1	0
chr1	32390000	32400000	chr1	32610000	32620000	chr1:32390000-32400000,chr1:32610000-32620000	1	0
chr1	32650000	32660000	chr1	32760000	32770000	chr1:32650000-32660000,chr1:32760000-32770000	1	0
chr1	32690000	32700000	chr1	32760000	32770000	chr1:32690000-32700000,chr1:32760000-32770000	1	0
chr1	32650000	32660000	chr1	32980000	32990000	chr1:32650000-32660000,chr1:32980000-32990000	1	0
chr1	32750000	32760000	chr1	32980000	32990000	chr1:32750000-32760000,chr1:32980000-32990000	1	0
chr1	33080000	33090000	chr1	32980000	32990000	chr1:33080000-33090000,chr1:32980000-32990000	1	0
chr1	33180000	33190000	chr1	32980000	32990000	chr1:33180000-33190000,chr1:32980000-32990000	1	1
chr1	32870000	32880000	chr1	3.3e+07	33010000	chr1:32870000-32880000,chr1:3.3e+07-33010000	1	0
chr1	35710000	35720000	chr1	35960000	35970000	chr1:35710000-35720000,chr1:35960000-35970000	1	1
chr1	35740000	35750000	chr1	35960000	35970000	chr1:35740000-35750000,chr1:35960000-35970000	1	0
chr1	36130000	36140000	chr1	36020000	36030000	chr1:36130000-36140000,chr1:36020000-36030000	1	1
chr1	36140000	36150000	chr1	36020000	36030000	chr1:36140000-36150000,chr1:36020000-36030000	1	1
chr1	36160000	36170000	chr1	36020000	36030000	chr1:36160000-36170000,chr1:36020000-36030000	1	1
chr1	36140000	36150000	chr1	36340000	36350000	chr1:36140000-36150000,chr1:36340000-36350000	1	0
chr1	36160000	36170000	chr1	36340000	36350000	chr1:36160000-36170000,chr1:36340000-36350000	1	0
chr1	36400000	36410000	chr1	36340000	36350000	chr1:36400000-36410000,chr1:36340000-36350000	1	1
chr1	36410000	36420000	chr1	36340000	36350000	chr1:36410000-36420000,chr1:36340000-36350000	1	1
chr1	36420000	36430000	chr1	36340000	36350000	chr1:36420000-36430000,chr1:36340000-36350000	1	0
chr1	36450000	36460000	chr1	36340000	36350000	chr1:36450000-36460000,chr1:36340000-36350000	1	1
chr1	36460000	36470000	chr1	36340000	36350000	chr1:36460000-36470000,chr1:36340000-36350000	1	0
chr1	36470000	36480000	chr1	36340000	36350000	chr1:36470000-36480000,chr1:36340000-36350000	1	0
chr1	36120000	36130000	chr1	36370000	36380000	chr1:36120000-36130000,chr1:36370000-36380000	1	1
chr1	36160000	36170000	chr1	36370000	36380000	chr1:36160000-36170000,chr1:36370000-36380000	1	0
chr1	36300000	36310000	chr1	36370000	36380000	chr1:36300000-36310000,chr1:36370000-36380000	1	0
chr1	36450000	36460000	chr1	36370000	36380000	chr1:36450000-36460000,chr1:36370000-36380000	1	1
chr1	36460000	36470000	chr1	36370000	36380000	chr1:36460000-36470000,chr1:36370000-36380000	1	0
chr1	36470000	36480000	chr1	36370000	36380000	chr1:36470000-36480000,chr1:36370000-36380000	1	0
chr1	38040000	38050000	chr1	37920000	37930000	chr1:38040000-38050000,chr1:37920000-37930000	1	0
chr1	39560000	39570000	chr1	39190000	39200000	chr1:39560000-39570000,chr1:39190000-39200000	1	0
chr1	38860000	38870000	chr1	39400000	39410000	chr1:38860000-38870000,chr1:39400000-39410000	1	0
chr1	39480000	39490000	chr1	39400000	39410000	chr1:39480000-39490000,chr1:39400000-39410000	1	0
chr1	39560000	39570000	chr1	39400000	39410000	chr1:39560000-39570000,chr1:39400000-39410000	1	0
chr1	39570000	39580000	chr1	39400000	39410000	chr1:39570000-39580000,chr1:39400000-39410000	1	0
chr1	39790000	39800000	chr1	39400000	39410000	chr1:39790000-39800000,chr1:39400000-39410000	1	0
chr1	40250000	40260000	chr1	39950000	39960000	chr1:40250000-40260000,chr1:39950000-39960000	1	0
chr1	39560000	39570000	chr1	40030000	40040000	chr1:39560000-39570000,chr1:40030000-40040000	1	0
chr1	39570000	39580000	chr1	40030000	40040000	chr1:39570000-39580000,chr1:40030000-40040000	1	0
chr1	40090000	40100000	chr1	40030000	40040000	chr1:40090000-40100000,chr1:40030000-40040000	1	1
chr1	40160000	40170000	chr1	40030000	40040000	chr1:40160000-40170000,chr1:40030000-40040000	1	0
chr1	40250000	40260000	chr1	40030000	40040000	chr1:40250000-40260000,chr1:40030000-40040000	1	0
chr1	40280000	40290000	chr1	40030000	40040000	chr1:40280000-40290000,chr1:40030000-40040000	1	0
chr1	40450000	40460000	chr1	40030000	40040000	chr1:40450000-40460000,chr1:40030000-40040000	1	1
chr1	40470000	40480000	chr1	40030000	40040000	chr1:40470000-40480000,chr1:40030000-40040000	1	0
chr1	40500000	40510000	chr1	40030000	40040000	chr1:40500000-40510000,chr1:40030000-40040000	1	0
chr1	40530000	40540000	chr1	40030000	40040000	chr1:40530000-40540000,chr1:40030000-40040000	1	0
chr1	40760000	40770000	chr1	40030000	40040000	chr1:40760000-40770000,chr1:40030000-40040000	1	0
chr1	40470000	40480000	chr1	40300000	40310000	chr1:40470000-40480000,chr1:40300000-40310000	1	0
chr1	40530000	40540000	chr1	40300000	40310000	chr1:40530000-40540000,chr1:40300000-40310000	1	0
chr1	40160000	40170000	chr1	40370000	40380000	chr1:40160000-40170000,chr1:40370000-40380000	1	0
chr1	40170000	40180000	chr1	40370000	40380000	chr1:40170000-40180000,chr1:40370000-40380000	1	0
chr1	40250000	40260000	chr1	40370000	40380000	chr1:40250000-40260000,chr1:40370000-40380000	1	0
chr1	40280000	40290000	chr1	40370000	40380000	chr1:40280000-40290000,chr1:40370000-40380000	1	1
chr1	40290000	40300000	chr1	40370000	40380000	chr1:40290000-40300000,chr1:40370000-40380000	1	1
chr1	40450000	40460000	chr1	40370000	40380000	chr1:40450000-40460000,chr1:40370000-40380000	1	0
chr1	40460000	40470000	chr1	40370000	40380000	chr1:40460000-40470000,chr1:40370000-40380000	1	1
chr1	40470000	40480000	chr1	40370000	40380000	chr1:40470000-40480000,chr1:40370000-40380000	1	1
chr1	40500000	40510000	chr1	40370000	40380000	chr1:40500000-40510000,chr1:40370000-40380000	1	1
chr1	40530000	40540000	chr1	40370000	40380000	chr1:40530000-40540000,chr1:40370000-40380000	1	1
chr1	40660000	40670000	chr1	40370000	40380000	chr1:40660000-40670000,chr1:40370000-40380000	1	0
chr1	40690000	40700000	chr1	40370000	40380000	chr1:40690000-40700000,chr1:40370000-40380000	1	0
chr1	40740000	40750000	chr1	40370000	40380000	chr1:40740000-40750000,chr1:40370000-40380000	1	0
chr1	39880000	39890000	chr1	40380000	40390000	chr1:39880000-39890000,chr1:40380000-40390000	1	0
chr1	39900000	39910000	chr1	40380000	40390000	chr1:39900000-39910000,chr1:40380000-40390000	1	0
chr1	40160000	40170000	chr1	40380000	40390000	chr1:40160000-40170000,chr1:40380000-40390000	1	1
chr1	40170000	40180000	chr1	40380000	40390000	chr1:40170000-40180000,chr1:40380000-40390000	1	0
chr1	40250000	40260000	chr1	40380000	40390000	chr1:40250000-40260000,chr1:40380000-40390000	1	1
chr1	40450000	40460000	chr1	40380000	40390000	chr1:40450000-40460000,chr1:40380000-40390000	1	1
chr1	40460000	40470000	chr1	40380000	40390000	chr1:40460000-40470000,chr1:40380000-40390000	1	1
chr1	40470000	40480000	chr1	40380000	40390000	chr1:40470000-40480000,chr1:40380000-40390000	1	1
chr1	40500000	40510000	chr1	40380000	40390000	chr1:40500000-40510000,chr1:40380000-40390000	1	1
chr1	40680000	40690000	chr1	40380000	40390000	chr1:40680000-40690000,chr1:40380000-40390000	1	0
chr1	40690000	40700000	chr1	40380000	40390000	chr1:40690000-40700000,chr1:40380000-40390000	1	1
chr1	40040000	40050000	chr1	40400000	40410000	chr1:40040000-40050000,chr1:40400000-40410000	1	0
chr1	40160000	40170000	chr1	40400000	40410000	chr1:40160000-40170000,chr1:40400000-40410000	1	1
chr1	40170000	40180000	chr1	40400000	40410000	chr1:40170000-40180000,chr1:40400000-40410000	1	0
chr1	40250000	40260000	chr1	40400000	40410000	chr1:40250000-40260000,chr1:40400000-40410000	1	0
chr1	40280000	40290000	chr1	40400000	40410000	chr1:40280000-40290000,chr1:40400000-40410000	1	1
chr1	40470000	40480000	chr1	40400000	40410000	chr1:40470000-40480000,chr1:40400000-40410000	1	1
chr1	40500000	40510000	chr1	40400000	40410000	chr1:40500000-40510000,chr1:40400000-40410000	1	1
chr1	40760000	40770000	chr1	40400000	40410000	chr1:40760000-40770000,chr1:40400000-40410000	1	0
chr1	40250000	40260000	chr1	40710000	40720000	chr1:40250000-40260000,chr1:40710000-40720000	1	0
chr1	40470000	40480000	chr1	40710000	40720000	chr1:40470000-40480000,chr1:40710000-40720000	1	0
chr1	40500000	40510000	chr1	40710000	40720000	chr1:40500000-40510000,chr1:40710000-40720000	1	1
chr1	40530000	40540000	chr1	40710000	40720000	chr1:40530000-40540000,chr1:40710000-40720000	1	0
chr1	41360000	41370000	chr1	40710000	40720000	chr1:41360000-41370000,chr1:40710000-40720000	1	0
chr1	41360000	41370000	chr1	40870000	40880000	chr1:41360000-41370000,chr1:40870000-40880000	1	0
chr1	41360000	41370000	chr1	41030000	41040000	chr1:41360000-41370000,chr1:41030000-41040000	1	1
chr1	41360000	41370000	chr1	41490000	41500000	chr1:41360000-41370000,chr1:41490000-41500000	1	0
chr1	41480000	41490000	chr1	41720000	41730000	chr1:41480000-41490000,chr1:41720000-41730000	1	0
chr1	41360000	41370000	chr1	41730000	41740000	chr1:41360000-41370000,chr1:41730000-41740000	1	0
chr1	41480000	41490000	chr1	41730000	41740000	chr1:41480000-41490000,chr1:41730000-41740000	1	0
chr1	41360000	41370000	chr1	41800000	41810000	chr1:41360000-41370000,chr1:41800000-41810000	1	0
chr1	41480000	41490000	chr1	41800000	41810000	chr1:41480000-41490000,chr1:41800000-41810000	1	0
chr1	42750000	42760000	chr1	42930000	42940000	chr1:42750000-42760000,chr1:42930000-42940000	1	0
chr1	42810000	42820000	chr1	42930000	42940000	chr1:42810000-42820000,chr1:42930000-42940000	1	0
chr1	42840000	42850000	chr1	42930000	42940000	chr1:42840000-42850000,chr1:42930000-42940000	1	1
chr1	43160000	43170000	chr1	42930000	42940000	chr1:43160000-43170000,chr1:42930000-42940000	1	1
chr1	43340000	43350000	chr1	42930000	42940000	chr1:43340000-43350000,chr1:42930000-42940000	1	0
chr1	43350000	43360000	chr1	42930000	42940000	chr1:43350000-43360000,chr1:42930000-42940000	1	0
chr1	43360000	43370000	chr1	42930000	42940000	chr1:43360000-43370000,chr1:42930000-42940000	1	0
chr1	43380000	43390000	chr1	42930000	42940000	chr1:43380000-43390000,chr1:42930000-42940000	1	0
chr1	42750000	42760000	chr1	42940000	42950000	chr1:42750000-42760000,chr1:42940000-42950000	1	1
chr1	42810000	42820000	chr1	42940000	42950000	chr1:42810000-42820000,chr1:42940000-42950000	1	1
chr1	42840000	42850000	chr1	42940000	42950000	chr1:42840000-42850000,chr1:42940000-42950000	1	1
chr1	43160000	43170000	chr1	42940000	42950000	chr1:43160000-43170000,chr1:42940000-42950000	1	0
chr1	43360000	43370000	chr1	42940000	42950000	chr1:43360000-43370000,chr1:42940000-42950000	1	1
chr1	43380000	43390000	chr1	42940000	42950000	chr1:43380000-43390000,chr1:42940000-42950000	1	0
chr1	43160000	43170000	chr1	43830000	43840000	chr1:43160000-43170000,chr1:43830000-43840000	1	0
chr1	43360000	43370000	chr1	43830000	43840000	chr1:43360000-43370000,chr1:43830000-43840000	1	1
chr1	43950000	43960000	chr1	43830000	43840000	chr1:43950000-43960000,chr1:43830000-43840000	1	0
chr1	43990000	44000000	chr1	43830000	43840000	chr1:43990000-44000000,chr1:43830000-43840000	1	0
chr1	43360000	43370000	chr1	43980000	43990000	chr1:43360000-43370000,chr1:43980000-43990000	1	0
chr1	43450000	43460000	chr1	43980000	43990000	chr1:43450000-43460000,chr1:43980000-43990000	1	0
chr1	43660000	43670000	chr1	43980000	43990000	chr1:43660000-43670000,chr1:43980000-43990000	1	0
chr1	43700000	43710000	chr1	43980000	43990000	chr1:43700000-43710000,chr1:43980000-43990000	1	1
chr1	44210000	44220000	chr1	43980000	43990000	chr1:44210000-44220000,chr1:43980000-43990000	1	0
chr1	44240000	44250000	chr1	43980000	43990000	chr1:44240000-44250000,chr1:43980000-43990000	1	1
chr1	44250000	44260000	chr1	43980000	43990000	chr1:44250000-44260000,chr1:43980000-43990000	1	1
chr1	44330000	44340000	chr1	43980000	43990000	chr1:44330000-44340000,chr1:43980000-43990000	1	0
chr1	44350000	44360000	chr1	43980000	43990000	chr1:44350000-44360000,chr1:43980000-43990000	1	0
chr1	44730000	44740000	chr1	43980000	43990000	chr1:44730000-44740000,chr1:43980000-43990000	1	0
chr1	45740000	45750000	chr1	45890000	45900000	chr1:45740000-45750000,chr1:45890000-45900000	1	1
chr1	46040000	46050000	chr1	45890000	45900000	chr1:46040000-46050000,chr1:45890000-45900000	1	0
chr1	46130000	46140000	chr1	45890000	45900000	chr1:46130000-46140000,chr1:45890000-45900000	1	0
chr1	46170000	46180000	chr1	45890000	45900000	chr1:46170000-46180000,chr1:45890000-45900000	1	1
chr1	46180000	46190000	chr1	45890000	45900000	chr1:46180000-46190000,chr1:45890000-45900000	1	1
chr1	46200000	46210000	chr1	45890000	45900000	chr1:46200000-46210000,chr1:45890000-45900000	1	0
chr1	46040000	46050000	chr1	46100000	46110000	chr1:46040000-46050000,chr1:46100000-46110000	1	0
chr1	46200000	46210000	chr1	46100000	46110000	chr1:46200000-46210000,chr1:46100000-46110000	1	0
chr1	46330000	46340000	chr1	46100000	46110000	chr1:46330000-46340000,chr1:46100000-46110000	1	0
chr1	46130000	46140000	chr1	46320000	46330000	chr1:46130000-46140000,chr1:46320000-46330000	1	0
chr1	50460000	50470000	chr1	50330000	50340000	chr1:50460000-50470000,chr1:50330000-50340000	1	0
chr1	50560000	50570000	chr1	50330000	50340000	chr1:50560000-50570000,chr1:50330000-50340000	1	0
chr1	50960000	50970000	chr1	50830000	50840000	chr1:50960000-50970000,chr1:50830000-50840000	1	0
chr1	51510000	51520000	chr1	51620000	51630000	chr1:51510000-51520000,chr1:51620000-51630000	1	0
chr1	51450000	51460000	chr1	51700000	51710000	chr1:51450000-51460000,chr1:51700000-51710000	1	0
chr1	54050000	54060000	chr1	54270000	54280000	chr1:54050000-54060000,chr1:54270000-54280000	1	0
chr1	53940000	53950000	chr1	54400000	54410000	chr1:53940000-53950000,chr1:54400000-54410000	1	0
chr1	54220000	54230000	chr1	54400000	54410000	chr1:54220000-54230000,chr1:54400000-54410000	1	0
chr1	53770000	53780000	chr1	54480000	54490000	chr1:53770000-53780000,chr1:54480000-54490000	1	0
chr1	53940000	53950000	chr1	54480000	54490000	chr1:53940000-53950000,chr1:54480000-54490000	1	0
chr1	53950000	53960000	chr1	54480000	54490000	chr1:53950000-53960000,chr1:54480000-54490000	1	0
chr1	54050000	54060000	chr1	54480000	54490000	chr1:54050000-54060000,chr1:54480000-54490000	1	1
chr1	54190000	54200000	chr1	54480000	54490000	chr1:54190000-54200000,chr1:54480000-54490000	1	0
chr1	54220000	54230000	chr1	54480000	54490000	chr1:54220000-54230000,chr1:54480000-54490000	1	1
chr1	54230000	54240000	chr1	54480000	54490000	chr1:54230000-54240000,chr1:54480000-54490000	1	1
chr1	54880000	54890000	chr1	54480000	54490000	chr1:54880000-54890000,chr1:54480000-54490000	1	1
chr1	55210000	55220000	chr1	54480000	54490000	chr1:55210000-55220000,chr1:54480000-54490000	1	0
chr1	59290000	59300000	chr1	58750000	58760000	chr1:59290000-59300000,chr1:58750000-58760000	1	0
chr1	58540000	58550000	chr1	58810000	58820000	chr1:58540000-58550000,chr1:58810000-58820000	1	1
chr1	58570000	58580000	chr1	58810000	58820000	chr1:58570000-58580000,chr1:58810000-58820000	1	1
chr1	58690000	58700000	chr1	58810000	58820000	chr1:58690000-58700000,chr1:58810000-58820000	1	1
chr1	58700000	58710000	chr1	58810000	58820000	chr1:58700000-58710000,chr1:58810000-58820000	1	1
chr1	59290000	59300000	chr1	58810000	58820000	chr1:59290000-59300000,chr1:58810000-58820000	1	0
chr1	66920000	66930000	chr1	66280000	66290000	chr1:66920000-66930000,chr1:66280000-66290000	1	0
chr1	67830000	67840000	chr1	66280000	66290000	chr1:67830000-67840000,chr1:66280000-66290000	1	0
chr1	67410000	67420000	chr1	67700000	67710000	chr1:67410000-67420000,chr1:67700000-67710000	1	1
chr1	67420000	67430000	chr1	67700000	67710000	chr1:67420000-67430000,chr1:67700000-67710000	1	0
chr1	67830000	67840000	chr1	67700000	67710000	chr1:67830000-67840000,chr1:67700000-67710000	1	0
chr1	76860000	76870000	chr1	76700000	76710000	chr1:76860000-76870000,chr1:76700000-76710000	1	0
chr1	78090000	78100000	chr1	77810000	77820000	chr1:78090000-78100000,chr1:77810000-77820000	1	0
chr1	77970000	77980000	chr1	78750000	78760000	chr1:77970000-77980000,chr1:78750000-78760000	1	0
chr1	78620000	78630000	chr1	78750000	78760000	chr1:78620000-78630000,chr1:78750000-78760000	1	0
chr1	78640000	78650000	chr1	78750000	78760000	chr1:78640000-78650000,chr1:78750000-78760000	1	0
chr1	84480000	84490000	chr1	84240000	84250000	chr1:84480000-84490000,chr1:84240000-84250000	1	1
chr1	84480000	84490000	chr1	84670000	84680000	chr1:84480000-84490000,chr1:84670000-84680000	1	0
chr1	85570000	85580000	chr1	85320000	85330000	chr1:85570000-85580000,chr1:85320000-85330000	1	0
chr1	86910000	86920000	chr1	87330000	87340000	chr1:86910000-86920000,chr1:87330000-87340000	1	0
chr1	88890000	88900000	chr1	89100000	89110000	chr1:88890000-88900000,chr1:89100000-89110000	1	0
chr1	88990000	89000000	chr1	89100000	89110000	chr1:88990000-89000000,chr1:89100000-89110000	1	1
chr1	89190000	89200000	chr1	89100000	89110000	chr1:89190000-89200000,chr1:89100000-89110000	1	0
chr1	89270000	89280000	chr1	89100000	89110000	chr1:89270000-89280000,chr1:89100000-89110000	1	0
chr1	89360000	89370000	chr1	89100000	89110000	chr1:89360000-89370000,chr1:89100000-89110000	1	0
chr1	89630000	89640000	chr1	89100000	89110000	chr1:89630000-89640000,chr1:89100000-89110000	1	0
chr1	9e+07	90010000	chr1	89100000	89110000	chr1:9e+07-90010000,chr1:89100000-89110000	1	0
chr1	89820000	89830000	chr1	89670000	89680000	chr1:89820000-89830000,chr1:89670000-89680000	1	0
chr1	92290000	92300000	chr1	92530000	92540000	chr1:92290000-92300000,chr1:92530000-92540000	1	1
chr1	92840000	92850000	chr1	92530000	92540000	chr1:92840000-92850000,chr1:92530000-92540000	1	1
chr1	92960000	92970000	chr1	92530000	92540000	chr1:92960000-92970000,chr1:92530000-92540000	1	1
chr1	93170000	93180000	chr1	92530000	92540000	chr1:93170000-93180000,chr1:92530000-92540000	1	0
chr1	93180000	93190000	chr1	92530000	92540000	chr1:93180000-93190000,chr1:92530000-92540000	1	0
chr1	93170000	93180000	chr1	93690000	93700000	chr1:93170000-93180000,chr1:93690000-93700000	1	0
chr1	93180000	93190000	chr1	93690000	93700000	chr1:93180000-93190000,chr1:93690000-93700000	1	1
chr1	93340000	93350000	chr1	93690000	93700000	chr1:93340000-93350000,chr1:93690000-93700000	1	0
chr1	93840000	93850000	chr1	93690000	93700000	chr1:93840000-93850000,chr1:93690000-93700000	1	0
chr1	93870000	93880000	chr1	93690000	93700000	chr1:93870000-93880000,chr1:93690000-93700000	1	1
chr1	93900000	93910000	chr1	93690000	93700000	chr1:93900000-93910000,chr1:93690000-93700000	1	0
chr1	93170000	93180000	chr1	93700000	93710000	chr1:93170000-93180000,chr1:93700000-93710000	1	0
chr1	93180000	93190000	chr1	93700000	93710000	chr1:93180000-93190000,chr1:93700000-93710000	1	0
chr1	93340000	93350000	chr1	93700000	93710000	chr1:93340000-93350000,chr1:93700000-93710000	1	0
chr1	93840000	93850000	chr1	93700000	93710000	chr1:93840000-93850000,chr1:93700000-93710000	1	0
chr1	93870000	93880000	chr1	93700000	93710000	chr1:93870000-93880000,chr1:93700000-93710000	1	0
chr1	93840000	93850000	chr1	93750000	93760000	chr1:93840000-93850000,chr1:93750000-93760000	1	1
chr1	93350000	93360000	chr1	93770000	93780000	chr1:93350000-93360000,chr1:93770000-93780000	1	0
chr1	93580000	93590000	chr1	93770000	93780000	chr1:93580000-93590000,chr1:93770000-93780000	1	0
chr1	93600000	93610000	chr1	93770000	93780000	chr1:93600000-93610000,chr1:93770000-93780000	1	0
chr1	93870000	93880000	chr1	93770000	93780000	chr1:93870000-93880000,chr1:93770000-93780000	1	0
chr1	100130000	100140000	chr1	100360000	100370000	chr1:100130000-100140000,chr1:100360000-100370000	1	0
chr1	100890000	100900000	chr1	101290000	101300000	chr1:100890000-100900000,chr1:101290000-101300000	1	1
chr1	101020000	101030000	chr1	101290000	101300000	chr1:101020000-101030000,chr1:101290000-101300000	1	1
chr1	101230000	101240000	chr1	101290000	101300000	chr1:101230000-101240000,chr1:101290000-101300000	1	0
chr1	100890000	100900000	chr1	101300000	101310000	chr1:100890000-100900000,chr1:101300000-101310000	1	0
chr1	101020000	101030000	chr1	101300000	101310000	chr1:101020000-101030000,chr1:101300000-101310000	1	0
chr1	100890000	100900000	chr1	101310000	101320000	chr1:100890000-100900000,chr1:101310000-101320000	1	1
chr1	101020000	101030000	chr1	101310000	101320000	chr1:101020000-101030000,chr1:101310000-101320000	1	1
chr1	101230000	101240000	chr1	101310000	101320000	chr1:101230000-101240000,chr1:101310000-101320000	1	0
chr1	100890000	100900000	chr1	101380000	101390000	chr1:100890000-100900000,chr1:101380000-101390000	1	1
chr1	101020000	101030000	chr1	101380000	101390000	chr1:101020000-101030000,chr1:101380000-101390000	1	1
chr1	100890000	100900000	chr1	101400000	101410000	chr1:100890000-100900000,chr1:101400000-101410000	1	0
chr1	101020000	101030000	chr1	101400000	101410000	chr1:101020000-101030000,chr1:101400000-101410000	1	0
chr1	101020000	101030000	chr1	101410000	101420000	chr1:101020000-101030000,chr1:101410000-101420000	1	0
chr1	108660000	108670000	chr1	108550000	108560000	chr1:108660000-108670000,chr1:108550000-108560000	1	0
chr1	108690000	108700000	chr1	108550000	108560000	chr1:108690000-108700000,chr1:108550000-108560000	1	0
chr1	108880000	108890000	chr1	108550000	108560000	chr1:108880000-108890000,chr1:108550000-108560000	1	0
chr1	109040000	109050000	chr1	108550000	108560000	chr1:109040000-109050000,chr1:108550000-108560000	1	1
chr1	109090000	109100000	chr1	108550000	108560000	chr1:109090000-109100000,chr1:108550000-108560000	1	0
chr1	108660000	108670000	chr1	108590000	108600000	chr1:108660000-108670000,chr1:108590000-108600000	1	1
chr1	109480000	109490000	chr1	109890000	109900000	chr1:109480000-109490000,chr1:109890000-109900000	1	0
chr1	110870000	110880000	chr1	111210000	111220000	chr1:110870000-110880000,chr1:111210000-111220000	1	0
chr1	110940000	110950000	chr1	111210000	111220000	chr1:110940000-110950000,chr1:111210000-111220000	1	0
chr1	110960000	110970000	chr1	111210000	111220000	chr1:110960000-110970000,chr1:111210000-111220000	1	1
chr1	111140000	111150000	chr1	111210000	111220000	chr1:111140000-111150000,chr1:111210000-111220000	1	1
chr1	111340000	111350000	chr1	111210000	111220000	chr1:111340000-111350000,chr1:111210000-111220000	1	0
chr1	111420000	111430000	chr1	111210000	111220000	chr1:111420000-111430000,chr1:111210000-111220000	1	0
chr1	111440000	111450000	chr1	111210000	111220000	chr1:111440000-111450000,chr1:111210000-111220000	1	1
chr1	111450000	111460000	chr1	111210000	111220000	chr1:111450000-111460000,chr1:111210000-111220000	1	0
chr1	111640000	111650000	chr1	111210000	111220000	chr1:111640000-111650000,chr1:111210000-111220000	1	1
chr1	111750000	111760000	chr1	111210000	111220000	chr1:111750000-111760000,chr1:111210000-111220000	1	0
chr1	110870000	110880000	chr1	111220000	111230000	chr1:110870000-110880000,chr1:111220000-111230000	1	0
chr1	110940000	110950000	chr1	111220000	111230000	chr1:110940000-110950000,chr1:111220000-111230000	1	0
chr1	110960000	110970000	chr1	111220000	111230000	chr1:110960000-110970000,chr1:111220000-111230000	1	0
chr1	111140000	111150000	chr1	111220000	111230000	chr1:111140000-111150000,chr1:111220000-111230000	1	1
chr1	111340000	111350000	chr1	111220000	111230000	chr1:111340000-111350000,chr1:111220000-111230000	1	0
chr1	111440000	111450000	chr1	111220000	111230000	chr1:111440000-111450000,chr1:111220000-111230000	1	1
chr1	111450000	111460000	chr1	111220000	111230000	chr1:111450000-111460000,chr1:111220000-111230000	1	1
chr1	110940000	110950000	chr1	111500000	111510000	chr1:110940000-110950000,chr1:111500000-111510000	1	1
chr1	110960000	110970000	chr1	111500000	111510000	chr1:110960000-110970000,chr1:111500000-111510000	1	0
chr1	111200000	111210000	chr1	111500000	111510000	chr1:111200000-111210000,chr1:111500000-111510000	1	1
chr1	111420000	111430000	chr1	111500000	111510000	chr1:111420000-111430000,chr1:111500000-111510000	1	1
chr1	111440000	111450000	chr1	111500000	111510000	chr1:111440000-111450000,chr1:111500000-111510000	1	1
chr1	111750000	111760000	chr1	111500000	111510000	chr1:111750000-111760000,chr1:111500000-111510000	1	1
chr1	111140000	111150000	chr1	111600000	111610000	chr1:111140000-111150000,chr1:111600000-111610000	1	0
chr1	111200000	111210000	chr1	111600000	111610000	chr1:111200000-111210000,chr1:111600000-111610000	1	1
chr1	111440000	111450000	chr1	111600000	111610000	chr1:111440000-111450000,chr1:111600000-111610000	1	0
chr1	111450000	111460000	chr1	111600000	111610000	chr1:111450000-111460000,chr1:111600000-111610000	1	0
chr1	111470000	111480000	chr1	111600000	111610000	chr1:111470000-111480000,chr1:111600000-111610000	1	0
chr1	110870000	110880000	chr1	111620000	111630000	chr1:110870000-110880000,chr1:111620000-111630000	1	0
chr1	111140000	111150000	chr1	111620000	111630000	chr1:111140000-111150000,chr1:111620000-111630000	1	1
chr1	111190000	111200000	chr1	111620000	111630000	chr1:111190000-111200000,chr1:111620000-111630000	1	1
chr1	111200000	111210000	chr1	111620000	111630000	chr1:111200000-111210000,chr1:111620000-111630000	1	1
chr1	111440000	111450000	chr1	111620000	111630000	chr1:111440000-111450000,chr1:111620000-111630000	1	1
chr1	111750000	111760000	chr1	111620000	111630000	chr1:111750000-111760000,chr1:111620000-111630000	1	1
chr1	113760000	113770000	chr1	113850000	113860000	chr1:113760000-113770000,chr1:113850000-113860000	1	1
chr1	113910000	113920000	chr1	113850000	113860000	chr1:113910000-113920000,chr1:113850000-113860000	1	0
chr1	113920000	113930000	chr1	113850000	113860000	chr1:113920000-113930000,chr1:113850000-113860000	1	0
chr1	116110000	116120000	chr1	116470000	116480000	chr1:116110000-116120000,chr1:116470000-116480000	1	0
chr1	116570000	116580000	chr1	116470000	116480000	chr1:116570000-116580000,chr1:116470000-116480000	1	0
chr1	116410000	116420000	chr1	116500000	116510000	chr1:116410000-116420000,chr1:116500000-116510000	1	1
chr1	116570000	116580000	chr1	116500000	116510000	chr1:116570000-116580000,chr1:116500000-116510000	1	1
chr1	116910000	116920000	chr1	116500000	116510000	chr1:116910000-116920000,chr1:116500000-116510000	1	1
chr1	1.17e+08	117010000	chr1	116500000	116510000	chr1:1.17e+08-117010000,chr1:116500000-116510000	1	0
chr1	116410000	116420000	chr1	116510000	116520000	chr1:116410000-116420000,chr1:116510000-116520000	1	1
chr1	116570000	116580000	chr1	116510000	116520000	chr1:116570000-116580000,chr1:116510000-116520000	1	1
chr1	116370000	116380000	chr1	116540000	116550000	chr1:116370000-116380000,chr1:116540000-116550000	1	0
chr1	116410000	116420000	chr1	116540000	116550000	chr1:116410000-116420000,chr1:116540000-116550000	1	0
chr1	116910000	116920000	chr1	116540000	116550000	chr1:116910000-116920000,chr1:116540000-116550000	1	0
chr1	117060000	117070000	chr1	116540000	116550000	chr1:117060000-117070000,chr1:116540000-116550000	1	0
chr1	1.17e+08	117010000	chr1	116550000	116560000	chr1:1.17e+08-117010000,chr1:116550000-116560000	1	0
chr1	117050000	117060000	chr1	116550000	116560000	chr1:117050000-117060000,chr1:116550000-116560000	1	1
chr1	116110000	116120000	chr1	116560000	116570000	chr1:116110000-116120000,chr1:116560000-116570000	1	0
chr1	116410000	116420000	chr1	116560000	116570000	chr1:116410000-116420000,chr1:116560000-116570000	1	0
chr1	116750000	116760000	chr1	116560000	116570000	chr1:116750000-116760000,chr1:116560000-116570000	1	0
chr1	1.17e+08	117010000	chr1	116560000	116570000	chr1:1.17e+08-117010000,chr1:116560000-116570000	1	0
chr1	117050000	117060000	chr1	116560000	116570000	chr1:117050000-117060000,chr1:116560000-116570000	1	0
chr1	117060000	117070000	chr1	116560000	116570000	chr1:117060000-117070000,chr1:116560000-116570000	1	0
chr1	116410000	116420000	chr1	116730000	116740000	chr1:116410000-116420000,chr1:116730000-116740000	1	0
chr1	116570000	116580000	chr1	116730000	116740000	chr1:116570000-116580000,chr1:116730000-116740000	1	1
chr1	116660000	116670000	chr1	116730000	116740000	chr1:116660000-116670000,chr1:116730000-116740000	1	1
chr1	116900000	116910000	chr1	116730000	116740000	chr1:116900000-116910000,chr1:116730000-116740000	1	1
chr1	116910000	116920000	chr1	116730000	116740000	chr1:116910000-116920000,chr1:116730000-116740000	1	1
chr1	1.17e+08	117010000	chr1	116730000	116740000	chr1:1.17e+08-117010000,chr1:116730000-116740000	1	1
chr1	117060000	117070000	chr1	116730000	116740000	chr1:117060000-117070000,chr1:116730000-116740000	1	1
chr1	116410000	116420000	chr1	116820000	116830000	chr1:116410000-116420000,chr1:116820000-116830000	1	0
chr1	116570000	116580000	chr1	116820000	116830000	chr1:116570000-116580000,chr1:116820000-116830000	1	1
chr1	116660000	116670000	chr1	116820000	116830000	chr1:116660000-116670000,chr1:116820000-116830000	1	0
chr1	116690000	116700000	chr1	116820000	116830000	chr1:116690000-116700000,chr1:116820000-116830000	1	0
chr1	116740000	116750000	chr1	116820000	116830000	chr1:116740000-116750000,chr1:116820000-116830000	1	1
chr1	116750000	116760000	chr1	116820000	116830000	chr1:116750000-116760000,chr1:116820000-116830000	1	1
chr1	116900000	116910000	chr1	116820000	116830000	chr1:116900000-116910000,chr1:116820000-116830000	1	0
chr1	116910000	116920000	chr1	116820000	116830000	chr1:116910000-116920000,chr1:116820000-116830000	1	1
chr1	1.17e+08	117010000	chr1	116820000	116830000	chr1:1.17e+08-117010000,chr1:116820000-116830000	1	1
chr1	117050000	117060000	chr1	116820000	116830000	chr1:117050000-117060000,chr1:116820000-116830000	1	1
chr1	117060000	117070000	chr1	116820000	116830000	chr1:117060000-117070000,chr1:116820000-116830000	1	1
chr1	117120000	117130000	chr1	116820000	116830000	chr1:117120000-117130000,chr1:116820000-116830000	1	0
chr1	116410000	116420000	chr1	116870000	116880000	chr1:116410000-116420000,chr1:116870000-116880000	1	0
chr1	116570000	116580000	chr1	116870000	116880000	chr1:116570000-116580000,chr1:116870000-116880000	1	1
chr1	116660000	116670000	chr1	116870000	116880000	chr1:116660000-116670000,chr1:116870000-116880000	1	0
chr1	116690000	116700000	chr1	116870000	116880000	chr1:116690000-116700000,chr1:116870000-116880000	1	1
chr1	116740000	116750000	chr1	116870000	116880000	chr1:116740000-116750000,chr1:116870000-116880000	1	0
chr1	116750000	116760000	chr1	116870000	116880000	chr1:116750000-116760000,chr1:116870000-116880000	1	1
chr1	1.17e+08	117010000	chr1	116870000	116880000	chr1:1.17e+08-117010000,chr1:116870000-116880000	1	1
chr1	117050000	117060000	chr1	116870000	116880000	chr1:117050000-117060000,chr1:116870000-116880000	1	1
chr1	117060000	117070000	chr1	116870000	116880000	chr1:117060000-117070000,chr1:116870000-116880000	1	0
chr1	117120000	117130000	chr1	116870000	116880000	chr1:117120000-117130000,chr1:116870000-116880000	1	0
chr1	145850000	145860000	chr1	145970000	145980000	chr1:145850000-145860000,chr1:145970000-145980000	1	0
chr1	145880000	145890000	chr1	145970000	145980000	chr1:145880000-145890000,chr1:145970000-145980000	1	0
chr1	145910000	145920000	chr1	145970000	145980000	chr1:145910000-145920000,chr1:145970000-145980000	1	1
chr1	147670000	147680000	chr1	147220000	147230000	chr1:147670000-147680000,chr1:147220000-147230000	1	0
chr1	149880000	149890000	chr1	150160000	150170000	chr1:149880000-149890000,chr1:150160000-150170000	1	0
chr1	149940000	149950000	chr1	150160000	150170000	chr1:149940000-149950000,chr1:150160000-150170000	1	0
chr1	150220000	150230000	chr1	150160000	150170000	chr1:150220000-150230000,chr1:150160000-150170000	1	1
chr1	149880000	149890000	chr1	150210000	150220000	chr1:149880000-149890000,chr1:150210000-150220000	1	1
chr1	149920000	149930000	chr1	150210000	150220000	chr1:149920000-149930000,chr1:150210000-150220000	1	0
chr1	149930000	149940000	chr1	150210000	150220000	chr1:149930000-149940000,chr1:150210000-150220000	1	1
chr1	149940000	149950000	chr1	150210000	150220000	chr1:149940000-149950000,chr1:150210000-150220000	1	1
chr1	150010000	150020000	chr1	150210000	150220000	chr1:150010000-150020000,chr1:150210000-150220000	1	0
chr1	150060000	150070000	chr1	150210000	150220000	chr1:150060000-150070000,chr1:150210000-150220000	1	1
chr1	150150000	150160000	chr1	150210000	150220000	chr1:150150000-150160000,chr1:150210000-150220000	1	1
chr1	150500000	150510000	chr1	150560000	150570000	chr1:150500000-150510000,chr1:150560000-150570000	1	0
chr1	150810000	150820000	chr1	150560000	150570000	chr1:150810000-150820000,chr1:150560000-150570000	1	1
chr1	150870000	150880000	chr1	150560000	150570000	chr1:150870000-150880000,chr1:150560000-150570000	1	0
chr1	150810000	150820000	chr1	150600000	150610000	chr1:150810000-150820000,chr1:150600000-150610000	1	0
chr1	151190000	151200000	chr1	151890000	151900000	chr1:151190000-151200000,chr1:151890000-151900000	1	0
chr1	151400000	151410000	chr1	151890000	151900000	chr1:151400000-151410000,chr1:151890000-151900000	1	0
chr1	151450000	151460000	chr1	151890000	151900000	chr1:151450000-151460000,chr1:151890000-151900000	1	0
chr1	151630000	151640000	chr1	151890000	151900000	chr1:151630000-151640000,chr1:151890000-151900000	1	1
chr1	151750000	151760000	chr1	151890000	151900000	chr1:151750000-151760000,chr1:151890000-151900000	1	1
chr1	151760000	151770000	chr1	151890000	151900000	chr1:151760000-151770000,chr1:151890000-151900000	1	0
chr1	151790000	151800000	chr1	151890000	151900000	chr1:151790000-151800000,chr1:151890000-151900000	1	0
chr1	151830000	151840000	chr1	151890000	151900000	chr1:151830000-151840000,chr1:151890000-151900000	1	0
chr1	151990000	152000000	chr1	151890000	151900000	chr1:151990000-152000000,chr1:151890000-151900000	1	1
chr1	152040000	152050000	chr1	151890000	151900000	chr1:152040000-152050000,chr1:151890000-151900000	1	1
chr1	151540000	151550000	chr1	151940000	151950000	chr1:151540000-151550000,chr1:151940000-151950000	1	0
chr1	151630000	151640000	chr1	151940000	151950000	chr1:151630000-151640000,chr1:151940000-151950000	1	0
chr1	151790000	151800000	chr1	151940000	151950000	chr1:151790000-151800000,chr1:151940000-151950000	1	0
chr1	151830000	151840000	chr1	151940000	151950000	chr1:151830000-151840000,chr1:151940000-151950000	1	0
chr1	151850000	151860000	chr1	151940000	151950000	chr1:151850000-151860000,chr1:151940000-151950000	1	0
chr1	152040000	152050000	chr1	151940000	151950000	chr1:152040000-152050000,chr1:151940000-151950000	1	1
chr1	151530000	151540000	chr1	151980000	151990000	chr1:151530000-151540000,chr1:151980000-151990000	1	1
chr1	151630000	151640000	chr1	151980000	151990000	chr1:151630000-151640000,chr1:151980000-151990000	1	0
chr1	151750000	151760000	chr1	151980000	151990000	chr1:151750000-151760000,chr1:151980000-151990000	1	0
chr1	151790000	151800000	chr1	151980000	151990000	chr1:151790000-151800000,chr1:151980000-151990000	1	0
chr1	151830000	151840000	chr1	151980000	151990000	chr1:151830000-151840000,chr1:151980000-151990000	1	1
chr1	151840000	151850000	chr1	151980000	151990000	chr1:151840000-151850000,chr1:151980000-151990000	1	1
chr1	151850000	151860000	chr1	151980000	151990000	chr1:151850000-151860000,chr1:151980000-151990000	1	1
chr1	151840000	151850000	chr1	153510000	153520000	chr1:151840000-151850000,chr1:153510000-153520000	1	0
chr1	154550000	154560000	chr1	154750000	154760000	chr1:154550000-154560000,chr1:154750000-154760000	1	0
chr1	154580000	154590000	chr1	154750000	154760000	chr1:154580000-154590000,chr1:154750000-154760000	1	0
chr1	154870000	154880000	chr1	154750000	154760000	chr1:154870000-154880000,chr1:154750000-154760000	1	0
chr1	154990000	155000000	chr1	154750000	154760000	chr1:154990000-155000000,chr1:154750000-154760000	1	0
chr1	153920000	153930000	chr1	154860000	154870000	chr1:153920000-153930000,chr1:154860000-154870000	1	0
chr1	154550000	154560000	chr1	154860000	154870000	chr1:154550000-154560000,chr1:154860000-154870000	1	0
chr1	154580000	154590000	chr1	154860000	154870000	chr1:154580000-154590000,chr1:154860000-154870000	1	1
chr1	154620000	154630000	chr1	154860000	154870000	chr1:154620000-154630000,chr1:154860000-154870000	1	0
chr1	154950000	154960000	chr1	154860000	154870000	chr1:154950000-154960000,chr1:154860000-154870000	1	0
chr1	155010000	155020000	chr1	154860000	154870000	chr1:155010000-155020000,chr1:154860000-154870000	1	0
chr1	155130000	155140000	chr1	154860000	154870000	chr1:155130000-155140000,chr1:154860000-154870000	1	0
chr1	155180000	155190000	chr1	154860000	154870000	chr1:155180000-155190000,chr1:154860000-154870000	1	0
chr1	155130000	155140000	chr1	154940000	154950000	chr1:155130000-155140000,chr1:154940000-154950000	1	0
chr1	155060000	155070000	chr1	1.55e+08	155010000	chr1:155060000-155070000,chr1:1.55e+08-155010000	1	0
chr1	155330000	155340000	chr1	155560000	155570000	chr1:155330000-155340000,chr1:155560000-155570000	1	0
chr1	155680000	155690000	chr1	155560000	155570000	chr1:155680000-155690000,chr1:155560000-155570000	1	0
chr1	155850000	155860000	chr1	156120000	156130000	chr1:155850000-155860000,chr1:156120000-156130000	1	1
chr1	155910000	155920000	chr1	156120000	156130000	chr1:155910000-155920000,chr1:156120000-156130000	1	1
chr1	155920000	155930000	chr1	156120000	156130000	chr1:155920000-155930000,chr1:156120000-156130000	1	1
chr1	155930000	155940000	chr1	156120000	156130000	chr1:155930000-155940000,chr1:156120000-156130000	1	1
chr1	155940000	155950000	chr1	156120000	156130000	chr1:155940000-155950000,chr1:156120000-156130000	1	1
chr1	155970000	155980000	chr1	156120000	156130000	chr1:155970000-155980000,chr1:156120000-156130000	1	1
chr1	1.56e+08	156010000	chr1	156120000	156130000	chr1:1.56e+08-156010000,chr1:156120000-156130000	1	1
chr1	156010000	156020000	chr1	156120000	156130000	chr1:156010000-156020000,chr1:156120000-156130000	1	1
chr1	156050000	156060000	chr1	156120000	156130000	chr1:156050000-156060000,chr1:156120000-156130000	1	1
chr1	156060000	156070000	chr1	156120000	156130000	chr1:156060000-156070000,chr1:156120000-156130000	1	0
chr1	156190000	156200000	chr1	156120000	156130000	chr1:156190000-156200000,chr1:156120000-156130000	1	1
chr1	156200000	156210000	chr1	156120000	156130000	chr1:156200000-156210000,chr1:156120000-156130000	1	1
chr1	156230000	156240000	chr1	156120000	156130000	chr1:156230000-156240000,chr1:156120000-156130000	1	0
chr1	156240000	156250000	chr1	156120000	156130000	chr1:156240000-156250000,chr1:156120000-156130000	1	1
chr1	156280000	156290000	chr1	156120000	156130000	chr1:156280000-156290000,chr1:156120000-156130000	1	1
chr1	156290000	156300000	chr1	156120000	156130000	chr1:156290000-156300000,chr1:156120000-156130000	1	0
chr1	156490000	156500000	chr1	156120000	156130000	chr1:156490000-156500000,chr1:156120000-156130000	1	1
chr1	156590000	156600000	chr1	156120000	156130000	chr1:156590000-156600000,chr1:156120000-156130000	1	1
chr1	156050000	156060000	chr1	156450000	156460000	chr1:156050000-156060000,chr1:156450000-156460000	1	0
chr1	156060000	156070000	chr1	156450000	156460000	chr1:156060000-156070000,chr1:156450000-156460000	1	0
chr1	156100000	156110000	chr1	156450000	156460000	chr1:156100000-156110000,chr1:156450000-156460000	1	0
chr1	156130000	156140000	chr1	156450000	156460000	chr1:156130000-156140000,chr1:156450000-156460000	1	1
chr1	156150000	156160000	chr1	156450000	156460000	chr1:156150000-156160000,chr1:156450000-156460000	1	0
chr1	156230000	156240000	chr1	156450000	156460000	chr1:156230000-156240000,chr1:156450000-156460000	1	1
chr1	156240000	156250000	chr1	156450000	156460000	chr1:156240000-156250000,chr1:156450000-156460000	1	1
chr1	156280000	156290000	chr1	156450000	156460000	chr1:156280000-156290000,chr1:156450000-156460000	1	1
chr1	156290000	156300000	chr1	156450000	156460000	chr1:156290000-156300000,chr1:156450000-156460000	1	0
chr1	156330000	156340000	chr1	156450000	156460000	chr1:156330000-156340000,chr1:156450000-156460000	1	1
chr1	156340000	156350000	chr1	156450000	156460000	chr1:156340000-156350000,chr1:156450000-156460000	1	0
chr1	156520000	156530000	chr1	156450000	156460000	chr1:156520000-156530000,chr1:156450000-156460000	1	0
chr1	156570000	156580000	chr1	156450000	156460000	chr1:156570000-156580000,chr1:156450000-156460000	1	0
chr1	156580000	156590000	chr1	156450000	156460000	chr1:156580000-156590000,chr1:156450000-156460000	1	1
chr1	156590000	156600000	chr1	156450000	156460000	chr1:156590000-156600000,chr1:156450000-156460000	1	1
chr1	156640000	156650000	chr1	156450000	156460000	chr1:156640000-156650000,chr1:156450000-156460000	1	1
chr1	156720000	156730000	chr1	156450000	156460000	chr1:156720000-156730000,chr1:156450000-156460000	1	1
chr1	156730000	156740000	chr1	156450000	156460000	chr1:156730000-156740000,chr1:156450000-156460000	1	0
chr1	156750000	156760000	chr1	156450000	156460000	chr1:156750000-156760000,chr1:156450000-156460000	1	0
chr1	156100000	156110000	chr1	156480000	156490000	chr1:156100000-156110000,chr1:156480000-156490000	1	0
chr1	156130000	156140000	chr1	156480000	156490000	chr1:156130000-156140000,chr1:156480000-156490000	1	0
chr1	156230000	156240000	chr1	156480000	156490000	chr1:156230000-156240000,chr1:156480000-156490000	1	0
chr1	156280000	156290000	chr1	156480000	156490000	chr1:156280000-156290000,chr1:156480000-156490000	1	0
chr1	156290000	156300000	chr1	156480000	156490000	chr1:156290000-156300000,chr1:156480000-156490000	1	0
chr1	156330000	156340000	chr1	156480000	156490000	chr1:156330000-156340000,chr1:156480000-156490000	1	0
chr1	156580000	156590000	chr1	156480000	156490000	chr1:156580000-156590000,chr1:156480000-156490000	1	1
chr1	156590000	156600000	chr1	156480000	156490000	chr1:156590000-156600000,chr1:156480000-156490000	1	1
chr1	156640000	156650000	chr1	156480000	156490000	chr1:156640000-156650000,chr1:156480000-156490000	1	0
chr1	156720000	156730000	chr1	156480000	156490000	chr1:156720000-156730000,chr1:156480000-156490000	1	1
chr1	158830000	158840000	chr1	159020000	159030000	chr1:158830000-158840000,chr1:159020000-159030000	1	0
chr1	160260000	160270000	chr1	159880000	159890000	chr1:160260000-160270000,chr1:159880000-159890000	1	0
chr1	160030000	160040000	chr1	159910000	159920000	chr1:160030000-160040000,chr1:159910000-159920000	1	1
chr1	160190000	160200000	chr1	159910000	159920000	chr1:160190000-160200000,chr1:159910000-159920000	1	0
chr1	160260000	160270000	chr1	159910000	159920000	chr1:160260000-160270000,chr1:159910000-159920000	1	0
chr1	160280000	160290000	chr1	159910000	159920000	chr1:160280000-160290000,chr1:159910000-159920000	1	0
chr1	160290000	160300000	chr1	159910000	159920000	chr1:160290000-160300000,chr1:159910000-159920000	1	0
chr1	160100000	160110000	chr1	160420000	160430000	chr1:160100000-160110000,chr1:160420000-160430000	1	0
chr1	160200000	160210000	chr1	160420000	160430000	chr1:160200000-160210000,chr1:160420000-160430000	1	0
chr1	160260000	160270000	chr1	160420000	160430000	chr1:160260000-160270000,chr1:160420000-160430000	1	0
chr1	160280000	160290000	chr1	160420000	160430000	chr1:160280000-160290000,chr1:160420000-160430000	1	1
chr1	160290000	160300000	chr1	160420000	160430000	chr1:160290000-160300000,chr1:160420000-160430000	1	0
chr1	160340000	160350000	chr1	160420000	160430000	chr1:160340000-160350000,chr1:160420000-160430000	1	1
chr1	160360000	160370000	chr1	160420000	160430000	chr1:160360000-160370000,chr1:160420000-160430000	1	1
chr1	160520000	160530000	chr1	160420000	160430000	chr1:160520000-160530000,chr1:160420000-160430000	1	1
chr1	160570000	160580000	chr1	160420000	160430000	chr1:160570000-160580000,chr1:160420000-160430000	1	1
chr1	160640000	160650000	chr1	160420000	160430000	chr1:160640000-160650000,chr1:160420000-160430000	1	1
chr1	160670000	160680000	chr1	160420000	160430000	chr1:160670000-160680000,chr1:160420000-160430000	1	1
chr1	160710000	160720000	chr1	160420000	160430000	chr1:160710000-160720000,chr1:160420000-160430000	1	1
chr1	160740000	160750000	chr1	160420000	160430000	chr1:160740000-160750000,chr1:160420000-160430000	1	1
chr1	160790000	160800000	chr1	160420000	160430000	chr1:160790000-160800000,chr1:160420000-160430000	1	1
chr1	160860000	160870000	chr1	160420000	160430000	chr1:160860000-160870000,chr1:160420000-160430000	1	0
chr1	161030000	161040000	chr1	160420000	160430000	chr1:161030000-161040000,chr1:160420000-160430000	1	0
chr1	161060000	161070000	chr1	160420000	160430000	chr1:161060000-161070000,chr1:160420000-160430000	1	0
chr1	161090000	161100000	chr1	160420000	160430000	chr1:161090000-161100000,chr1:160420000-160430000	1	0
chr1	161100000	161110000	chr1	160420000	160430000	chr1:161100000-161110000,chr1:160420000-160430000	1	0
chr1	161120000	161130000	chr1	160420000	160430000	chr1:161120000-161130000,chr1:160420000-160430000	1	0
chr1	160200000	160210000	chr1	160430000	160440000	chr1:160200000-160210000,chr1:160430000-160440000	1	0
chr1	160260000	160270000	chr1	160430000	160440000	chr1:160260000-160270000,chr1:160430000-160440000	1	1
chr1	160280000	160290000	chr1	160430000	160440000	chr1:160280000-160290000,chr1:160430000-160440000	1	1
chr1	160290000	160300000	chr1	160430000	160440000	chr1:160290000-160300000,chr1:160430000-160440000	1	1
chr1	160340000	160350000	chr1	160430000	160440000	chr1:160340000-160350000,chr1:160430000-160440000	1	1
chr1	160360000	160370000	chr1	160430000	160440000	chr1:160360000-160370000,chr1:160430000-160440000	1	1
chr1	160520000	160530000	chr1	160430000	160440000	chr1:160520000-160530000,chr1:160430000-160440000	1	1
chr1	160570000	160580000	chr1	160430000	160440000	chr1:160570000-160580000,chr1:160430000-160440000	1	1
chr1	160640000	160650000	chr1	160430000	160440000	chr1:160640000-160650000,chr1:160430000-160440000	1	1
chr1	160670000	160680000	chr1	160430000	160440000	chr1:160670000-160680000,chr1:160430000-160440000	1	1
chr1	160710000	160720000	chr1	160430000	160440000	chr1:160710000-160720000,chr1:160430000-160440000	1	1
chr1	160740000	160750000	chr1	160430000	160440000	chr1:160740000-160750000,chr1:160430000-160440000	1	1
chr1	160790000	160800000	chr1	160430000	160440000	chr1:160790000-160800000,chr1:160430000-160440000	1	1
chr1	160860000	160870000	chr1	160430000	160440000	chr1:160860000-160870000,chr1:160430000-160440000	1	0
chr1	161040000	161050000	chr1	160430000	160440000	chr1:161040000-161050000,chr1:160430000-160440000	1	0
chr1	161060000	161070000	chr1	160430000	160440000	chr1:161060000-161070000,chr1:160430000-160440000	1	1
chr1	161080000	161090000	chr1	160430000	160440000	chr1:161080000-161090000,chr1:160430000-160440000	1	0
chr1	161090000	161100000	chr1	160430000	160440000	chr1:161090000-161100000,chr1:160430000-160440000	1	0
chr1	161100000	161110000	chr1	160430000	160440000	chr1:161100000-161110000,chr1:160430000-160440000	1	0
chr1	161120000	161130000	chr1	160430000	160440000	chr1:161120000-161130000,chr1:160430000-160440000	1	0
chr1	161130000	161140000	chr1	160430000	160440000	chr1:161130000-161140000,chr1:160430000-160440000	1	0
chr1	160260000	160270000	chr1	160540000	160550000	chr1:160260000-160270000,chr1:160540000-160550000	1	0
chr1	160280000	160290000	chr1	160540000	160550000	chr1:160280000-160290000,chr1:160540000-160550000	1	1
chr1	160290000	160300000	chr1	160540000	160550000	chr1:160290000-160300000,chr1:160540000-160550000	1	1
chr1	160340000	160350000	chr1	160540000	160550000	chr1:160340000-160350000,chr1:160540000-160550000	1	0
chr1	160360000	160370000	chr1	160540000	160550000	chr1:160360000-160370000,chr1:160540000-160550000	1	0
chr1	160640000	160650000	chr1	160540000	160550000	chr1:160640000-160650000,chr1:160540000-160550000	1	1
chr1	160670000	160680000	chr1	160540000	160550000	chr1:160670000-160680000,chr1:160540000-160550000	1	1
chr1	160710000	160720000	chr1	160540000	160550000	chr1:160710000-160720000,chr1:160540000-160550000	1	1
chr1	160740000	160750000	chr1	160540000	160550000	chr1:160740000-160750000,chr1:160540000-160550000	1	1
chr1	160790000	160800000	chr1	160540000	160550000	chr1:160790000-160800000,chr1:160540000-160550000	1	1
chr1	160860000	160870000	chr1	160540000	160550000	chr1:160860000-160870000,chr1:160540000-160550000	1	0
chr1	161030000	161040000	chr1	160540000	160550000	chr1:161030000-161040000,chr1:160540000-160550000	1	1
chr1	161040000	161050000	chr1	160540000	160550000	chr1:161040000-161050000,chr1:160540000-160550000	1	1
chr1	161060000	161070000	chr1	160540000	160550000	chr1:161060000-161070000,chr1:160540000-160550000	1	0
chr1	161090000	161100000	chr1	160540000	160550000	chr1:161090000-161100000,chr1:160540000-160550000	1	1
chr1	161100000	161110000	chr1	160540000	160550000	chr1:161100000-161110000,chr1:160540000-160550000	1	0
chr1	161120000	161130000	chr1	160540000	160550000	chr1:161120000-161130000,chr1:160540000-160550000	1	0
chr1	161130000	161140000	chr1	160540000	160550000	chr1:161130000-161140000,chr1:160540000-160550000	1	0
chr1	161160000	161170000	chr1	160540000	160550000	chr1:161160000-161170000,chr1:160540000-160550000	1	0
chr1	160260000	160270000	chr1	160620000	160630000	chr1:160260000-160270000,chr1:160620000-160630000	1	1
chr1	160280000	160290000	chr1	160620000	160630000	chr1:160280000-160290000,chr1:160620000-160630000	1	0
chr1	160290000	160300000	chr1	160620000	160630000	chr1:160290000-160300000,chr1:160620000-160630000	1	1
chr1	160520000	160530000	chr1	160620000	160630000	chr1:160520000-160530000,chr1:160620000-160630000	1	1
chr1	160710000	160720000	chr1	160620000	160630000	chr1:160710000-160720000,chr1:160620000-160630000	1	1
chr1	160740000	160750000	chr1	160620000	160630000	chr1:160740000-160750000,chr1:160620000-160630000	1	1
chr1	160790000	160800000	chr1	160620000	160630000	chr1:160790000-160800000,chr1:160620000-160630000	1	1
chr1	160860000	160870000	chr1	160620000	160630000	chr1:160860000-160870000,chr1:160620000-160630000	1	0
chr1	161030000	161040000	chr1	160620000	160630000	chr1:161030000-161040000,chr1:160620000-160630000	1	1
chr1	161040000	161050000	chr1	160620000	160630000	chr1:161040000-161050000,chr1:160620000-160630000	1	1
chr1	161060000	161070000	chr1	160620000	160630000	chr1:161060000-161070000,chr1:160620000-160630000	1	1
chr1	161080000	161090000	chr1	160620000	160630000	chr1:161080000-161090000,chr1:160620000-160630000	1	1
chr1	161090000	161100000	chr1	160620000	160630000	chr1:161090000-161100000,chr1:160620000-160630000	1	1
chr1	161100000	161110000	chr1	160620000	160630000	chr1:161100000-161110000,chr1:160620000-160630000	1	0
chr1	161120000	161130000	chr1	160620000	160630000	chr1:161120000-161130000,chr1:160620000-160630000	1	1
chr1	161130000	161140000	chr1	160620000	160630000	chr1:161130000-161140000,chr1:160620000-160630000	1	0
chr1	160340000	160350000	chr1	160700000	160710000	chr1:160340000-160350000,chr1:160700000-160710000	1	0
chr1	160520000	160530000	chr1	160700000	160710000	chr1:160520000-160530000,chr1:160700000-160710000	1	1
chr1	160570000	160580000	chr1	160700000	160710000	chr1:160570000-160580000,chr1:160700000-160710000	1	1
chr1	160640000	160650000	chr1	160700000	160710000	chr1:160640000-160650000,chr1:160700000-160710000	1	1
chr1	160790000	160800000	chr1	160700000	160710000	chr1:160790000-160800000,chr1:160700000-160710000	1	1
chr1	160860000	160870000	chr1	160700000	160710000	chr1:160860000-160870000,chr1:160700000-160710000	1	1
chr1	161030000	161040000	chr1	160700000	160710000	chr1:161030000-161040000,chr1:160700000-160710000	1	1
chr1	161040000	161050000	chr1	160700000	160710000	chr1:161040000-161050000,chr1:160700000-160710000	1	0
chr1	161060000	161070000	chr1	160700000	160710000	chr1:161060000-161070000,chr1:160700000-160710000	1	0
chr1	161080000	161090000	chr1	160700000	160710000	chr1:161080000-161090000,chr1:160700000-160710000	1	0
chr1	161090000	161100000	chr1	160700000	160710000	chr1:161090000-161100000,chr1:160700000-160710000	1	1
chr1	161120000	161130000	chr1	160700000	160710000	chr1:161120000-161130000,chr1:160700000-160710000	1	1
chr1	161130000	161140000	chr1	160700000	160710000	chr1:161130000-161140000,chr1:160700000-160710000	1	0
chr1	161190000	161200000	chr1	160700000	160710000	chr1:161190000-161200000,chr1:160700000-160710000	1	0
chr1	160260000	160270000	chr1	160720000	160730000	chr1:160260000-160270000,chr1:160720000-160730000	1	0
chr1	160280000	160290000	chr1	160720000	160730000	chr1:160280000-160290000,chr1:160720000-160730000	1	0
chr1	160290000	160300000	chr1	160720000	160730000	chr1:160290000-160300000,chr1:160720000-160730000	1	1
chr1	160340000	160350000	chr1	160720000	160730000	chr1:160340000-160350000,chr1:160720000-160730000	1	1
chr1	160520000	160530000	chr1	160720000	160730000	chr1:160520000-160530000,chr1:160720000-160730000	1	0
chr1	160570000	160580000	chr1	160720000	160730000	chr1:160570000-160580000,chr1:160720000-160730000	1	1
chr1	160640000	160650000	chr1	160720000	160730000	chr1:160640000-160650000,chr1:160720000-160730000	1	1
chr1	160790000	160800000	chr1	160720000	160730000	chr1:160790000-160800000,chr1:160720000-160730000	1	1
chr1	160860000	160870000	chr1	160720000	160730000	chr1:160860000-160870000,chr1:160720000-160730000	1	0
chr1	161030000	161040000	chr1	160720000	160730000	chr1:161030000-161040000,chr1:160720000-160730000	1	0
chr1	161040000	161050000	chr1	160720000	160730000	chr1:161040000-161050000,chr1:160720000-160730000	1	0
chr1	161060000	161070000	chr1	160720000	160730000	chr1:161060000-161070000,chr1:160720000-160730000	1	1
chr1	161080000	161090000	chr1	160720000	160730000	chr1:161080000-161090000,chr1:160720000-160730000	1	0
chr1	161090000	161100000	chr1	160720000	160730000	chr1:161090000-161100000,chr1:160720000-160730000	1	1
chr1	161100000	161110000	chr1	160720000	160730000	chr1:161100000-161110000,chr1:160720000-160730000	1	0
chr1	161160000	161170000	chr1	160720000	160730000	chr1:161160000-161170000,chr1:160720000-160730000	1	1
chr1	161190000	161200000	chr1	160720000	160730000	chr1:161190000-161200000,chr1:160720000-160730000	1	0
chr1	160260000	160270000	chr1	160760000	160770000	chr1:160260000-160270000,chr1:160760000-160770000	1	0
chr1	160280000	160290000	chr1	160760000	160770000	chr1:160280000-160290000,chr1:160760000-160770000	1	1
chr1	160290000	160300000	chr1	160760000	160770000	chr1:160290000-160300000,chr1:160760000-160770000	1	1
chr1	160340000	160350000	chr1	160760000	160770000	chr1:160340000-160350000,chr1:160760000-160770000	1	0
chr1	160360000	160370000	chr1	160760000	160770000	chr1:160360000-160370000,chr1:160760000-160770000	1	0
chr1	160520000	160530000	chr1	160760000	160770000	chr1:160520000-160530000,chr1:160760000-160770000	1	1
chr1	160570000	160580000	chr1	160760000	160770000	chr1:160570000-160580000,chr1:160760000-160770000	1	1
chr1	160640000	160650000	chr1	160760000	160770000	chr1:160640000-160650000,chr1:160760000-160770000	1	1
chr1	160670000	160680000	chr1	160760000	160770000	chr1:160670000-160680000,chr1:160760000-160770000	1	1
chr1	160860000	160870000	chr1	160760000	160770000	chr1:160860000-160870000,chr1:160760000-160770000	1	1
chr1	161030000	161040000	chr1	160760000	160770000	chr1:161030000-161040000,chr1:160760000-160770000	1	0
chr1	161040000	161050000	chr1	160760000	160770000	chr1:161040000-161050000,chr1:160760000-160770000	1	1
chr1	161060000	161070000	chr1	160760000	160770000	chr1:161060000-161070000,chr1:160760000-160770000	1	1
chr1	161080000	161090000	chr1	160760000	160770000	chr1:161080000-161090000,chr1:160760000-160770000	1	1
chr1	161090000	161100000	chr1	160760000	160770000	chr1:161090000-161100000,chr1:160760000-160770000	1	1
chr1	161100000	161110000	chr1	160760000	160770000	chr1:161100000-161110000,chr1:160760000-160770000	1	0
chr1	161120000	161130000	chr1	160760000	160770000	chr1:161120000-161130000,chr1:160760000-160770000	1	0
chr1	161130000	161140000	chr1	160760000	160770000	chr1:161130000-161140000,chr1:160760000-160770000	1	1
chr1	161190000	161200000	chr1	160760000	160770000	chr1:161190000-161200000,chr1:160760000-160770000	1	0
chr1	160260000	160270000	chr1	160780000	160790000	chr1:160260000-160270000,chr1:160780000-160790000	1	0
chr1	160280000	160290000	chr1	160780000	160790000	chr1:160280000-160290000,chr1:160780000-160790000	1	0
chr1	160290000	160300000	chr1	160780000	160790000	chr1:160290000-160300000,chr1:160780000-160790000	1	1
chr1	160340000	160350000	chr1	160780000	160790000	chr1:160340000-160350000,chr1:160780000-160790000	1	1
chr1	160520000	160530000	chr1	160780000	160790000	chr1:160520000-160530000,chr1:160780000-160790000	1	1
chr1	160570000	160580000	chr1	160780000	160790000	chr1:160570000-160580000,chr1:160780000-160790000	1	0
chr1	160640000	160650000	chr1	160780000	160790000	chr1:160640000-160650000,chr1:160780000-160790000	1	1
chr1	160670000	160680000	chr1	160780000	160790000	chr1:160670000-160680000,chr1:160780000-160790000	1	1
chr1	160710000	160720000	chr1	160780000	160790000	chr1:160710000-160720000,chr1:160780000-160790000	1	1
chr1	160860000	160870000	chr1	160780000	160790000	chr1:160860000-160870000,chr1:160780000-160790000	1	0
chr1	161030000	161040000	chr1	160780000	160790000	chr1:161030000-161040000,chr1:160780000-160790000	1	1
chr1	161040000	161050000	chr1	160780000	160790000	chr1:161040000-161050000,chr1:160780000-160790000	1	0
chr1	161060000	161070000	chr1	160780000	160790000	chr1:161060000-161070000,chr1:160780000-160790000	1	1
chr1	161080000	161090000	chr1	160780000	160790000	chr1:161080000-161090000,chr1:160780000-160790000	1	0
chr1	161090000	161100000	chr1	160780000	160790000	chr1:161090000-161100000,chr1:160780000-160790000	1	1
chr1	161100000	161110000	chr1	160780000	160790000	chr1:161100000-161110000,chr1:160780000-160790000	1	1
chr1	161120000	161130000	chr1	160780000	160790000	chr1:161120000-161130000,chr1:160780000-160790000	1	1
chr1	161130000	161140000	chr1	160780000	160790000	chr1:161130000-161140000,chr1:160780000-160790000	1	1
chr1	161160000	161170000	chr1	160780000	160790000	chr1:161160000-161170000,chr1:160780000-160790000	1	1
chr1	161190000	161200000	chr1	160780000	160790000	chr1:161190000-161200000,chr1:160780000-160790000	1	0
chr1	160520000	160530000	chr1	161010000	161020000	chr1:160520000-160530000,chr1:161010000-161020000	1	0
chr1	160570000	160580000	chr1	161010000	161020000	chr1:160570000-160580000,chr1:161010000-161020000	1	0
chr1	160640000	160650000	chr1	161010000	161020000	chr1:160640000-160650000,chr1:161010000-161020000	1	0
chr1	160670000	160680000	chr1	161010000	161020000	chr1:160670000-160680000,chr1:161010000-161020000	1	0
chr1	160710000	160720000	chr1	161010000	161020000	chr1:160710000-160720000,chr1:161010000-161020000	1	0
chr1	160740000	160750000	chr1	161010000	161020000	chr1:160740000-160750000,chr1:161010000-161020000	1	0
chr1	160790000	160800000	chr1	161010000	161020000	chr1:160790000-160800000,chr1:161010000-161020000	1	0
chr1	161080000	161090000	chr1	161010000	161020000	chr1:161080000-161090000,chr1:161010000-161020000	1	0
chr1	161090000	161100000	chr1	161010000	161020000	chr1:161090000-161100000,chr1:161010000-161020000	1	1
chr1	161100000	161110000	chr1	161010000	161020000	chr1:161100000-161110000,chr1:161010000-161020000	1	1
chr1	161120000	161130000	chr1	161010000	161020000	chr1:161120000-161130000,chr1:161010000-161020000	1	1
chr1	161130000	161140000	chr1	161010000	161020000	chr1:161130000-161140000,chr1:161010000-161020000	1	1
chr1	161160000	161170000	chr1	161010000	161020000	chr1:161160000-161170000,chr1:161010000-161020000	1	1
chr1	161190000	161200000	chr1	161010000	161020000	chr1:161190000-161200000,chr1:161010000-161020000	1	1
chr1	161200000	161210000	chr1	161010000	161020000	chr1:161200000-161210000,chr1:161010000-161020000	1	0
chr1	161220000	161230000	chr1	161010000	161020000	chr1:161220000-161230000,chr1:161010000-161020000	1	0
chr1	161030000	161040000	chr1	161380000	161390000	chr1:161030000-161040000,chr1:161380000-161390000	1	0
chr1	161040000	161050000	chr1	161380000	161390000	chr1:161040000-161050000,chr1:161380000-161390000	1	1
chr1	161060000	161070000	chr1	161380000	161390000	chr1:161060000-161070000,chr1:161380000-161390000	1	1
chr1	161080000	161090000	chr1	161380000	161390000	chr1:161080000-161090000,chr1:161380000-161390000	1	0
chr1	161090000	161100000	chr1	161380000	161390000	chr1:161090000-161100000,chr1:161380000-161390000	1	0
chr1	161100000	161110000	chr1	161380000	161390000	chr1:161100000-161110000,chr1:161380000-161390000	1	1
chr1	161120000	161130000	chr1	161380000	161390000	chr1:161120000-161130000,chr1:161380000-161390000	1	1
chr1	161130000	161140000	chr1	161380000	161390000	chr1:161130000-161140000,chr1:161380000-161390000	1	1
chr1	161160000	161170000	chr1	161380000	161390000	chr1:161160000-161170000,chr1:161380000-161390000	1	1
chr1	161190000	161200000	chr1	161380000	161390000	chr1:161190000-161200000,chr1:161380000-161390000	1	1
chr1	161200000	161210000	chr1	161380000	161390000	chr1:161200000-161210000,chr1:161380000-161390000	1	1
chr1	161210000	161220000	chr1	161380000	161390000	chr1:161210000-161220000,chr1:161380000-161390000	1	1
chr1	161220000	161230000	chr1	161380000	161390000	chr1:161220000-161230000,chr1:161380000-161390000	1	1
chr1	161250000	161260000	chr1	161380000	161390000	chr1:161250000-161260000,chr1:161380000-161390000	1	0
chr1	161300000	161310000	chr1	161380000	161390000	chr1:161300000-161310000,chr1:161380000-161390000	1	0
chr1	161310000	161320000	chr1	161380000	161390000	chr1:161310000-161320000,chr1:161380000-161390000	1	1
chr1	161700000	161710000	chr1	161380000	161390000	chr1:161700000-161710000,chr1:161380000-161390000	1	0
chr1	161710000	161720000	chr1	161380000	161390000	chr1:161710000-161720000,chr1:161380000-161390000	1	0
chr1	161750000	161760000	chr1	161380000	161390000	chr1:161750000-161760000,chr1:161380000-161390000	1	0
chr1	161760000	161770000	chr1	161380000	161390000	chr1:161760000-161770000,chr1:161380000-161390000	1	0
chr1	161030000	161040000	chr1	161390000	161400000	chr1:161030000-161040000,chr1:161390000-161400000	1	1
chr1	161040000	161050000	chr1	161390000	161400000	chr1:161040000-161050000,chr1:161390000-161400000	1	1
chr1	161060000	161070000	chr1	161390000	161400000	chr1:161060000-161070000,chr1:161390000-161400000	1	1
chr1	161090000	161100000	chr1	161390000	161400000	chr1:161090000-161100000,chr1:161390000-161400000	1	0
chr1	161100000	161110000	chr1	161390000	161400000	chr1:161100000-161110000,chr1:161390000-161400000	1	0
chr1	161120000	161130000	chr1	161390000	161400000	chr1:161120000-161130000,chr1:161390000-161400000	1	1
chr1	161130000	161140000	chr1	161390000	161400000	chr1:161130000-161140000,chr1:161390000-161400000	1	1
chr1	161160000	161170000	chr1	161390000	161400000	chr1:161160000-161170000,chr1:161390000-161400000	1	1
chr1	161190000	161200000	chr1	161390000	161400000	chr1:161190000-161200000,chr1:161390000-161400000	1	1
chr1	161200000	161210000	chr1	161390000	161400000	chr1:161200000-161210000,chr1:161390000-161400000	1	1
chr1	161210000	161220000	chr1	161390000	161400000	chr1:161210000-161220000,chr1:161390000-161400000	1	1
chr1	161220000	161230000	chr1	161390000	161400000	chr1:161220000-161230000,chr1:161390000-161400000	1	1
chr1	161250000	161260000	chr1	161390000	161400000	chr1:161250000-161260000,chr1:161390000-161400000	1	1
chr1	161310000	161320000	chr1	161390000	161400000	chr1:161310000-161320000,chr1:161390000-161400000	1	1
chr1	161320000	161330000	chr1	161390000	161400000	chr1:161320000-161330000,chr1:161390000-161400000	1	1
chr1	161710000	161720000	chr1	161390000	161400000	chr1:161710000-161720000,chr1:161390000-161400000	1	0
chr1	161720000	161730000	chr1	161390000	161400000	chr1:161720000-161730000,chr1:161390000-161400000	1	0
chr1	161750000	161760000	chr1	161390000	161400000	chr1:161750000-161760000,chr1:161390000-161400000	1	0
chr1	161760000	161770000	chr1	161390000	161400000	chr1:161760000-161770000,chr1:161390000-161400000	1	1
chr1	161720000	161730000	chr1	161530000	161540000	chr1:161720000-161730000,chr1:161530000-161540000	1	0
chr1	161710000	161720000	chr1	161610000	161620000	chr1:161710000-161720000,chr1:161610000-161620000	1	0
chr1	161720000	161730000	chr1	161610000	161620000	chr1:161720000-161730000,chr1:161610000-161620000	1	0
chr1	161750000	161760000	chr1	161610000	161620000	chr1:161750000-161760000,chr1:161610000-161620000	1	0
chr1	167220000	167230000	chr1	167610000	167620000	chr1:167220000-167230000,chr1:167610000-167620000	1	0
chr1	167720000	167730000	chr1	167610000	167620000	chr1:167720000-167730000,chr1:167610000-167620000	1	0
chr1	167930000	167940000	chr1	167610000	167620000	chr1:167930000-167940000,chr1:167610000-167620000	1	0
chr1	169700000	169710000	chr1	169910000	169920000	chr1:169700000-169710000,chr1:169910000-169920000	1	0
chr1	169790000	169800000	chr1	169910000	169920000	chr1:169790000-169800000,chr1:169910000-169920000	1	0
chr1	170530000	170540000	chr1	169910000	169920000	chr1:170530000-170540000,chr1:169910000-169920000	1	0
chr1	171510000	171520000	chr1	173410000	173420000	chr1:171510000-171520000,chr1:173410000-173420000	1	0
chr1	173200000	173210000	chr1	173410000	173420000	chr1:173200000-173210000,chr1:173410000-173420000	1	0
chr1	173470000	173480000	chr1	173410000	173420000	chr1:173470000-173480000,chr1:173410000-173420000	1	0
chr1	173710000	173720000	chr1	173410000	173420000	chr1:173710000-173720000,chr1:173410000-173420000	1	0
chr1	173820000	173830000	chr1	173410000	173420000	chr1:173820000-173830000,chr1:173410000-173420000	1	1
chr1	173860000	173870000	chr1	173410000	173420000	chr1:173860000-173870000,chr1:173410000-173420000	1	0
chr1	180630000	180640000	chr1	181100000	181110000	chr1:180630000-180640000,chr1:181100000-181110000	1	0
chr1	180910000	180920000	chr1	181100000	181110000	chr1:180910000-180920000,chr1:181100000-181110000	1	0
chr1	181030000	181040000	chr1	181100000	181110000	chr1:181030000-181040000,chr1:181100000-181110000	1	1
chr1	180630000	180640000	chr1	181130000	181140000	chr1:180630000-180640000,chr1:181130000-181140000	1	0
chr1	180900000	180910000	chr1	181130000	181140000	chr1:180900000-180910000,chr1:181130000-181140000	1	0
chr1	180910000	180920000	chr1	181130000	181140000	chr1:180910000-180920000,chr1:181130000-181140000	1	0
chr1	180970000	180980000	chr1	181130000	181140000	chr1:180970000-180980000,chr1:181130000-181140000	1	1
chr1	181030000	181040000	chr1	181130000	181140000	chr1:181030000-181040000,chr1:181130000-181140000	1	0
chr1	183020000	183030000	chr1	182610000	182620000	chr1:183020000-183030000,chr1:182610000-182620000	1	0
chr1	183470000	183480000	chr1	182610000	182620000	chr1:183470000-183480000,chr1:182610000-182620000	1	0
chr1	183590000	183600000	chr1	182610000	182620000	chr1:183590000-183600000,chr1:182610000-182620000	1	0
chr1	183630000	183640000	chr1	182610000	182620000	chr1:183630000-183640000,chr1:182610000-182620000	1	0
chr1	183470000	183480000	chr1	183600000	183610000	chr1:183470000-183480000,chr1:183600000-183610000	1	0
chr1	183470000	183480000	chr1	183900000	183910000	chr1:183470000-183480000,chr1:183900000-183910000	1	1
chr1	183580000	183590000	chr1	183900000	183910000	chr1:183580000-183590000,chr1:183900000-183910000	1	0
chr1	183590000	183600000	chr1	183900000	183910000	chr1:183590000-183600000,chr1:183900000-183910000	1	0
chr1	183630000	183640000	chr1	183900000	183910000	chr1:183630000-183640000,chr1:183900000-183910000	1	1
chr1	183650000	183660000	chr1	183900000	183910000	chr1:183650000-183660000,chr1:183900000-183910000	1	0
chr1	183470000	183480000	chr1	183910000	183920000	chr1:183470000-183480000,chr1:183910000-183920000	1	1
chr1	183580000	183590000	chr1	183910000	183920000	chr1:183580000-183590000,chr1:183910000-183920000	1	1
chr1	183590000	183600000	chr1	183910000	183920000	chr1:183590000-183600000,chr1:183910000-183920000	1	1
chr1	183630000	183640000	chr1	183910000	183920000	chr1:183630000-183640000,chr1:183910000-183920000	1	1
chr1	183650000	183660000	chr1	183910000	183920000	chr1:183650000-183660000,chr1:183910000-183920000	1	0
chr1	184750000	184760000	chr1	184860000	184870000	chr1:184750000-184760000,chr1:184860000-184870000	1	0
chr1	184970000	184980000	chr1	184860000	184870000	chr1:184970000-184980000,chr1:184860000-184870000	1	0
chr1	185040000	185050000	chr1	184860000	184870000	chr1:185040000-185050000,chr1:184860000-184870000	1	0
chr1	192570000	192580000	chr1	192510000	192520000	chr1:192570000-192580000,chr1:192510000-192520000	1	1
chr1	193050000	193060000	chr1	192510000	192520000	chr1:193050000-193060000,chr1:192510000-192520000	1	1
chr1	193060000	193070000	chr1	192510000	192520000	chr1:193060000-193070000,chr1:192510000-192520000	1	0
chr1	193100000	193110000	chr1	192510000	192520000	chr1:193100000-193110000,chr1:192510000-192520000	1	0
chr1	193130000	193140000	chr1	192510000	192520000	chr1:193130000-193140000,chr1:192510000-192520000	1	0
chr1	193050000	193060000	chr1	192540000	192550000	chr1:193050000-193060000,chr1:192540000-192550000	1	0
chr1	193060000	193070000	chr1	192540000	192550000	chr1:193060000-193070000,chr1:192540000-192550000	1	0
chr1	193050000	193060000	chr1	192550000	192560000	chr1:193050000-193060000,chr1:192550000-192560000	1	1
chr1	193060000	193070000	chr1	192550000	192560000	chr1:193060000-193070000,chr1:192550000-192560000	1	0
chr1	193100000	193110000	chr1	192550000	192560000	chr1:193100000-193110000,chr1:192550000-192560000	1	0
chr1	193050000	193060000	chr1	192600000	192610000	chr1:193050000-193060000,chr1:192600000-192610000	1	1
chr1	193060000	193070000	chr1	192600000	192610000	chr1:193060000-193070000,chr1:192600000-192610000	1	1
chr1	193100000	193110000	chr1	192600000	192610000	chr1:193100000-193110000,chr1:192600000-192610000	1	1
chr1	198150000	198160000	chr1	198620000	198630000	chr1:198150000-198160000,chr1:198620000-198630000	1	0
chr1	198150000	198160000	chr1	198650000	198660000	chr1:198150000-198160000,chr1:198650000-198660000	1	0
chr1	198630000	198640000	chr1	198920000	198930000	chr1:198630000-198640000,chr1:198920000-198930000	1	0
chr1	200890000	200900000	chr1	200150000	200160000	chr1:200890000-200900000,chr1:200150000-200160000	1	0
chr1	200870000	200880000	chr1	200620000	200630000	chr1:200870000-200880000,chr1:200620000-200630000	1	0
chr1	200890000	200900000	chr1	200620000	200630000	chr1:200890000-200900000,chr1:200620000-200630000	1	0
chr1	200870000	200880000	chr1	200650000	200660000	chr1:200870000-200880000,chr1:200650000-200660000	1	0
chr1	200890000	200900000	chr1	200650000	200660000	chr1:200890000-200900000,chr1:200650000-200660000	1	0
chr1	201020000	201030000	chr1	200650000	200660000	chr1:201020000-201030000,chr1:200650000-200660000	1	0
chr1	200670000	200680000	chr1	200880000	200890000	chr1:200670000-200680000,chr1:200880000-200890000	1	0
chr1	201020000	201030000	chr1	200880000	200890000	chr1:201020000-201030000,chr1:200880000-200890000	1	0
chr1	201370000	201380000	chr1	201300000	201310000	chr1:201370000-201380000,chr1:201300000-201310000	1	0
chr1	201460000	201470000	chr1	201300000	201310000	chr1:201460000-201470000,chr1:201300000-201310000	1	1
chr1	201490000	201500000	chr1	201300000	201310000	chr1:201490000-201500000,chr1:201300000-201310000	1	1
chr1	201510000	201520000	chr1	201300000	201310000	chr1:201510000-201520000,chr1:201300000-201310000	1	0
chr1	201020000	201030000	chr1	201500000	201510000	chr1:201020000-201030000,chr1:201500000-201510000	1	0
chr1	2.02e+08	202010000	chr1	201500000	201510000	chr1:2.02e+08-202010000,chr1:201500000-201510000	1	0
chr1	201490000	201500000	chr1	201710000	201720000	chr1:201490000-201500000,chr1:201710000-201720000	1	0
chr1	201510000	201520000	chr1	201710000	201720000	chr1:201510000-201520000,chr1:201710000-201720000	1	1
chr1	202800000	202810000	chr1	203280000	203290000	chr1:202800000-202810000,chr1:203280000-203290000	1	0
chr1	202920000	202930000	chr1	203280000	203290000	chr1:202920000-202930000,chr1:203280000-203290000	1	0
chr1	203030000	203040000	chr1	203280000	203290000	chr1:203030000-203040000,chr1:203280000-203290000	1	0
chr1	204490000	204500000	chr1	204390000	204400000	chr1:204490000-204500000,chr1:204390000-204400000	1	0
chr1	204250000	204260000	chr1	204460000	204470000	chr1:204250000-204260000,chr1:204460000-204470000	1	0
chr1	204360000	204370000	chr1	204460000	204470000	chr1:204360000-204370000,chr1:204460000-204470000	1	0
chr1	204400000	204410000	chr1	204460000	204470000	chr1:204400000-204410000,chr1:204460000-204470000	1	0
chr1	205120000	205130000	chr1	204460000	204470000	chr1:205120000-205130000,chr1:204460000-204470000	1	0
chr1	205210000	205220000	chr1	204460000	204470000	chr1:205210000-205220000,chr1:204460000-204470000	1	0
chr1	204410000	204420000	chr1	205280000	205290000	chr1:204410000-204420000,chr1:205280000-205290000	1	0
chr1	205210000	205220000	chr1	205280000	205290000	chr1:205210000-205220000,chr1:205280000-205290000	1	0
chr1	205220000	205230000	chr1	205280000	205290000	chr1:205220000-205230000,chr1:205280000-205290000	1	1
chr1	205500000	205510000	chr1	205280000	205290000	chr1:205500000-205510000,chr1:205280000-205290000	1	0
chr1	205590000	205600000	chr1	205280000	205290000	chr1:205590000-205600000,chr1:205280000-205290000	1	1
chr1	205740000	205750000	chr1	205280000	205290000	chr1:205740000-205750000,chr1:205280000-205290000	1	0
chr1	205750000	205760000	chr1	205280000	205290000	chr1:205750000-205760000,chr1:205280000-205290000	1	0
chr1	205770000	205780000	chr1	205280000	205290000	chr1:205770000-205780000,chr1:205280000-205290000	1	1
chr1	205120000	205130000	chr1	205660000	205670000	chr1:205120000-205130000,chr1:205660000-205670000	1	0
chr1	205210000	205220000	chr1	205660000	205670000	chr1:205210000-205220000,chr1:205660000-205670000	1	1
chr1	205320000	205330000	chr1	205660000	205670000	chr1:205320000-205330000,chr1:205660000-205670000	1	0
chr1	205440000	205450000	chr1	205660000	205670000	chr1:205440000-205450000,chr1:205660000-205670000	1	1
chr1	205590000	205600000	chr1	205660000	205670000	chr1:205590000-205600000,chr1:205660000-205670000	1	0
chr1	205730000	205740000	chr1	205660000	205670000	chr1:205730000-205740000,chr1:205660000-205670000	1	1
chr1	205740000	205750000	chr1	205660000	205670000	chr1:205740000-205750000,chr1:205660000-205670000	1	1
chr1	205770000	205780000	chr1	205660000	205670000	chr1:205770000-205780000,chr1:205660000-205670000	1	1
chr1	205810000	205820000	chr1	205660000	205670000	chr1:205810000-205820000,chr1:205660000-205670000	1	0
chr1	206460000	206470000	chr1	205660000	205670000	chr1:206460000-206470000,chr1:205660000-205670000	1	1
chr1	206900000	206910000	chr1	205660000	205670000	chr1:206900000-206910000,chr1:205660000-205670000	1	0
chr1	205620000	205630000	chr1	206560000	206570000	chr1:205620000-205630000,chr1:206560000-206570000	1	0
chr1	205770000	205780000	chr1	206560000	206570000	chr1:205770000-205780000,chr1:206560000-206570000	1	0
chr1	206460000	206470000	chr1	206560000	206570000	chr1:206460000-206470000,chr1:206560000-206570000	1	1
chr1	206490000	206500000	chr1	206560000	206570000	chr1:206490000-206500000,chr1:206560000-206570000	1	1
chr1	206500000	206510000	chr1	206560000	206570000	chr1:206500000-206510000,chr1:206560000-206570000	1	1
chr1	206630000	206640000	chr1	206560000	206570000	chr1:206630000-206640000,chr1:206560000-206570000	1	1
chr1	206680000	206690000	chr1	206560000	206570000	chr1:206680000-206690000,chr1:206560000-206570000	1	0
chr1	206770000	206780000	chr1	206560000	206570000	chr1:206770000-206780000,chr1:206560000-206570000	1	1
chr1	206800000	206810000	chr1	206560000	206570000	chr1:206800000-206810000,chr1:206560000-206570000	1	1
chr1	206890000	206900000	chr1	206560000	206570000	chr1:206890000-206900000,chr1:206560000-206570000	1	0
chr1	206900000	206910000	chr1	206560000	206570000	chr1:206900000-206910000,chr1:206560000-206570000	1	1
chr1	206920000	206930000	chr1	206560000	206570000	chr1:206920000-206930000,chr1:206560000-206570000	1	1
chr1	206490000	206500000	chr1	206570000	206580000	chr1:206490000-206500000,chr1:206570000-206580000	1	0
chr1	206800000	206810000	chr1	206570000	206580000	chr1:206800000-206810000,chr1:206570000-206580000	1	0
chr1	205620000	205630000	chr1	206580000	206590000	chr1:205620000-205630000,chr1:206580000-206590000	1	0
chr1	205770000	205780000	chr1	206580000	206590000	chr1:205770000-205780000,chr1:206580000-206590000	1	0
chr1	206460000	206470000	chr1	206580000	206590000	chr1:206460000-206470000,chr1:206580000-206590000	1	0
chr1	206490000	206500000	chr1	206580000	206590000	chr1:206490000-206500000,chr1:206580000-206590000	1	1
chr1	206500000	206510000	chr1	206580000	206590000	chr1:206500000-206510000,chr1:206580000-206590000	1	1
chr1	206510000	206520000	chr1	206580000	206590000	chr1:206510000-206520000,chr1:206580000-206590000	1	1
chr1	206680000	206690000	chr1	206580000	206590000	chr1:206680000-206690000,chr1:206580000-206590000	1	1
chr1	206770000	206780000	chr1	206580000	206590000	chr1:206770000-206780000,chr1:206580000-206590000	1	1
chr1	206800000	206810000	chr1	206580000	206590000	chr1:206800000-206810000,chr1:206580000-206590000	1	0
chr1	206900000	206910000	chr1	206580000	206590000	chr1:206900000-206910000,chr1:206580000-206590000	1	0
chr1	206940000	206950000	chr1	206580000	206590000	chr1:206940000-206950000,chr1:206580000-206590000	1	0
chr1	205210000	205220000	chr1	206710000	206720000	chr1:205210000-205220000,chr1:206710000-206720000	1	0
chr1	205740000	205750000	chr1	206710000	206720000	chr1:205740000-205750000,chr1:206710000-206720000	1	0
chr1	205770000	205780000	chr1	206710000	206720000	chr1:205770000-205780000,chr1:206710000-206720000	1	0
chr1	206460000	206470000	chr1	206710000	206720000	chr1:206460000-206470000,chr1:206710000-206720000	1	1
chr1	206490000	206500000	chr1	206710000	206720000	chr1:206490000-206500000,chr1:206710000-206720000	1	1
chr1	206500000	206510000	chr1	206710000	206720000	chr1:206500000-206510000,chr1:206710000-206720000	1	1
chr1	206510000	206520000	chr1	206710000	206720000	chr1:206510000-206520000,chr1:206710000-206720000	1	1
chr1	206610000	206620000	chr1	206710000	206720000	chr1:206610000-206620000,chr1:206710000-206720000	1	1
chr1	206630000	206640000	chr1	206710000	206720000	chr1:206630000-206640000,chr1:206710000-206720000	1	1
chr1	206770000	206780000	chr1	206710000	206720000	chr1:206770000-206780000,chr1:206710000-206720000	1	1
chr1	206800000	206810000	chr1	206710000	206720000	chr1:206800000-206810000,chr1:206710000-206720000	1	1
chr1	206900000	206910000	chr1	206710000	206720000	chr1:206900000-206910000,chr1:206710000-206720000	1	1
chr1	206920000	206930000	chr1	206710000	206720000	chr1:206920000-206930000,chr1:206710000-206720000	1	1
chr1	206940000	206950000	chr1	206710000	206720000	chr1:206940000-206950000,chr1:206710000-206720000	1	0
chr1	207050000	207060000	chr1	206710000	206720000	chr1:207050000-207060000,chr1:206710000-206720000	1	1
chr1	206800000	206810000	chr1	207020000	207030000	chr1:206800000-206810000,chr1:207020000-207030000	1	0
chr1	206900000	206910000	chr1	207020000	207030000	chr1:206900000-206910000,chr1:207020000-207030000	1	1
chr1	206920000	206930000	chr1	207020000	207030000	chr1:206920000-206930000,chr1:207020000-207030000	1	0
chr1	205620000	205630000	chr1	207330000	207340000	chr1:205620000-205630000,chr1:207330000-207340000	1	0
chr1	205770000	205780000	chr1	207330000	207340000	chr1:205770000-205780000,chr1:207330000-207340000	1	0
chr1	206460000	206470000	chr1	207330000	207340000	chr1:206460000-206470000,chr1:207330000-207340000	1	1
chr1	206490000	206500000	chr1	207330000	207340000	chr1:206490000-206500000,chr1:207330000-207340000	1	0
chr1	206630000	206640000	chr1	207330000	207340000	chr1:206630000-206640000,chr1:207330000-207340000	1	0
chr1	206890000	206900000	chr1	207330000	207340000	chr1:206890000-206900000,chr1:207330000-207340000	1	0
chr1	206900000	206910000	chr1	207330000	207340000	chr1:206900000-206910000,chr1:207330000-207340000	1	1
chr1	206920000	206930000	chr1	207330000	207340000	chr1:206920000-206930000,chr1:207330000-207340000	1	1
chr1	206940000	206950000	chr1	207330000	207340000	chr1:206940000-206950000,chr1:207330000-207340000	1	0
chr1	207040000	207050000	chr1	207330000	207340000	chr1:207040000-207050000,chr1:207330000-207340000	1	0
chr1	207810000	207820000	chr1	207330000	207340000	chr1:207810000-207820000,chr1:207330000-207340000	1	0
chr1	208240000	208250000	chr1	207330000	207340000	chr1:208240000-208250000,chr1:207330000-207340000	1	0
chr1	209780000	209790000	chr1	209390000	209400000	chr1:209780000-209790000,chr1:209390000-209400000	1	0
chr1	209720000	209730000	chr1	209630000	209640000	chr1:209720000-209730000,chr1:209630000-209640000	1	0
chr1	209650000	209660000	chr1	209750000	209760000	chr1:209650000-209660000,chr1:209750000-209760000	1	0
chr1	209650000	209660000	chr1	209760000	209770000	chr1:209650000-209660000,chr1:209760000-209770000	1	1
chr1	209680000	209690000	chr1	209760000	209770000	chr1:209680000-209690000,chr1:209760000-209770000	1	1
chr1	209830000	209840000	chr1	209760000	209770000	chr1:209830000-209840000,chr1:209760000-209770000	1	1
chr1	209650000	209660000	chr1	209770000	209780000	chr1:209650000-209660000,chr1:209770000-209780000	1	1
chr1	209670000	209680000	chr1	209770000	209780000	chr1:209670000-209680000,chr1:209770000-209780000	1	1
chr1	209680000	209690000	chr1	209770000	209780000	chr1:209680000-209690000,chr1:209770000-209780000	1	1
chr1	209830000	209840000	chr1	209770000	209780000	chr1:209830000-209840000,chr1:209770000-209780000	1	1
chr1	209740000	209750000	chr1	210390000	210400000	chr1:209740000-209750000,chr1:210390000-210400000	1	0
chr1	211250000	211260000	chr1	211600000	211610000	chr1:211250000-211260000,chr1:211600000-211610000	1	0
chr1	211260000	211270000	chr1	211600000	211610000	chr1:211260000-211270000,chr1:211600000-211610000	1	0
chr1	211820000	211830000	chr1	211600000	211610000	chr1:211820000-211830000,chr1:211600000-211610000	1	0
chr1	211830000	211840000	chr1	211600000	211610000	chr1:211830000-211840000,chr1:211600000-211610000	1	0
chr1	211820000	211830000	chr1	211940000	211950000	chr1:211820000-211830000,chr1:211940000-211950000	1	1
chr1	211830000	211840000	chr1	211940000	211950000	chr1:211830000-211840000,chr1:211940000-211950000	1	1
chr1	212030000	212040000	chr1	211940000	211950000	chr1:212030000-212040000,chr1:211940000-211950000	1	1
chr1	212620000	212630000	chr1	213070000	213080000	chr1:212620000-212630000,chr1:213070000-213080000	1	0
chr1	212680000	212690000	chr1	213070000	213080000	chr1:212680000-212690000,chr1:213070000-213080000	1	1
chr1	212690000	212700000	chr1	213070000	213080000	chr1:212690000-212700000,chr1:213070000-213080000	1	1
chr1	212700000	212710000	chr1	213070000	213080000	chr1:212700000-212710000,chr1:213070000-213080000	1	0
chr1	212950000	212960000	chr1	213070000	213080000	chr1:212950000-212960000,chr1:213070000-213080000	1	0
chr1	214600000	214610000	chr1	214410000	214420000	chr1:214600000-214610000,chr1:214410000-214420000	1	1
chr1	214540000	214550000	chr1	214420000	214430000	chr1:214540000-214550000,chr1:214420000-214430000	1	1
chr1	214600000	214610000	chr1	214420000	214430000	chr1:214600000-214610000,chr1:214420000-214430000	1	0
chr1	214540000	214550000	chr1	214430000	214440000	chr1:214540000-214550000,chr1:214430000-214440000	1	1
chr1	214600000	214610000	chr1	214430000	214440000	chr1:214600000-214610000,chr1:214430000-214440000	1	0
chr1	214540000	214550000	chr1	214440000	214450000	chr1:214540000-214550000,chr1:214440000-214450000	1	0
chr1	214600000	214610000	chr1	214440000	214450000	chr1:214600000-214610000,chr1:214440000-214450000	1	1
chr1	214540000	214550000	chr1	214470000	214480000	chr1:214540000-214550000,chr1:214470000-214480000	1	1
chr1	214600000	214610000	chr1	214470000	214480000	chr1:214600000-214610000,chr1:214470000-214480000	1	1
chr1	220100000	220110000	chr1	220220000	220230000	chr1:220100000-220110000,chr1:220220000-220230000	1	0
chr1	220140000	220150000	chr1	220220000	220230000	chr1:220140000-220150000,chr1:220220000-220230000	1	0
chr1	220100000	220110000	chr1	220250000	220260000	chr1:220100000-220110000,chr1:220250000-220260000	1	0
chr1	220870000	220880000	chr1	220250000	220260000	chr1:220870000-220880000,chr1:220250000-220260000	1	0
chr1	225400000	225410000	chr1	225460000	225470000	chr1:225400000-225410000,chr1:225460000-225470000	1	0
chr1	225650000	225660000	chr1	225460000	225470000	chr1:225650000-225660000,chr1:225460000-225470000	1	1
chr1	225880000	225890000	chr1	225460000	225470000	chr1:225880000-225890000,chr1:225460000-225470000	1	1
chr1	226180000	226190000	chr1	225460000	225470000	chr1:226180000-226190000,chr1:225460000-225470000	1	0
chr1	225650000	225660000	chr1	225890000	225900000	chr1:225650000-225660000,chr1:225890000-225900000	1	0
chr1	224330000	224340000	chr1	2.26e+08	226010000	chr1:224330000-224340000,chr1:2.26e+08-226010000	1	0
chr1	225770000	225780000	chr1	2.26e+08	226010000	chr1:225770000-225780000,chr1:2.26e+08-226010000	1	0
chr1	225920000	225930000	chr1	2.26e+08	226010000	chr1:225920000-225930000,chr1:2.26e+08-226010000	1	1
chr1	226060000	226070000	chr1	2.26e+08	226010000	chr1:226060000-226070000,chr1:2.26e+08-226010000	1	0
chr1	226140000	226150000	chr1	2.26e+08	226010000	chr1:226140000-226150000,chr1:2.26e+08-226010000	1	0
chr1	226180000	226190000	chr1	2.26e+08	226010000	chr1:226180000-226190000,chr1:2.26e+08-226010000	1	1
chr1	226220000	226230000	chr1	2.26e+08	226010000	chr1:226220000-226230000,chr1:2.26e+08-226010000	1	0
chr1	226300000	226310000	chr1	2.26e+08	226010000	chr1:226300000-226310000,chr1:2.26e+08-226010000	1	1
chr1	226400000	226410000	chr1	2.26e+08	226010000	chr1:226400000-226410000,chr1:2.26e+08-226010000	1	0
chr1	225650000	225660000	chr1	226110000	226120000	chr1:225650000-225660000,chr1:226110000-226120000	1	0
chr1	225880000	225890000	chr1	226110000	226120000	chr1:225880000-225890000,chr1:226110000-226120000	1	1
chr1	225920000	225930000	chr1	226110000	226120000	chr1:225920000-225930000,chr1:226110000-226120000	1	1
chr1	225990000	226000000	chr1	226110000	226120000	chr1:225990000-226000000,chr1:226110000-226120000	1	0
chr1	226180000	226190000	chr1	226110000	226120000	chr1:226180000-226190000,chr1:226110000-226120000	1	1
chr1	226210000	226220000	chr1	226110000	226120000	chr1:226210000-226220000,chr1:226110000-226120000	1	0
chr1	226220000	226230000	chr1	226110000	226120000	chr1:226220000-226230000,chr1:226110000-226120000	1	0
chr1	226300000	226310000	chr1	226110000	226120000	chr1:226300000-226310000,chr1:226110000-226120000	1	1
chr1	226400000	226410000	chr1	226110000	226120000	chr1:226400000-226410000,chr1:226110000-226120000	1	0
chr1	226660000	226670000	chr1	226110000	226120000	chr1:226660000-226670000,chr1:226110000-226120000	1	0
chr1	225400000	225410000	chr1	226120000	226130000	chr1:225400000-225410000,chr1:226120000-226130000	1	0
chr1	225410000	225420000	chr1	226120000	226130000	chr1:225410000-225420000,chr1:226120000-226130000	1	0
chr1	225420000	225430000	chr1	226120000	226130000	chr1:225420000-225430000,chr1:226120000-226130000	1	0
chr1	225650000	225660000	chr1	226120000	226130000	chr1:225650000-225660000,chr1:226120000-226130000	1	1
chr1	225810000	225820000	chr1	226120000	226130000	chr1:225810000-225820000,chr1:226120000-226130000	1	0
chr1	225880000	225890000	chr1	226120000	226130000	chr1:225880000-225890000,chr1:226120000-226130000	1	0
chr1	225920000	225930000	chr1	226120000	226130000	chr1:225920000-225930000,chr1:226120000-226130000	1	0
chr1	225990000	226000000	chr1	226120000	226130000	chr1:225990000-226000000,chr1:226120000-226130000	1	0
chr1	226060000	226070000	chr1	226120000	226130000	chr1:226060000-226070000,chr1:226120000-226130000	1	1
chr1	226180000	226190000	chr1	226120000	226130000	chr1:226180000-226190000,chr1:226120000-226130000	1	1
chr1	226210000	226220000	chr1	226120000	226130000	chr1:226210000-226220000,chr1:226120000-226130000	1	0
chr1	226220000	226230000	chr1	226120000	226130000	chr1:226220000-226230000,chr1:226120000-226130000	1	1
chr1	226300000	226310000	chr1	226120000	226130000	chr1:226300000-226310000,chr1:226120000-226130000	1	0
chr1	226400000	226410000	chr1	226120000	226130000	chr1:226400000-226410000,chr1:226120000-226130000	1	1
chr1	226540000	226550000	chr1	226120000	226130000	chr1:226540000-226550000,chr1:226120000-226130000	1	0
chr1	225880000	225890000	chr1	226700000	226710000	chr1:225880000-225890000,chr1:226700000-226710000	1	0
chr1	225920000	225930000	chr1	226700000	226710000	chr1:225920000-225930000,chr1:226700000-226710000	1	0
chr1	225990000	226000000	chr1	226700000	226710000	chr1:225990000-226000000,chr1:226700000-226710000	1	0
chr1	226140000	226150000	chr1	226700000	226710000	chr1:226140000-226150000,chr1:226700000-226710000	1	0
chr1	226400000	226410000	chr1	226700000	226710000	chr1:226400000-226410000,chr1:226700000-226710000	1	0
chr1	228100000	228110000	chr1	226700000	226710000	chr1:228100000-228110000,chr1:226700000-226710000	1	0
chr1	229430000	229440000	chr1	229920000	229930000	chr1:229430000-229440000,chr1:229920000-229930000	1	0
chr1	234350000	234360000	chr1	234520000	234530000	chr1:234350000-234360000,chr1:234520000-234530000	1	1
chr1	234370000	234380000	chr1	234520000	234530000	chr1:234370000-234380000,chr1:234520000-234530000	1	0
chr1	234460000	234470000	chr1	234520000	234530000	chr1:234460000-234470000,chr1:234520000-234530000	1	0
chr1	234590000	234600000	chr1	234520000	234530000	chr1:234590000-234600000,chr1:234520000-234530000	1	1
chr1	234600000	234610000	chr1	234520000	234530000	chr1:234600000-234610000,chr1:234520000-234530000	1	1
chr1	234610000	234620000	chr1	234520000	234530000	chr1:234610000-234620000,chr1:234520000-234530000	1	1
chr1	235120000	235130000	chr1	234520000	234530000	chr1:235120000-235130000,chr1:234520000-234530000	1	1
chr1	234350000	234360000	chr1	234710000	234720000	chr1:234350000-234360000,chr1:234710000-234720000	1	0
chr1	234370000	234380000	chr1	234710000	234720000	chr1:234370000-234380000,chr1:234710000-234720000	1	0
chr1	234480000	234490000	chr1	234710000	234720000	chr1:234480000-234490000,chr1:234710000-234720000	1	0
chr1	234590000	234600000	chr1	234710000	234720000	chr1:234590000-234600000,chr1:234710000-234720000	1	1
chr1	234350000	234360000	chr1	234720000	234730000	chr1:234350000-234360000,chr1:234720000-234730000	1	1
chr1	234370000	234380000	chr1	234720000	234730000	chr1:234370000-234380000,chr1:234720000-234730000	1	1
chr1	234480000	234490000	chr1	234720000	234730000	chr1:234480000-234490000,chr1:234720000-234730000	1	1
chr1	234590000	234600000	chr1	234720000	234730000	chr1:234590000-234600000,chr1:234720000-234730000	1	1
chr1	234600000	234610000	chr1	234720000	234730000	chr1:234600000-234610000,chr1:234720000-234730000	1	1
chr1	234610000	234620000	chr1	234720000	234730000	chr1:234610000-234620000,chr1:234720000-234730000	1	1
chr1	235120000	235130000	chr1	234720000	234730000	chr1:235120000-235130000,chr1:234720000-234730000	1	1
chr1	234350000	234360000	chr1	234760000	234770000	chr1:234350000-234360000,chr1:234760000-234770000	1	0
chr1	234350000	234360000	chr1	234770000	234780000	chr1:234350000-234360000,chr1:234770000-234780000	1	1
chr1	234370000	234380000	chr1	234770000	234780000	chr1:234370000-234380000,chr1:234770000-234780000	1	1
chr1	234480000	234490000	chr1	234770000	234780000	chr1:234480000-234490000,chr1:234770000-234780000	1	0
chr1	234590000	234600000	chr1	234770000	234780000	chr1:234590000-234600000,chr1:234770000-234780000	1	1
chr1	234600000	234610000	chr1	234770000	234780000	chr1:234600000-234610000,chr1:234770000-234780000	1	1
chr1	234610000	234620000	chr1	234770000	234780000	chr1:234610000-234620000,chr1:234770000-234780000	1	1
chr1	235120000	235130000	chr1	234770000	234780000	chr1:235120000-235130000,chr1:234770000-234780000	1	0
chr1	234350000	234360000	chr1	234840000	234850000	chr1:234350000-234360000,chr1:234840000-234850000	1	1
chr1	234370000	234380000	chr1	234840000	234850000	chr1:234370000-234380000,chr1:234840000-234850000	1	1
chr1	234480000	234490000	chr1	234840000	234850000	chr1:234480000-234490000,chr1:234840000-234850000	1	0
chr1	234590000	234600000	chr1	234840000	234850000	chr1:234590000-234600000,chr1:234840000-234850000	1	1
chr1	234600000	234610000	chr1	234840000	234850000	chr1:234600000-234610000,chr1:234840000-234850000	1	1
chr1	234610000	234620000	chr1	234840000	234850000	chr1:234610000-234620000,chr1:234840000-234850000	1	1
chr1	235120000	235130000	chr1	234840000	234850000	chr1:235120000-235130000,chr1:234840000-234850000	1	0
chr1	235320000	235330000	chr1	234840000	234850000	chr1:235320000-235330000,chr1:234840000-234850000	1	1
chr1	234480000	234490000	chr1	234950000	234960000	chr1:234480000-234490000,chr1:234950000-234960000	1	0
chr1	234590000	234600000	chr1	234950000	234960000	chr1:234590000-234600000,chr1:234950000-234960000	1	1
chr1	234600000	234610000	chr1	234950000	234960000	chr1:234600000-234610000,chr1:234950000-234960000	1	1
chr1	234610000	234620000	chr1	234950000	234960000	chr1:234610000-234620000,chr1:234950000-234960000	1	0
chr1	235120000	235130000	chr1	234950000	234960000	chr1:235120000-235130000,chr1:234950000-234960000	1	1
chr1	235320000	235330000	chr1	234950000	234960000	chr1:235320000-235330000,chr1:234950000-234960000	1	0
chr1	234350000	234360000	chr1	234960000	234970000	chr1:234350000-234360000,chr1:234960000-234970000	1	0
chr1	234460000	234470000	chr1	234960000	234970000	chr1:234460000-234470000,chr1:234960000-234970000	1	0
chr1	234480000	234490000	chr1	234960000	234970000	chr1:234480000-234490000,chr1:234960000-234970000	1	1
chr1	234590000	234600000	chr1	234960000	234970000	chr1:234590000-234600000,chr1:234960000-234970000	1	1
chr1	234600000	234610000	chr1	234960000	234970000	chr1:234600000-234610000,chr1:234960000-234970000	1	1
chr1	234610000	234620000	chr1	234960000	234970000	chr1:234610000-234620000,chr1:234960000-234970000	1	1
chr1	235120000	235130000	chr1	234960000	234970000	chr1:235120000-235130000,chr1:234960000-234970000	1	1
chr1	234350000	234360000	chr1	234970000	234980000	chr1:234350000-234360000,chr1:234970000-234980000	1	1
chr1	234480000	234490000	chr1	234970000	234980000	chr1:234480000-234490000,chr1:234970000-234980000	1	1
chr1	234590000	234600000	chr1	234970000	234980000	chr1:234590000-234600000,chr1:234970000-234980000	1	1
chr1	234600000	234610000	chr1	234970000	234980000	chr1:234600000-234610000,chr1:234970000-234980000	1	1
chr1	234610000	234620000	chr1	234970000	234980000	chr1:234610000-234620000,chr1:234970000-234980000	1	1
chr1	235120000	235130000	chr1	234970000	234980000	chr1:235120000-235130000,chr1:234970000-234980000	1	1
chr1	234350000	234360000	chr1	234980000	234990000	chr1:234350000-234360000,chr1:234980000-234990000	1	0
chr1	234370000	234380000	chr1	234980000	234990000	chr1:234370000-234380000,chr1:234980000-234990000	1	0
chr1	234480000	234490000	chr1	234980000	234990000	chr1:234480000-234490000,chr1:234980000-234990000	1	0
chr1	234590000	234600000	chr1	234980000	234990000	chr1:234590000-234600000,chr1:234980000-234990000	1	1
chr1	234600000	234610000	chr1	234980000	234990000	chr1:234600000-234610000,chr1:234980000-234990000	1	1
chr1	234610000	234620000	chr1	234980000	234990000	chr1:234610000-234620000,chr1:234980000-234990000	1	1
chr1	234590000	234600000	chr1	234990000	235000000	chr1:234590000-234600000,chr1:234990000-235000000	1	0
chr1	234350000	234360000	chr1	235010000	235020000	chr1:234350000-234360000,chr1:235010000-235020000	1	0
chr1	234370000	234380000	chr1	235010000	235020000	chr1:234370000-234380000,chr1:235010000-235020000	1	1
chr1	234480000	234490000	chr1	235010000	235020000	chr1:234480000-234490000,chr1:235010000-235020000	1	0
chr1	234590000	234600000	chr1	235010000	235020000	chr1:234590000-234600000,chr1:235010000-235020000	1	1
chr1	234600000	234610000	chr1	235010000	235020000	chr1:234600000-234610000,chr1:235010000-235020000	1	0
chr1	234610000	234620000	chr1	235010000	235020000	chr1:234610000-234620000,chr1:235010000-235020000	1	1
chr1	235120000	235130000	chr1	235010000	235020000	chr1:235120000-235130000,chr1:235010000-235020000	1	1
chr1	234350000	234360000	chr1	235040000	235050000	chr1:234350000-234360000,chr1:235040000-235050000	1	0
chr1	234590000	234600000	chr1	235040000	235050000	chr1:234590000-234600000,chr1:235040000-235050000	1	1
chr1	234600000	234610000	chr1	235040000	235050000	chr1:234600000-234610000,chr1:235040000-235050000	1	1
chr1	234610000	234620000	chr1	235040000	235050000	chr1:234610000-234620000,chr1:235040000-235050000	1	1
chr1	235120000	235130000	chr1	235040000	235050000	chr1:235120000-235130000,chr1:235040000-235050000	1	1
chr1	234370000	234380000	chr1	235070000	235080000	chr1:234370000-234380000,chr1:235070000-235080000	1	0
chr1	234480000	234490000	chr1	235070000	235080000	chr1:234480000-234490000,chr1:235070000-235080000	1	0
chr1	234590000	234600000	chr1	235070000	235080000	chr1:234590000-234600000,chr1:235070000-235080000	1	1
chr1	234600000	234610000	chr1	235070000	235080000	chr1:234600000-234610000,chr1:235070000-235080000	1	1
chr1	234610000	234620000	chr1	235070000	235080000	chr1:234610000-234620000,chr1:235070000-235080000	1	1
chr1	235320000	235330000	chr1	235070000	235080000	chr1:235320000-235330000,chr1:235070000-235080000	1	0
chr1	234350000	234360000	chr1	235080000	235090000	chr1:234350000-234360000,chr1:235080000-235090000	1	0
chr1	234370000	234380000	chr1	235080000	235090000	chr1:234370000-234380000,chr1:235080000-235090000	1	0
chr1	234590000	234600000	chr1	235080000	235090000	chr1:234590000-234600000,chr1:235080000-235090000	1	1
chr1	234600000	234610000	chr1	235080000	235090000	chr1:234600000-234610000,chr1:235080000-235090000	1	1
chr1	234610000	234620000	chr1	235080000	235090000	chr1:234610000-234620000,chr1:235080000-235090000	1	1
chr1	235320000	235330000	chr1	235220000	235230000	chr1:235320000-235330000,chr1:235220000-235230000	1	1
chr1	235320000	235330000	chr1	235500000	235510000	chr1:235320000-235330000,chr1:235500000-235510000	1	0
chr1	235860000	235870000	chr1	235500000	235510000	chr1:235860000-235870000,chr1:235500000-235510000	1	1
chr1	235880000	235890000	chr1	235500000	235510000	chr1:235880000-235890000,chr1:235500000-235510000	1	0
chr1	235880000	235890000	chr1	235990000	236000000	chr1:235880000-235890000,chr1:235990000-236000000	1	0
chr1	235860000	235870000	chr1	236120000	236130000	chr1:235860000-235870000,chr1:236120000-236130000	1	0
chr1	235860000	235870000	chr1	236150000	236160000	chr1:235860000-235870000,chr1:236150000-236160000	1	1
chr1	236060000	236070000	chr1	236150000	236160000	chr1:236060000-236070000,chr1:236150000-236160000	1	1
chr1	236600000	236610000	chr1	236150000	236160000	chr1:236600000-236610000,chr1:236150000-236160000	1	0
chr1	240610000	240620000	chr1	240140000	240150000	chr1:240610000-240620000,chr1:240140000-240150000	1	0
chr1	244050000	244060000	chr1	244450000	244460000	chr1:244050000-244060000,chr1:244450000-244460000	1	0
chr1	246930000	246940000	chr1	2.47e+08	247010000	chr1:246930000-246940000,chr1:2.47e+08-247010000	1	0
chr1	246930000	246940000	chr1	247160000	247170000	chr1:246930000-246940000,chr1:247160000-247170000	1	0
chr1	247320000	247330000	chr1	247400000	247410000	chr1:247320000-247330000,chr1:247400000-247410000	1	0
chr1	247330000	247340000	chr1	247400000	247410000	chr1:247330000-247340000,chr1:247400000-247410000	1	1
chr1	248860000	248870000	chr1	248800000	248810000	chr1:248860000-248870000,chr1:248800000-248810000	1	0
chr1	248900000	248910000	chr1	248800000	248810000	chr1:248900000-248910000,chr1:248800000-248810000	1	0
chr2	8680000	8690000	chr2	8520000	8530000	chr2:8680000-8690000,chr2:8520000-8530000	1	0
chr2	9420000	9430000	chr2	8520000	8530000	chr2:9420000-9430000,chr2:8520000-8530000	1	0
chr2	9e+06	9010000	chr2	8570000	8580000	chr2:9e+06-9010000,chr2:8570000-8580000	1	0
chr2	9470000	9480000	chr2	8580000	8590000	chr2:9470000-9480000,chr2:8580000-8590000	1	0
chr2	10120000	10130000	chr2	10200000	10210000	chr2:10120000-10130000,chr2:10200000-10210000	1	0
chr2	10130000	10140000	chr2	10200000	10210000	chr2:10130000-10140000,chr2:10200000-10210000	1	0
chr2	10440000	10450000	chr2	10200000	10210000	chr2:10440000-10450000,chr2:10200000-10210000	1	0
chr2	10440000	10450000	chr2	10330000	10340000	chr2:10440000-10450000,chr2:10330000-10340000	1	0
chr2	10120000	10130000	chr2	10380000	10390000	chr2:10120000-10130000,chr2:10380000-10390000	1	0
chr2	10120000	10130000	chr2	10400000	10410000	chr2:10120000-10130000,chr2:10400000-10410000	1	0
chr2	10300000	10310000	chr2	10400000	10410000	chr2:10300000-10310000,chr2:10400000-10410000	1	0
chr2	10120000	10130000	chr2	10430000	10440000	chr2:10120000-10130000,chr2:10430000-10440000	1	0
chr2	10150000	10160000	chr2	10430000	10440000	chr2:10150000-10160000,chr2:10430000-10440000	1	0
chr2	11340000	11350000	chr2	11750000	11760000	chr2:11340000-11350000,chr2:11750000-11760000	1	0
chr2	12390000	12400000	chr2	12040000	12050000	chr2:12390000-12400000,chr2:12040000-12050000	1	0
chr2	12710000	12720000	chr2	12270000	12280000	chr2:12710000-12720000,chr2:12270000-12280000	1	0
chr2	12720000	12730000	chr2	12270000	12280000	chr2:12720000-12730000,chr2:12270000-12280000	1	0
chr2	20440000	20450000	chr2	20180000	20190000	chr2:20440000-20450000,chr2:20180000-20190000	1	0
chr2	19990000	20000000	chr2	20200000	20210000	chr2:19990000-20000000,chr2:20200000-20210000	1	0
chr2	20350000	20360000	chr2	20200000	20210000	chr2:20350000-20360000,chr2:20200000-20210000	1	0
chr2	20010000	20020000	chr2	20340000	20350000	chr2:20010000-20020000,chr2:20340000-20350000	1	0
chr2	20220000	20230000	chr2	20340000	20350000	chr2:20220000-20230000,chr2:20340000-20350000	1	0
chr2	20240000	20250000	chr2	20500000	20510000	chr2:20240000-20250000,chr2:20500000-20510000	1	0
chr2	20350000	20360000	chr2	20500000	20510000	chr2:20350000-20360000,chr2:20500000-20510000	1	0
chr2	20440000	20450000	chr2	20500000	20510000	chr2:20440000-20450000,chr2:20500000-20510000	1	1
chr2	20440000	20450000	chr2	20510000	20520000	chr2:20440000-20450000,chr2:20510000-20520000	1	0
chr2	20220000	20230000	chr2	20530000	20540000	chr2:20220000-20230000,chr2:20530000-20540000	1	0
chr2	20220000	20230000	chr2	20570000	20580000	chr2:20220000-20230000,chr2:20570000-20580000	1	0
chr2	20440000	20450000	chr2	20570000	20580000	chr2:20440000-20450000,chr2:20570000-20580000	1	0
chr2	20440000	20450000	chr2	20580000	20590000	chr2:20440000-20450000,chr2:20580000-20590000	1	0
chr2	20220000	20230000	chr2	20590000	20600000	chr2:20220000-20230000,chr2:20590000-20600000	1	1
chr2	20350000	20360000	chr2	20590000	20600000	chr2:20350000-20360000,chr2:20590000-20600000	1	1
chr2	20650000	20660000	chr2	20590000	20600000	chr2:20650000-20660000,chr2:20590000-20600000	1	0
chr2	20440000	20450000	chr2	20610000	20620000	chr2:20440000-20450000,chr2:20610000-20620000	1	1
chr2	24360000	24370000	chr2	24260000	24270000	chr2:24360000-24370000,chr2:24260000-24270000	1	1
chr2	25340000	25350000	chr2	25210000	25220000	chr2:25340000-25350000,chr2:25210000-25220000	1	0
chr2	25340000	25350000	chr2	25270000	25280000	chr2:25340000-25350000,chr2:25270000-25280000	1	0
chr2	25410000	25420000	chr2	25270000	25280000	chr2:25410000-25420000,chr2:25270000-25280000	1	0
chr2	24490000	24500000	chr2	25290000	25300000	chr2:24490000-24500000,chr2:25290000-25300000	1	0
chr2	25410000	25420000	chr2	25290000	25300000	chr2:25410000-25420000,chr2:25290000-25300000	1	0
chr2	24790000	24800000	chr2	25550000	25560000	chr2:24790000-24800000,chr2:25550000-25560000	1	0
chr2	24920000	24930000	chr2	25550000	25560000	chr2:24920000-24930000,chr2:25550000-25560000	1	0
chr2	25330000	25340000	chr2	25550000	25560000	chr2:25330000-25340000,chr2:25550000-25560000	1	0
chr2	25340000	25350000	chr2	25550000	25560000	chr2:25340000-25350000,chr2:25550000-25560000	1	1
chr2	25410000	25420000	chr2	25550000	25560000	chr2:25410000-25420000,chr2:25550000-25560000	1	0
chr2	25430000	25440000	chr2	25550000	25560000	chr2:25430000-25440000,chr2:25550000-25560000	1	0
chr2	27210000	27220000	chr2	27090000	27100000	chr2:27210000-27220000,chr2:27090000-27100000	1	0
chr2	27380000	27390000	chr2	27090000	27100000	chr2:27380000-27390000,chr2:27090000-27100000	1	0
chr2	28390000	28400000	chr2	27780000	27790000	chr2:28390000-28400000,chr2:27780000-27790000	1	0
chr2	27770000	27780000	chr2	28350000	28360000	chr2:27770000-27780000,chr2:28350000-28360000	1	0
chr2	33590000	33600000	chr2	33470000	33480000	chr2:33590000-33600000,chr2:33470000-33480000	1	0
chr2	37080000	37090000	chr2	37570000	37580000	chr2:37080000-37090000,chr2:37570000-37580000	1	0
chr2	37150000	37160000	chr2	37570000	37580000	chr2:37150000-37160000,chr2:37570000-37580000	1	0
chr2	37150000	37160000	chr2	37610000	37620000	chr2:37150000-37160000,chr2:37610000-37620000	1	0
chr2	36960000	36970000	chr2	37620000	37630000	chr2:36960000-36970000,chr2:37620000-37630000	1	0
chr2	37150000	37160000	chr2	37620000	37630000	chr2:37150000-37160000,chr2:37620000-37630000	1	0
chr2	42040000	42050000	chr2	41850000	41860000	chr2:42040000-42050000,chr2:41850000-41860000	1	1
chr2	42050000	42060000	chr2	41850000	41860000	chr2:42050000-42060000,chr2:41850000-41860000	1	0
chr2	42160000	42170000	chr2	42100000	42110000	chr2:42160000-42170000,chr2:42100000-42110000	1	1
chr2	42170000	42180000	chr2	42100000	42110000	chr2:42170000-42180000,chr2:42100000-42110000	1	1
chr2	42360000	42370000	chr2	42100000	42110000	chr2:42360000-42370000,chr2:42100000-42110000	1	0
chr2	42790000	42800000	chr2	42100000	42110000	chr2:42790000-42800000,chr2:42100000-42110000	1	0
chr2	43590000	43600000	chr2	42800000	42810000	chr2:43590000-43600000,chr2:42800000-42810000	1	0
chr2	42360000	42370000	chr2	42810000	42820000	chr2:42360000-42370000,chr2:42810000-42820000	1	0
chr2	43220000	43230000	chr2	42810000	42820000	chr2:43220000-43230000,chr2:42810000-42820000	1	0
chr2	43220000	43230000	chr2	42920000	42930000	chr2:43220000-43230000,chr2:42920000-42930000	1	0
chr2	43220000	43230000	chr2	42970000	42980000	chr2:43220000-43230000,chr2:42970000-42980000	1	0
chr2	43220000	43230000	chr2	42980000	42990000	chr2:43220000-43230000,chr2:42980000-42990000	1	0
chr2	43220000	43230000	chr2	43030000	43040000	chr2:43220000-43230000,chr2:43030000-43040000	1	0
chr2	42790000	42800000	chr2	43150000	43160000	chr2:42790000-42800000,chr2:43150000-43160000	1	0
chr2	43400000	43410000	chr2	43150000	43160000	chr2:43400000-43410000,chr2:43150000-43160000	1	0
chr2	42790000	42800000	chr2	43170000	43180000	chr2:42790000-42800000,chr2:43170000-43180000	1	0
chr2	43400000	43410000	chr2	43190000	43200000	chr2:43400000-43410000,chr2:43190000-43200000	1	0
chr2	43590000	43600000	chr2	43190000	43200000	chr2:43590000-43600000,chr2:43190000-43200000	1	1
chr2	42790000	42800000	chr2	43380000	43390000	chr2:42790000-42800000,chr2:43380000-43390000	1	0
chr2	43220000	43230000	chr2	43380000	43390000	chr2:43220000-43230000,chr2:43380000-43390000	1	0
chr2	43220000	43230000	chr2	43420000	43430000	chr2:43220000-43230000,chr2:43420000-43430000	1	1
chr2	43590000	43600000	chr2	43420000	43430000	chr2:43590000-43600000,chr2:43420000-43430000	1	0
chr2	44360000	44370000	chr2	44830000	44840000	chr2:44360000-44370000,chr2:44830000-44840000	1	0
chr2	46910000	46920000	chr2	46980000	46990000	chr2:46910000-46920000,chr2:46980000-46990000	1	0
chr2	54110000	54120000	chr2	54520000	54530000	chr2:54110000-54120000,chr2:54520000-54530000	1	0
chr2	54660000	54670000	chr2	54550000	54560000	chr2:54660000-54670000,chr2:54550000-54560000	1	0
chr2	54110000	54120000	chr2	54560000	54570000	chr2:54110000-54120000,chr2:54560000-54570000	1	0
chr2	54660000	54670000	chr2	54560000	54570000	chr2:54660000-54670000,chr2:54560000-54570000	1	0
chr2	54110000	54120000	chr2	54570000	54580000	chr2:54110000-54120000,chr2:54570000-54580000	1	1
chr2	54660000	54670000	chr2	54570000	54580000	chr2:54660000-54670000,chr2:54570000-54580000	1	1
chr2	54110000	54120000	chr2	54580000	54590000	chr2:54110000-54120000,chr2:54580000-54590000	1	0
chr2	54660000	54670000	chr2	54580000	54590000	chr2:54660000-54670000,chr2:54580000-54590000	1	1
chr2	58240000	58250000	chr2	58030000	58040000	chr2:58240000-58250000,chr2:58030000-58040000	1	0
chr2	61060000	61070000	chr2	60830000	60840000	chr2:61060000-61070000,chr2:60830000-60840000	1	1
chr2	61140000	61150000	chr2	60830000	60840000	chr2:61140000-61150000,chr2:60830000-60840000	1	0
chr2	61140000	61150000	chr2	60890000	60900000	chr2:61140000-61150000,chr2:60890000-60900000	1	0
chr2	61530000	61540000	chr2	61760000	61770000	chr2:61530000-61540000,chr2:61760000-61770000	1	0
chr2	62190000	62200000	chr2	63060000	63070000	chr2:62190000-62200000,chr2:63060000-63070000	1	0
chr2	63580000	63590000	chr2	64210000	64220000	chr2:63580000-63590000,chr2:64210000-64220000	1	0
chr2	64140000	64150000	chr2	64210000	64220000	chr2:64140000-64150000,chr2:64210000-64220000	1	1
chr2	64520000	64530000	chr2	64210000	64220000	chr2:64520000-64530000,chr2:64210000-64220000	1	0
chr2	64750000	64760000	chr2	64210000	64220000	chr2:64750000-64760000,chr2:64210000-64220000	1	0
chr2	64910000	64920000	chr2	64210000	64220000	chr2:64910000-64920000,chr2:64210000-64220000	1	0
chr2	64990000	65000000	chr2	64210000	64220000	chr2:64990000-65000000,chr2:64210000-64220000	1	0
chr2	65050000	65060000	chr2	64210000	64220000	chr2:65050000-65060000,chr2:64210000-64220000	1	0
chr2	63840000	63850000	chr2	64600000	64610000	chr2:63840000-63850000,chr2:64600000-64610000	1	0
chr2	64520000	64530000	chr2	64600000	64610000	chr2:64520000-64530000,chr2:64600000-64610000	1	1
chr2	64750000	64760000	chr2	64600000	64610000	chr2:64750000-64760000,chr2:64600000-64610000	1	1
chr2	64980000	64990000	chr2	64600000	64610000	chr2:64980000-64990000,chr2:64600000-64610000	1	0
chr2	63840000	63850000	chr2	64760000	64770000	chr2:63840000-63850000,chr2:64760000-64770000	1	0
chr2	64140000	64150000	chr2	64760000	64770000	chr2:64140000-64150000,chr2:64760000-64770000	1	0
chr2	64520000	64530000	chr2	64760000	64770000	chr2:64520000-64530000,chr2:64760000-64770000	1	1
chr2	64910000	64920000	chr2	64760000	64770000	chr2:64910000-64920000,chr2:64760000-64770000	1	0
chr2	64520000	64530000	chr2	64860000	64870000	chr2:64520000-64530000,chr2:64860000-64870000	1	0
chr2	64140000	64150000	chr2	64930000	64940000	chr2:64140000-64150000,chr2:64930000-64940000	1	0
chr2	64520000	64530000	chr2	64930000	64940000	chr2:64520000-64530000,chr2:64930000-64940000	1	0
chr2	64750000	64760000	chr2	64930000	64940000	chr2:64750000-64760000,chr2:64930000-64940000	1	1
chr2	64990000	65000000	chr2	64930000	64940000	chr2:64990000-65000000,chr2:64930000-64940000	1	1
chr2	65050000	65060000	chr2	64930000	64940000	chr2:65050000-65060000,chr2:64930000-64940000	1	0
chr2	65130000	65140000	chr2	64930000	64940000	chr2:65130000-65140000,chr2:64930000-64940000	1	0
chr2	65430000	65440000	chr2	64930000	64940000	chr2:65430000-65440000,chr2:64930000-64940000	1	0
chr2	64520000	64530000	chr2	64940000	64950000	chr2:64520000-64530000,chr2:64940000-64950000	1	0
chr2	64750000	64760000	chr2	64940000	64950000	chr2:64750000-64760000,chr2:64940000-64950000	1	0
chr2	65050000	65060000	chr2	64940000	64950000	chr2:65050000-65060000,chr2:64940000-64950000	1	0
chr2	65130000	65140000	chr2	64940000	64950000	chr2:65130000-65140000,chr2:64940000-64950000	1	0
chr2	68250000	68260000	chr2	68420000	68430000	chr2:68250000-68260000,chr2:68420000-68430000	1	0
chr2	68310000	68320000	chr2	68420000	68430000	chr2:68310000-68320000,chr2:68420000-68430000	1	0
chr2	68220000	68230000	chr2	68430000	68440000	chr2:68220000-68230000,chr2:68430000-68440000	1	0
chr2	68230000	68240000	chr2	68430000	68440000	chr2:68230000-68240000,chr2:68430000-68440000	1	0
chr2	68250000	68260000	chr2	68430000	68440000	chr2:68250000-68260000,chr2:68430000-68440000	1	0
chr2	68370000	68380000	chr2	68430000	68440000	chr2:68370000-68380000,chr2:68430000-68440000	1	0
chr2	69890000	69900000	chr2	70120000	70130000	chr2:69890000-69900000,chr2:70120000-70130000	1	0
chr2	73980000	73990000	chr2	74180000	74190000	chr2:73980000-73990000,chr2:74180000-74190000	1	0
chr2	74470000	74480000	chr2	74180000	74190000	chr2:74470000-74480000,chr2:74180000-74190000	1	0
chr2	74130000	74140000	chr2	74570000	74580000	chr2:74130000-74140000,chr2:74570000-74580000	1	0
chr2	74150000	74160000	chr2	74570000	74580000	chr2:74150000-74160000,chr2:74570000-74580000	1	1
chr2	74190000	74200000	chr2	74570000	74580000	chr2:74190000-74200000,chr2:74570000-74580000	1	0
chr2	74390000	74400000	chr2	74570000	74580000	chr2:74390000-74400000,chr2:74570000-74580000	1	1
chr2	74420000	74430000	chr2	74570000	74580000	chr2:74420000-74430000,chr2:74570000-74580000	1	1
chr2	74430000	74440000	chr2	74570000	74580000	chr2:74430000-74440000,chr2:74570000-74580000	1	0
chr2	74440000	74450000	chr2	74570000	74580000	chr2:74440000-74450000,chr2:74570000-74580000	1	1
chr2	74450000	74460000	chr2	74570000	74580000	chr2:74450000-74460000,chr2:74570000-74580000	1	1
chr2	74470000	74480000	chr2	74570000	74580000	chr2:74470000-74480000,chr2:74570000-74580000	1	1
chr2	74480000	74490000	chr2	74570000	74580000	chr2:74480000-74490000,chr2:74570000-74580000	1	1
chr2	74490000	74500000	chr2	74570000	74580000	chr2:74490000-74500000,chr2:74570000-74580000	1	1
chr2	74500000	74510000	chr2	74570000	74580000	chr2:74500000-74510000,chr2:74570000-74580000	1	1
chr2	74510000	74520000	chr2	74570000	74580000	chr2:74510000-74520000,chr2:74570000-74580000	1	0
chr2	74650000	74660000	chr2	74570000	74580000	chr2:74650000-74660000,chr2:74570000-74580000	1	1
chr2	84970000	84980000	chr2	84880000	84890000	chr2:84970000-84980000,chr2:84880000-84890000	1	1
chr2	84450000	84460000	chr2	84930000	84940000	chr2:84450000-84460000,chr2:84930000-84940000	1	0
chr2	85320000	85330000	chr2	84930000	84940000	chr2:85320000-85330000,chr2:84930000-84940000	1	0
chr2	84450000	84460000	chr2	84940000	84950000	chr2:84450000-84460000,chr2:84940000-84950000	1	0
chr2	85320000	85330000	chr2	85430000	85440000	chr2:85320000-85330000,chr2:85430000-85440000	1	0
chr2	85540000	85550000	chr2	85430000	85440000	chr2:85540000-85550000,chr2:85430000-85440000	1	0
chr2	86100000	86110000	chr2	85850000	85860000	chr2:86100000-86110000,chr2:85850000-85860000	1	0
chr2	85410000	85420000	chr2	85990000	86000000	chr2:85410000-85420000,chr2:85990000-86000000	1	0
chr2	85540000	85550000	chr2	85990000	86000000	chr2:85540000-85550000,chr2:85990000-86000000	1	0
chr2	85720000	85730000	chr2	85990000	86000000	chr2:85720000-85730000,chr2:85990000-86000000	1	0
chr2	85750000	85760000	chr2	85990000	86000000	chr2:85750000-85760000,chr2:85990000-86000000	1	0
chr2	85880000	85890000	chr2	85990000	86000000	chr2:85880000-85890000,chr2:85990000-86000000	1	1
chr2	86100000	86110000	chr2	85990000	86000000	chr2:86100000-86110000,chr2:85990000-86000000	1	0
chr2	86440000	86450000	chr2	85990000	86000000	chr2:86440000-86450000,chr2:85990000-86000000	1	0
chr2	85670000	85680000	chr2	86030000	86040000	chr2:85670000-85680000,chr2:86030000-86040000	1	0
chr2	85740000	85750000	chr2	86030000	86040000	chr2:85740000-85750000,chr2:86030000-86040000	1	0
chr2	85880000	85890000	chr2	86030000	86040000	chr2:85880000-85890000,chr2:86030000-86040000	1	0
chr2	86100000	86110000	chr2	86030000	86040000	chr2:86100000-86110000,chr2:86030000-86040000	1	0
chr2	86190000	86200000	chr2	86030000	86040000	chr2:86190000-86200000,chr2:86030000-86040000	1	0
chr2	85740000	85750000	chr2	86050000	86060000	chr2:85740000-85750000,chr2:86050000-86060000	1	0
chr2	85750000	85760000	chr2	86050000	86060000	chr2:85750000-85760000,chr2:86050000-86060000	1	0
chr2	85880000	85890000	chr2	86050000	86060000	chr2:85880000-85890000,chr2:86050000-86060000	1	0
chr2	86440000	86450000	chr2	86210000	86220000	chr2:86440000-86450000,chr2:86210000-86220000	1	0
chr2	88690000	88700000	chr2	88610000	88620000	chr2:88690000-88700000,chr2:88610000-88620000	1	0
chr2	95160000	95170000	chr2	96150000	96160000	chr2:95160000-95170000,chr2:96150000-96160000	1	1
chr2	96260000	96270000	chr2	96150000	96160000	chr2:96260000-96270000,chr2:96150000-96160000	1	1
chr2	96320000	96330000	chr2	96150000	96160000	chr2:96320000-96330000,chr2:96150000-96160000	1	1
chr2	96330000	96340000	chr2	96150000	96160000	chr2:96330000-96340000,chr2:96150000-96160000	1	1
chr2	96530000	96540000	chr2	96150000	96160000	chr2:96530000-96540000,chr2:96150000-96160000	1	1
chr2	96760000	96770000	chr2	96150000	96160000	chr2:96760000-96770000,chr2:96150000-96160000	1	0
chr2	96260000	96270000	chr2	96160000	96170000	chr2:96260000-96270000,chr2:96160000-96170000	1	1
chr2	96300000	96310000	chr2	96160000	96170000	chr2:96300000-96310000,chr2:96160000-96170000	1	0
chr2	96320000	96330000	chr2	96160000	96170000	chr2:96320000-96330000,chr2:96160000-96170000	1	1
chr2	96330000	96340000	chr2	96160000	96170000	chr2:96330000-96340000,chr2:96160000-96170000	1	1
chr2	96530000	96540000	chr2	96160000	96170000	chr2:96530000-96540000,chr2:96160000-96170000	1	1
chr2	96200000	96210000	chr2	96520000	96530000	chr2:96200000-96210000,chr2:96520000-96530000	1	0
chr2	96260000	96270000	chr2	96520000	96530000	chr2:96260000-96270000,chr2:96520000-96530000	1	0
chr2	96300000	96310000	chr2	96520000	96530000	chr2:96300000-96310000,chr2:96520000-96530000	1	0
chr2	96320000	96330000	chr2	96520000	96530000	chr2:96320000-96330000,chr2:96520000-96530000	1	1
chr2	96330000	96340000	chr2	96520000	96530000	chr2:96330000-96340000,chr2:96520000-96530000	1	0
chr2	96630000	96640000	chr2	96520000	96530000	chr2:96630000-96640000,chr2:96520000-96530000	1	0
chr2	96810000	96820000	chr2	96520000	96530000	chr2:96810000-96820000,chr2:96520000-96530000	1	0
chr2	95160000	95170000	chr2	96550000	96560000	chr2:95160000-95170000,chr2:96550000-96560000	1	0
chr2	96140000	96150000	chr2	96550000	96560000	chr2:96140000-96150000,chr2:96550000-96560000	1	0
chr2	96200000	96210000	chr2	96550000	96560000	chr2:96200000-96210000,chr2:96550000-96560000	1	0
chr2	96260000	96270000	chr2	96550000	96560000	chr2:96260000-96270000,chr2:96550000-96560000	1	0
chr2	96320000	96330000	chr2	96550000	96560000	chr2:96320000-96330000,chr2:96550000-96560000	1	1
chr2	96330000	96340000	chr2	96550000	96560000	chr2:96330000-96340000,chr2:96550000-96560000	1	0
chr2	97660000	97670000	chr2	98010000	98020000	chr2:97660000-97670000,chr2:98010000-98020000	1	0
chr2	97660000	97670000	chr2	98450000	98460000	chr2:97660000-97670000,chr2:98450000-98460000	1	0
chr2	97990000	98000000	chr2	98450000	98460000	chr2:97990000-98000000,chr2:98450000-98460000	1	0
chr2	98600000	98610000	chr2	98450000	98460000	chr2:98600000-98610000,chr2:98450000-98460000	1	0
chr2	99150000	99160000	chr2	98450000	98460000	chr2:99150000-99160000,chr2:98450000-98460000	1	0
chr2	99180000	99190000	chr2	98450000	98460000	chr2:99180000-99190000,chr2:98450000-98460000	1	0
chr2	97660000	97670000	chr2	98460000	98470000	chr2:97660000-97670000,chr2:98460000-98470000	1	0
chr2	97990000	98000000	chr2	98460000	98470000	chr2:97990000-98000000,chr2:98460000-98470000	1	0
chr2	98600000	98610000	chr2	98460000	98470000	chr2:98600000-98610000,chr2:98460000-98470000	1	0
chr2	98730000	98740000	chr2	98460000	98470000	chr2:98730000-98740000,chr2:98460000-98470000	1	0
chr2	99150000	99160000	chr2	98460000	98470000	chr2:99150000-99160000,chr2:98460000-98470000	1	0
chr2	99180000	99190000	chr2	98460000	98470000	chr2:99180000-99190000,chr2:98460000-98470000	1	0
chr2	98600000	98610000	chr2	98480000	98490000	chr2:98600000-98610000,chr2:98480000-98490000	1	0
chr2	106190000	106200000	chr2	105750000	105760000	chr2:106190000-106200000,chr2:105750000-105760000	1	0
chr2	105330000	105340000	chr2	105790000	105800000	chr2:105330000-105340000,chr2:105790000-105800000	1	0
chr2	106190000	106200000	chr2	105790000	105800000	chr2:106190000-106200000,chr2:105790000-105800000	1	0
chr2	105320000	105330000	chr2	105800000	105810000	chr2:105320000-105330000,chr2:105800000-105810000	1	0
chr2	106190000	106200000	chr2	105800000	105810000	chr2:106190000-106200000,chr2:105800000-105810000	1	0
chr2	108530000	108540000	chr2	108590000	108600000	chr2:108530000-108540000,chr2:108590000-108600000	1	0
chr2	112760000	112770000	chr2	112570000	112580000	chr2:112760000-112770000,chr2:112570000-112580000	1	0
chr2	112540000	112550000	chr2	112620000	112630000	chr2:112540000-112550000,chr2:112620000-112630000	1	0
chr2	112540000	112550000	chr2	112690000	112700000	chr2:112540000-112550000,chr2:112690000-112700000	1	0
chr2	112580000	112590000	chr2	112690000	112700000	chr2:112580000-112590000,chr2:112690000-112700000	1	0
chr2	112760000	112770000	chr2	112690000	112700000	chr2:112760000-112770000,chr2:112690000-112700000	1	1
chr2	113230000	113240000	chr2	112690000	112700000	chr2:113230000-113240000,chr2:112690000-112700000	1	0
chr2	112540000	112550000	chr2	112700000	112710000	chr2:112540000-112550000,chr2:112700000-112710000	1	1
chr2	112580000	112590000	chr2	112700000	112710000	chr2:112580000-112590000,chr2:112700000-112710000	1	1
chr2	112640000	112650000	chr2	112700000	112710000	chr2:112640000-112650000,chr2:112700000-112710000	1	1
chr2	112760000	112770000	chr2	112700000	112710000	chr2:112760000-112770000,chr2:112700000-112710000	1	1
chr2	112720000	112730000	chr2	112810000	112820000	chr2:112720000-112730000,chr2:112810000-112820000	1	0
chr2	112720000	112730000	chr2	112880000	112890000	chr2:112720000-112730000,chr2:112880000-112890000	1	0
chr2	112760000	112770000	chr2	113710000	113720000	chr2:112760000-112770000,chr2:113710000-113720000	1	0
chr2	113230000	113240000	chr2	113710000	113720000	chr2:113230000-113240000,chr2:113710000-113720000	1	0
chr2	121700000	121710000	chr2	121590000	121600000	chr2:121700000-121710000,chr2:121590000-121600000	1	0
chr2	130720000	130730000	chr2	130790000	130800000	chr2:130720000-130730000,chr2:130790000-130800000	1	0
chr2	136110000	136120000	chr2	135870000	135880000	chr2:136110000-136120000,chr2:135870000-135880000	1	0
chr2	136110000	136120000	chr2	135960000	135970000	chr2:136110000-136120000,chr2:135960000-135970000	1	1
chr2	135860000	135870000	chr2	136050000	136060000	chr2:135860000-135870000,chr2:136050000-136060000	1	0
chr2	135980000	135990000	chr2	136050000	136060000	chr2:135980000-135990000,chr2:136050000-136060000	1	1
chr2	136110000	136120000	chr2	136050000	136060000	chr2:136110000-136120000,chr2:136050000-136060000	1	1
chr2	136110000	136120000	chr2	136200000	136210000	chr2:136110000-136120000,chr2:136200000-136210000	1	1
chr2	135980000	135990000	chr2	136210000	136220000	chr2:135980000-135990000,chr2:136210000-136220000	1	0
chr2	136110000	136120000	chr2	136210000	136220000	chr2:136110000-136120000,chr2:136210000-136220000	1	1
chr2	136110000	136120000	chr2	136230000	136240000	chr2:136110000-136120000,chr2:136230000-136240000	1	0
chr2	136110000	136120000	chr2	136240000	136250000	chr2:136110000-136120000,chr2:136240000-136250000	1	1
chr2	136110000	136120000	chr2	136300000	136310000	chr2:136110000-136120000,chr2:136300000-136310000	1	0
chr2	135980000	135990000	chr2	136380000	136390000	chr2:135980000-135990000,chr2:136380000-136390000	1	0
chr2	136110000	136120000	chr2	136380000	136390000	chr2:136110000-136120000,chr2:136380000-136390000	1	0
chr2	143140000	143150000	chr2	142860000	142870000	chr2:143140000-143150000,chr2:142860000-142870000	1	0
chr2	151280000	151290000	chr2	150520000	150530000	chr2:151280000-151290000,chr2:150520000-150530000	1	0
chr2	152170000	152180000	chr2	152390000	152400000	chr2:152170000-152180000,chr2:152390000-152400000	1	0
chr2	151820000	151830000	chr2	152400000	152410000	chr2:151820000-151830000,chr2:152400000-152410000	1	0
chr2	152170000	152180000	chr2	152400000	152410000	chr2:152170000-152180000,chr2:152400000-152410000	1	0
chr2	152330000	152340000	chr2	152400000	152410000	chr2:152330000-152340000,chr2:152400000-152410000	1	1
chr2	156430000	156440000	chr2	156330000	156340000	chr2:156430000-156440000,chr2:156330000-156340000	1	1
chr2	156340000	156350000	chr2	157460000	157470000	chr2:156340000-156350000,chr2:157460000-157470000	1	0
chr2	156430000	156440000	chr2	157460000	157470000	chr2:156430000-156440000,chr2:157460000-157470000	1	1
chr2	156340000	156350000	chr2	157470000	157480000	chr2:156340000-156350000,chr2:157470000-157480000	1	0
chr2	157320000	157330000	chr2	157470000	157480000	chr2:157320000-157330000,chr2:157470000-157480000	1	0
chr2	169730000	169740000	chr2	170140000	170150000	chr2:169730000-169740000,chr2:170140000-170150000	1	0
chr2	169820000	169830000	chr2	170210000	170220000	chr2:169820000-169830000,chr2:170210000-170220000	1	0
chr2	174390000	174400000	chr2	174590000	174600000	chr2:174390000-174400000,chr2:174590000-174600000	1	0
chr2	174480000	174490000	chr2	174590000	174600000	chr2:174480000-174490000,chr2:174590000-174600000	1	0
chr2	174670000	174680000	chr2	174590000	174600000	chr2:174670000-174680000,chr2:174590000-174600000	1	0
chr2	174680000	174690000	chr2	174590000	174600000	chr2:174680000-174690000,chr2:174590000-174600000	1	1
chr2	174480000	174490000	chr2	174600000	174610000	chr2:174480000-174490000,chr2:174600000-174610000	1	0
chr2	174680000	174690000	chr2	174600000	174610000	chr2:174680000-174690000,chr2:174600000-174610000	1	1
chr2	177260000	177270000	chr2	177160000	177170000	chr2:177260000-177270000,chr2:177160000-177170000	1	0
chr2	181450000	181460000	chr2	181300000	181310000	chr2:181450000-181460000,chr2:181300000-181310000	1	1
chr2	181460000	181470000	chr2	181300000	181310000	chr2:181460000-181470000,chr2:181300000-181310000	1	0
chr2	181450000	181460000	chr2	181310000	181320000	chr2:181450000-181460000,chr2:181310000-181320000	1	1
chr2	181460000	181470000	chr2	181310000	181320000	chr2:181460000-181470000,chr2:181310000-181320000	1	0
chr2	191010000	191020000	chr2	190210000	190220000	chr2:191010000-191020000,chr2:190210000-190220000	1	0
chr2	190400000	190410000	chr2	191680000	191690000	chr2:190400000-190410000,chr2:191680000-191690000	1	0
chr2	190640000	190650000	chr2	191680000	191690000	chr2:190640000-190650000,chr2:191680000-191690000	1	0
chr2	191010000	191020000	chr2	191680000	191690000	chr2:191010000-191020000,chr2:191680000-191690000	1	0
chr2	196170000	196180000	chr2	195530000	195540000	chr2:196170000-196180000,chr2:195530000-195540000	1	0
chr2	196170000	196180000	chr2	195560000	195570000	chr2:196170000-196180000,chr2:195560000-195570000	1	1
chr2	197300000	197310000	chr2	195560000	195570000	chr2:197300000-197310000,chr2:195560000-195570000	1	0
chr2	195570000	195580000	chr2	195650000	195660000	chr2:195570000-195580000,chr2:195650000-195660000	1	1
chr2	196170000	196180000	chr2	197090000	197100000	chr2:196170000-196180000,chr2:197090000-197100000	1	0
chr2	197190000	197200000	chr2	197090000	197100000	chr2:197190000-197200000,chr2:197090000-197100000	1	0
chr2	197300000	197310000	chr2	197090000	197100000	chr2:197300000-197310000,chr2:197090000-197100000	1	0
chr2	197300000	197310000	chr2	197210000	197220000	chr2:197300000-197310000,chr2:197210000-197220000	1	0
chr2	197310000	197320000	chr2	197210000	197220000	chr2:197310000-197320000,chr2:197210000-197220000	1	1
chr2	197400000	197410000	chr2	197210000	197220000	chr2:197400000-197410000,chr2:197210000-197220000	1	0
chr2	197400000	197410000	chr2	197290000	197300000	chr2:197400000-197410000,chr2:197290000-197300000	1	0
chr2	200300000	200310000	chr2	199930000	199940000	chr2:200300000-200310000,chr2:199930000-199940000	1	0
chr2	200860000	200870000	chr2	201120000	201130000	chr2:200860000-200870000,chr2:201120000-201130000	1	0
chr2	200950000	200960000	chr2	201120000	201130000	chr2:200950000-200960000,chr2:201120000-201130000	1	0
chr2	201180000	201190000	chr2	201120000	201130000	chr2:201180000-201190000,chr2:201120000-201130000	1	0
chr2	201250000	201260000	chr2	201120000	201130000	chr2:201250000-201260000,chr2:201120000-201130000	1	1
chr2	201450000	201460000	chr2	201120000	201130000	chr2:201450000-201460000,chr2:201120000-201130000	1	0
chr2	200860000	200870000	chr2	201130000	201140000	chr2:200860000-200870000,chr2:201130000-201140000	1	0
chr2	207160000	207170000	chr2	207330000	207340000	chr2:207160000-207170000,chr2:207330000-207340000	1	1
chr2	207520000	207530000	chr2	207330000	207340000	chr2:207520000-207530000,chr2:207330000-207340000	1	0
chr2	207530000	207540000	chr2	207330000	207340000	chr2:207530000-207540000,chr2:207330000-207340000	1	0
chr2	213140000	213150000	chr2	213220000	213230000	chr2:213140000-213150000,chr2:213220000-213230000	1	1
chr2	213140000	213150000	chr2	213230000	213240000	chr2:213140000-213150000,chr2:213230000-213240000	1	1
chr2	213150000	213160000	chr2	213230000	213240000	chr2:213150000-213160000,chr2:213230000-213240000	1	1
chr2	214800000	214810000	chr2	213230000	213240000	chr2:214800000-214810000,chr2:213230000-213240000	1	0
chr2	216110000	216120000	chr2	2.16e+08	216010000	chr2:216110000-216120000,chr2:2.16e+08-216010000	1	0
chr2	218210000	218220000	chr2	218330000	218340000	chr2:218210000-218220000,chr2:218330000-218340000	1	0
chr2	218260000	218270000	chr2	218330000	218340000	chr2:218260000-218270000,chr2:218330000-218340000	1	1
chr2	218270000	218280000	chr2	218330000	218340000	chr2:218270000-218280000,chr2:218330000-218340000	1	1
chr2	218390000	218400000	chr2	218330000	218340000	chr2:218390000-218400000,chr2:218330000-218340000	1	0
chr2	218400000	218410000	chr2	218330000	218340000	chr2:218400000-218410000,chr2:218330000-218340000	1	1
chr2	218560000	218570000	chr2	218330000	218340000	chr2:218560000-218570000,chr2:218330000-218340000	1	1
chr2	218630000	218640000	chr2	218330000	218340000	chr2:218630000-218640000,chr2:218330000-218340000	1	0
chr2	218650000	218660000	chr2	218330000	218340000	chr2:218650000-218660000,chr2:218330000-218340000	1	0
chr2	218670000	218680000	chr2	218330000	218340000	chr2:218670000-218680000,chr2:218330000-218340000	1	0
chr2	218220000	218230000	chr2	218570000	218580000	chr2:218220000-218230000,chr2:218570000-218580000	1	0
chr2	218250000	218260000	chr2	218570000	218580000	chr2:218250000-218260000,chr2:218570000-218580000	1	0
chr2	218260000	218270000	chr2	218570000	218580000	chr2:218260000-218270000,chr2:218570000-218580000	1	0
chr2	218270000	218280000	chr2	218570000	218580000	chr2:218270000-218280000,chr2:218570000-218580000	1	1
chr2	218290000	218300000	chr2	218570000	218580000	chr2:218290000-218300000,chr2:218570000-218580000	1	0
chr2	218320000	218330000	chr2	218570000	218580000	chr2:218320000-218330000,chr2:218570000-218580000	1	1
chr2	218390000	218400000	chr2	218570000	218580000	chr2:218390000-218400000,chr2:218570000-218580000	1	1
chr2	218400000	218410000	chr2	218570000	218580000	chr2:218400000-218410000,chr2:218570000-218580000	1	1
chr2	218420000	218430000	chr2	218570000	218580000	chr2:218420000-218430000,chr2:218570000-218580000	1	0
chr2	218630000	218640000	chr2	218570000	218580000	chr2:218630000-218640000,chr2:218570000-218580000	1	0
chr2	218650000	218660000	chr2	218570000	218580000	chr2:218650000-218660000,chr2:218570000-218580000	1	1
chr2	218660000	218670000	chr2	218570000	218580000	chr2:218660000-218670000,chr2:218570000-218580000	1	0
chr2	218670000	218680000	chr2	218570000	218580000	chr2:218670000-218680000,chr2:218570000-218580000	1	1
chr2	218710000	218720000	chr2	218570000	218580000	chr2:218710000-218720000,chr2:218570000-218580000	1	0
chr2	218880000	218890000	chr2	218570000	218580000	chr2:218880000-218890000,chr2:218570000-218580000	1	0
chr2	219160000	219170000	chr2	218570000	218580000	chr2:219160000-219170000,chr2:218570000-218580000	1	0
chr2	219170000	219180000	chr2	218570000	218580000	chr2:219170000-219180000,chr2:218570000-218580000	1	1
chr2	219210000	219220000	chr2	218570000	218580000	chr2:219210000-219220000,chr2:218570000-218580000	1	0
chr2	219220000	219230000	chr2	218570000	218580000	chr2:219220000-219230000,chr2:218570000-218580000	1	0
chr2	218390000	218400000	chr2	218890000	218900000	chr2:218390000-218400000,chr2:218890000-218900000	1	1
chr2	218420000	218430000	chr2	218890000	218900000	chr2:218420000-218430000,chr2:218890000-218900000	1	0
chr2	218560000	218570000	chr2	218890000	218900000	chr2:218560000-218570000,chr2:218890000-218900000	1	0
chr2	218580000	218590000	chr2	218890000	218900000	chr2:218580000-218590000,chr2:218890000-218900000	1	1
chr2	218590000	218600000	chr2	218890000	218900000	chr2:218590000-218600000,chr2:218890000-218900000	1	0
chr2	218650000	218660000	chr2	218890000	218900000	chr2:218650000-218660000,chr2:218890000-218900000	1	1
chr2	218660000	218670000	chr2	218890000	218900000	chr2:218660000-218670000,chr2:218890000-218900000	1	0
chr2	218670000	218680000	chr2	218890000	218900000	chr2:218670000-218680000,chr2:218890000-218900000	1	1
chr2	218710000	218720000	chr2	218890000	218900000	chr2:218710000-218720000,chr2:218890000-218900000	1	0
chr2	219160000	219170000	chr2	218890000	218900000	chr2:219160000-219170000,chr2:218890000-218900000	1	1
chr2	219170000	219180000	chr2	218890000	218900000	chr2:219170000-219180000,chr2:218890000-218900000	1	0
chr2	219180000	219190000	chr2	218890000	218900000	chr2:219180000-219190000,chr2:218890000-218900000	1	0
chr2	219220000	219230000	chr2	218890000	218900000	chr2:219220000-219230000,chr2:218890000-218900000	1	1
chr2	219230000	219240000	chr2	218890000	218900000	chr2:219230000-219240000,chr2:218890000-218900000	1	1
chr2	219240000	219250000	chr2	218890000	218900000	chr2:219240000-219250000,chr2:218890000-218900000	1	1
chr2	219290000	219300000	chr2	218890000	218900000	chr2:219290000-219300000,chr2:218890000-218900000	1	0
chr2	218390000	218400000	chr2	218900000	218910000	chr2:218390000-218400000,chr2:218900000-218910000	1	0
chr2	218400000	218410000	chr2	218900000	218910000	chr2:218400000-218410000,chr2:218900000-218910000	1	1
chr2	218560000	218570000	chr2	218900000	218910000	chr2:218560000-218570000,chr2:218900000-218910000	1	1
chr2	218580000	218590000	chr2	218900000	218910000	chr2:218580000-218590000,chr2:218900000-218910000	1	0
chr2	218590000	218600000	chr2	218900000	218910000	chr2:218590000-218600000,chr2:218900000-218910000	1	0
chr2	218600000	218610000	chr2	218900000	218910000	chr2:218600000-218610000,chr2:218900000-218910000	1	0
chr2	218630000	218640000	chr2	218900000	218910000	chr2:218630000-218640000,chr2:218900000-218910000	1	0
chr2	218650000	218660000	chr2	218900000	218910000	chr2:218650000-218660000,chr2:218900000-218910000	1	1
chr2	218660000	218670000	chr2	218900000	218910000	chr2:218660000-218670000,chr2:218900000-218910000	1	0
chr2	218670000	218680000	chr2	218900000	218910000	chr2:218670000-218680000,chr2:218900000-218910000	1	1
chr2	218710000	218720000	chr2	218900000	218910000	chr2:218710000-218720000,chr2:218900000-218910000	1	0
chr2	219160000	219170000	chr2	218900000	218910000	chr2:219160000-219170000,chr2:218900000-218910000	1	1
chr2	219170000	219180000	chr2	218900000	218910000	chr2:219170000-219180000,chr2:218900000-218910000	1	1
chr2	219180000	219190000	chr2	218900000	218910000	chr2:219180000-219190000,chr2:218900000-218910000	1	0
chr2	219210000	219220000	chr2	218900000	218910000	chr2:219210000-219220000,chr2:218900000-218910000	1	0
chr2	219220000	219230000	chr2	218900000	218910000	chr2:219220000-219230000,chr2:218900000-218910000	1	0
chr2	219230000	219240000	chr2	218900000	218910000	chr2:219230000-219240000,chr2:218900000-218910000	1	1
chr2	222310000	222320000	chr2	222560000	222570000	chr2:222310000-222320000,chr2:222560000-222570000	1	0
chr2	222420000	222430000	chr2	222560000	222570000	chr2:222420000-222430000,chr2:222560000-222570000	1	0
chr2	225040000	225050000	chr2	224940000	224950000	chr2:225040000-225050000,chr2:224940000-224950000	1	0
chr2	225040000	225050000	chr2	225270000	225280000	chr2:225040000-225050000,chr2:225270000-225280000	1	0
chr2	226830000	226840000	chr2	226900000	226910000	chr2:226830000-226840000,chr2:226900000-226910000	1	0
chr2	230170000	230180000	chr2	230610000	230620000	chr2:230170000-230180000,chr2:230610000-230620000	1	0
chr2	230220000	230230000	chr2	230610000	230620000	chr2:230220000-230230000,chr2:230610000-230620000	1	0
chr2	230710000	230720000	chr2	230610000	230620000	chr2:230710000-230720000,chr2:230610000-230620000	1	0
chr2	230980000	230990000	chr2	230610000	230620000	chr2:230980000-230990000,chr2:230610000-230620000	1	0
chr2	231390000	231400000	chr2	230610000	230620000	chr2:231390000-231400000,chr2:230610000-230620000	1	0
chr2	231450000	231460000	chr2	230610000	230620000	chr2:231450000-231460000,chr2:230610000-230620000	1	0
chr2	231460000	231470000	chr2	230610000	230620000	chr2:231460000-231470000,chr2:230610000-230620000	1	0
chr2	230160000	230170000	chr2	230650000	230660000	chr2:230160000-230170000,chr2:230650000-230660000	1	0
chr2	230220000	230230000	chr2	230650000	230660000	chr2:230220000-230230000,chr2:230650000-230660000	1	0
chr2	230410000	230420000	chr2	230650000	230660000	chr2:230410000-230420000,chr2:230650000-230660000	1	1
chr2	230580000	230590000	chr2	230650000	230660000	chr2:230580000-230590000,chr2:230650000-230660000	1	1
chr2	230870000	230880000	chr2	230650000	230660000	chr2:230870000-230880000,chr2:230650000-230660000	1	0
chr2	230980000	230990000	chr2	230650000	230660000	chr2:230980000-230990000,chr2:230650000-230660000	1	1
chr2	230160000	230170000	chr2	230660000	230670000	chr2:230160000-230170000,chr2:230660000-230670000	1	0
chr2	230220000	230230000	chr2	230660000	230670000	chr2:230220000-230230000,chr2:230660000-230670000	1	1
chr2	230410000	230420000	chr2	230660000	230670000	chr2:230410000-230420000,chr2:230660000-230670000	1	0
chr2	230870000	230880000	chr2	230660000	230670000	chr2:230870000-230880000,chr2:230660000-230670000	1	0
chr2	230950000	230960000	chr2	230660000	230670000	chr2:230950000-230960000,chr2:230660000-230670000	1	0
chr2	230980000	230990000	chr2	230660000	230670000	chr2:230980000-230990000,chr2:230660000-230670000	1	1
chr2	231390000	231400000	chr2	230660000	230670000	chr2:231390000-231400000,chr2:230660000-230670000	1	0
chr2	231450000	231460000	chr2	230660000	230670000	chr2:231450000-231460000,chr2:230660000-230670000	1	0
chr2	231700000	231710000	chr2	230660000	230670000	chr2:231700000-231710000,chr2:230660000-230670000	1	0
chr2	231780000	231790000	chr2	230660000	230670000	chr2:231780000-231790000,chr2:230660000-230670000	1	0
chr2	230580000	230590000	chr2	230940000	230950000	chr2:230580000-230590000,chr2:230940000-230950000	1	0
chr2	230710000	230720000	chr2	230940000	230950000	chr2:230710000-230720000,chr2:230940000-230950000	1	0
chr2	230870000	230880000	chr2	230940000	230950000	chr2:230870000-230880000,chr2:230940000-230950000	1	1
chr2	231450000	231460000	chr2	230940000	230950000	chr2:231450000-231460000,chr2:230940000-230950000	1	0
chr2	230580000	230590000	chr2	230970000	230980000	chr2:230580000-230590000,chr2:230970000-230980000	1	0
chr2	230710000	230720000	chr2	230970000	230980000	chr2:230710000-230720000,chr2:230970000-230980000	1	0
chr2	230870000	230880000	chr2	230970000	230980000	chr2:230870000-230880000,chr2:230970000-230980000	1	0
chr2	231460000	231470000	chr2	230970000	230980000	chr2:231460000-231470000,chr2:230970000-230980000	1	0
chr2	231390000	231400000	chr2	231600000	231610000	chr2:231390000-231400000,chr2:231600000-231610000	1	0
chr2	231480000	231490000	chr2	231600000	231610000	chr2:231480000-231490000,chr2:231600000-231610000	1	0
chr2	231530000	231540000	chr2	231600000	231610000	chr2:231530000-231540000,chr2:231600000-231610000	1	0
chr2	231450000	231460000	chr2	231610000	231620000	chr2:231450000-231460000,chr2:231610000-231620000	1	0
chr2	231460000	231470000	chr2	231610000	231620000	chr2:231460000-231470000,chr2:231610000-231620000	1	0
chr2	231700000	231710000	chr2	231610000	231620000	chr2:231700000-231710000,chr2:231610000-231620000	1	0
chr2	231390000	231400000	chr2	231660000	231670000	chr2:231390000-231400000,chr2:231660000-231670000	1	0
chr2	231480000	231490000	chr2	231660000	231670000	chr2:231480000-231490000,chr2:231660000-231670000	1	1
chr2	231450000	231460000	chr2	231670000	231680000	chr2:231450000-231460000,chr2:231670000-231680000	1	0
chr2	231460000	231470000	chr2	231670000	231680000	chr2:231460000-231470000,chr2:231670000-231680000	1	0
chr2	231780000	231790000	chr2	231670000	231680000	chr2:231780000-231790000,chr2:231670000-231680000	1	0
chr2	230870000	230880000	chr2	231680000	231690000	chr2:230870000-230880000,chr2:231680000-231690000	1	0
chr2	231390000	231400000	chr2	231680000	231690000	chr2:231390000-231400000,chr2:231680000-231690000	1	0
chr2	233200000	233210000	chr2	233080000	233090000	chr2:233200000-233210000,chr2:233080000-233090000	1	0
chr2	233060000	233070000	chr2	233170000	233180000	chr2:233060000-233070000,chr2:233170000-233180000	1	0
chr2	233270000	233280000	chr2	233420000	233430000	chr2:233270000-233280000,chr2:233420000-233430000	1	0
chr2	238420000	238430000	chr2	239360000	239370000	chr2:238420000-238430000,chr2:239360000-239370000	1	0
chr2	241310000	241320000	chr2	241110000	241120000	chr2:241310000-241320000,chr2:241110000-241120000	1	0
chr2	241350000	241360000	chr2	241110000	241120000	chr2:241350000-241360000,chr2:241110000-241120000	1	1
chr2	241700000	241710000	chr2	241110000	241120000	chr2:241700000-241710000,chr2:241110000-241120000	1	0
chr3	4750000	4760000	chr3	4500000	4510000	chr3:4750000-4760000,chr3:4500000-4510000	1	1
chr3	4970000	4980000	chr3	4500000	4510000	chr3:4970000-4980000,chr3:4500000-4510000	1	1
chr3	4980000	4990000	chr3	4500000	4510000	chr3:4980000-4990000,chr3:4500000-4510000	1	1
chr3	4490000	4500000	chr3	4730000	4740000	chr3:4490000-4500000,chr3:4730000-4740000	1	0
chr3	4970000	4980000	chr3	4730000	4740000	chr3:4970000-4980000,chr3:4730000-4740000	1	1
chr3	4980000	4990000	chr3	4730000	4740000	chr3:4980000-4990000,chr3:4730000-4740000	1	1
chr3	5180000	5190000	chr3	4730000	4740000	chr3:5180000-5190000,chr3:4730000-4740000	1	0
chr3	4490000	4500000	chr3	4740000	4750000	chr3:4490000-4500000,chr3:4740000-4750000	1	0
chr3	4890000	4900000	chr3	4740000	4750000	chr3:4890000-4900000,chr3:4740000-4750000	1	0
chr3	4970000	4980000	chr3	4740000	4750000	chr3:4970000-4980000,chr3:4740000-4750000	1	1
chr3	4980000	4990000	chr3	4740000	4750000	chr3:4980000-4990000,chr3:4740000-4750000	1	1
chr3	5180000	5190000	chr3	4740000	4750000	chr3:5180000-5190000,chr3:4740000-4750000	1	0
chr3	5190000	5200000	chr3	4740000	4750000	chr3:5190000-5200000,chr3:4740000-4750000	1	0
chr3	4750000	4760000	chr3	4820000	4830000	chr3:4750000-4760000,chr3:4820000-4830000	1	1
chr3	4890000	4900000	chr3	4820000	4830000	chr3:4890000-4900000,chr3:4820000-4830000	1	0
chr3	4970000	4980000	chr3	4820000	4830000	chr3:4970000-4980000,chr3:4820000-4830000	1	1
chr3	4980000	4990000	chr3	4820000	4830000	chr3:4980000-4990000,chr3:4820000-4830000	1	0
chr3	4490000	4500000	chr3	4830000	4840000	chr3:4490000-4500000,chr3:4830000-4840000	1	0
chr3	4750000	4760000	chr3	4830000	4840000	chr3:4750000-4760000,chr3:4830000-4840000	1	1
chr3	4970000	4980000	chr3	4830000	4840000	chr3:4970000-4980000,chr3:4830000-4840000	1	1
chr3	4980000	4990000	chr3	4830000	4840000	chr3:4980000-4990000,chr3:4830000-4840000	1	1
chr3	5180000	5190000	chr3	4830000	4840000	chr3:5180000-5190000,chr3:4830000-4840000	1	0
chr3	4750000	4760000	chr3	4840000	4850000	chr3:4750000-4760000,chr3:4840000-4850000	1	1
chr3	4970000	4980000	chr3	4840000	4850000	chr3:4970000-4980000,chr3:4840000-4850000	1	1
chr3	4980000	4990000	chr3	4840000	4850000	chr3:4980000-4990000,chr3:4840000-4850000	1	1
chr3	5180000	5190000	chr3	4840000	4850000	chr3:5180000-5190000,chr3:4840000-4850000	1	0
chr3	4750000	4760000	chr3	4850000	4860000	chr3:4750000-4760000,chr3:4850000-4860000	1	1
chr3	4970000	4980000	chr3	4850000	4860000	chr3:4970000-4980000,chr3:4850000-4860000	1	1
chr3	4980000	4990000	chr3	4850000	4860000	chr3:4980000-4990000,chr3:4850000-4860000	1	1
chr3	4750000	4760000	chr3	4860000	4870000	chr3:4750000-4760000,chr3:4860000-4870000	1	1
chr3	4970000	4980000	chr3	4860000	4870000	chr3:4970000-4980000,chr3:4860000-4870000	1	0
chr3	4980000	4990000	chr3	4860000	4870000	chr3:4980000-4990000,chr3:4860000-4870000	1	1
chr3	4750000	4760000	chr3	4990000	5000000	chr3:4750000-4760000,chr3:4990000-5000000	1	1
chr3	4750000	4760000	chr3	5e+06	5010000	chr3:4750000-4760000,chr3:5e+06-5010000	1	1
chr3	5180000	5190000	chr3	5e+06	5010000	chr3:5180000-5190000,chr3:5e+06-5010000	1	0
chr3	4750000	4760000	chr3	5010000	5020000	chr3:4750000-4760000,chr3:5010000-5020000	1	0
chr3	4750000	4760000	chr3	5020000	5030000	chr3:4750000-4760000,chr3:5020000-5030000	1	0
chr3	9360000	9370000	chr3	9670000	9680000	chr3:9360000-9370000,chr3:9670000-9680000	1	0
chr3	9730000	9740000	chr3	9670000	9680000	chr3:9730000-9740000,chr3:9670000-9680000	1	1
chr3	9740000	9750000	chr3	9670000	9680000	chr3:9740000-9750000,chr3:9670000-9680000	1	0
chr3	9760000	9770000	chr3	9670000	9680000	chr3:9760000-9770000,chr3:9670000-9680000	1	1
chr3	9790000	9800000	chr3	9670000	9680000	chr3:9790000-9800000,chr3:9670000-9680000	1	1
chr3	9810000	9820000	chr3	9670000	9680000	chr3:9810000-9820000,chr3:9670000-9680000	1	1
chr3	9840000	9850000	chr3	9670000	9680000	chr3:9840000-9850000,chr3:9670000-9680000	1	0
chr3	10020000	10030000	chr3	10190000	10200000	chr3:10020000-10030000,chr3:10190000-10200000	1	0
chr3	10030000	10040000	chr3	10190000	10200000	chr3:10030000-10040000,chr3:10190000-10200000	1	0
chr3	10110000	10120000	chr3	10190000	10200000	chr3:10110000-10120000,chr3:10190000-10200000	1	1
chr3	10120000	10130000	chr3	10190000	10200000	chr3:10120000-10130000,chr3:10190000-10200000	1	0
chr3	12480000	12490000	chr3	12190000	12200000	chr3:12480000-12490000,chr3:12190000-12200000	1	0
chr3	12660000	12670000	chr3	13010000	13020000	chr3:12660000-12670000,chr3:13010000-13020000	1	0
chr3	13070000	13080000	chr3	13010000	13020000	chr3:13070000-13080000,chr3:13010000-13020000	1	1
chr3	14170000	14180000	chr3	13450000	13460000	chr3:14170000-14180000,chr3:13450000-13460000	1	0
chr3	13480000	13490000	chr3	14430000	14440000	chr3:13480000-13490000,chr3:14430000-14440000	1	0
chr3	15330000	15340000	chr3	15270000	15280000	chr3:15330000-15340000,chr3:15270000-15280000	1	0
chr3	15860000	15870000	chr3	15800000	15810000	chr3:15860000-15870000,chr3:15800000-15810000	1	0
chr3	16510000	16520000	chr3	16310000	16320000	chr3:16510000-16520000,chr3:16310000-16320000	1	0
chr3	16510000	16520000	chr3	16370000	16380000	chr3:16510000-16520000,chr3:16370000-16380000	1	1
chr3	16510000	16520000	chr3	16390000	16400000	chr3:16510000-16520000,chr3:16390000-16400000	1	1
chr3	16510000	16520000	chr3	16400000	16410000	chr3:16510000-16520000,chr3:16400000-16410000	1	1
chr3	16510000	16520000	chr3	16840000	16850000	chr3:16510000-16520000,chr3:16840000-16850000	1	0
chr3	16510000	16520000	chr3	16900000	16910000	chr3:16510000-16520000,chr3:16900000-16910000	1	0
chr3	20040000	20050000	chr3	19950000	19960000	chr3:20040000-20050000,chr3:19950000-19960000	1	1
chr3	20170000	20180000	chr3	19950000	19960000	chr3:20170000-20180000,chr3:19950000-19960000	1	0
chr3	25660000	25670000	chr3	25750000	25760000	chr3:25660000-25670000,chr3:25750000-25760000	1	0
chr3	27720000	27730000	chr3	27630000	27640000	chr3:27720000-27730000,chr3:27630000-27640000	1	0
chr3	27720000	27730000	chr3	2.8e+07	28010000	chr3:27720000-27730000,chr3:2.8e+07-28010000	1	0
chr3	28340000	28350000	chr3	28130000	28140000	chr3:28340000-28350000,chr3:28130000-28140000	1	0
chr3	31530000	31540000	chr3	32400000	32410000	chr3:31530000-31540000,chr3:32400000-32410000	1	0
chr3	32500000	32510000	chr3	32400000	32410000	chr3:32500000-32510000,chr3:32400000-32410000	1	1
chr3	36990000	37000000	chr3	37210000	37220000	chr3:36990000-37000000,chr3:37210000-37220000	1	0
chr3	45880000	45890000	chr3	45110000	45120000	chr3:45880000-45890000,chr3:45110000-45120000	1	0
chr3	45910000	45920000	chr3	45110000	45120000	chr3:45910000-45920000,chr3:45110000-45120000	1	0
chr3	45990000	46000000	chr3	46090000	46100000	chr3:45990000-46000000,chr3:46090000-46100000	1	0
chr3	46200000	46210000	chr3	46110000	46120000	chr3:46200000-46210000,chr3:46110000-46120000	1	0
chr3	46370000	46380000	chr3	46110000	46120000	chr3:46370000-46380000,chr3:46110000-46120000	1	0
chr3	46990000	47000000	chr3	46930000	46940000	chr3:46990000-47000000,chr3:46930000-46940000	1	1
chr3	49010000	49020000	chr3	49080000	49090000	chr3:49010000-49020000,chr3:49080000-49090000	1	1
chr3	49020000	49030000	chr3	49080000	49090000	chr3:49020000-49030000,chr3:49080000-49090000	1	0
chr3	49790000	49800000	chr3	50200000	50210000	chr3:49790000-49800000,chr3:50200000-50210000	1	0
chr3	51940000	51950000	chr3	51530000	51540000	chr3:51940000-51950000,chr3:51530000-51540000	1	0
chr3	51960000	51970000	chr3	51530000	51540000	chr3:51960000-51970000,chr3:51530000-51540000	1	0
chr3	50330000	50340000	chr3	51590000	51600000	chr3:50330000-50340000,chr3:51590000-51600000	1	0
chr3	51390000	51400000	chr3	51590000	51600000	chr3:51390000-51400000,chr3:51590000-51600000	1	0
chr3	51500000	51510000	chr3	51590000	51600000	chr3:51500000-51510000,chr3:51590000-51600000	1	1
chr3	51980000	51990000	chr3	51590000	51600000	chr3:51980000-51990000,chr3:51590000-51600000	1	0
chr3	51990000	52000000	chr3	51590000	51600000	chr3:51990000-52000000,chr3:51590000-51600000	1	0
chr3	51970000	51980000	chr3	51680000	51690000	chr3:51970000-51980000,chr3:51680000-51690000	1	0
chr3	57630000	57640000	chr3	57570000	57580000	chr3:57630000-57640000,chr3:57570000-57580000	1	0
chr3	58170000	58180000	chr3	57950000	57960000	chr3:58170000-58180000,chr3:57950000-57960000	1	0
chr3	58160000	58170000	chr3	57960000	57970000	chr3:58160000-58170000,chr3:57960000-57970000	1	0
chr3	58210000	58220000	chr3	57980000	57990000	chr3:58210000-58220000,chr3:57980000-57990000	1	0
chr3	58170000	58180000	chr3	58230000	58240000	chr3:58170000-58180000,chr3:58230000-58240000	1	0
chr3	64020000	64030000	chr3	64440000	64450000	chr3:64020000-64030000,chr3:64440000-64450000	1	0
chr3	97970000	97980000	chr3	98560000	98570000	chr3:97970000-97980000,chr3:98560000-98570000	1	0
chr3	98740000	98750000	chr3	98560000	98570000	chr3:98740000-98750000,chr3:98560000-98570000	1	0
chr3	98530000	98540000	chr3	98790000	98800000	chr3:98530000-98540000,chr3:98790000-98800000	1	0
chr3	108220000	108230000	chr3	108080000	108090000	chr3:108220000-108230000,chr3:108080000-108090000	1	0
chr3	108580000	108590000	chr3	108080000	108090000	chr3:108580000-108590000,chr3:108080000-108090000	1	0
chr3	108220000	108230000	chr3	108120000	108130000	chr3:108220000-108230000,chr3:108120000-108130000	1	0
chr3	108290000	108300000	chr3	108120000	108130000	chr3:108290000-108300000,chr3:108120000-108130000	1	0
chr3	119320000	119330000	chr3	119620000	119630000	chr3:119320000-119330000,chr3:119620000-119630000	1	0
chr3	119560000	119570000	chr3	119620000	119630000	chr3:119560000-119570000,chr3:119620000-119630000	1	0
chr3	121540000	121550000	chr3	119620000	119630000	chr3:121540000-121550000,chr3:119620000-119630000	1	0
chr3	119560000	119570000	chr3	119630000	119640000	chr3:119560000-119570000,chr3:119630000-119640000	1	0
chr3	119560000	119570000	chr3	119690000	119700000	chr3:119560000-119570000,chr3:119690000-119700000	1	0
chr3	119570000	119580000	chr3	119690000	119700000	chr3:119570000-119580000,chr3:119690000-119700000	1	1
chr3	119580000	119590000	chr3	119690000	119700000	chr3:119580000-119590000,chr3:119690000-119700000	1	0
chr3	119600000	119610000	chr3	119690000	119700000	chr3:119600000-119610000,chr3:119690000-119700000	1	1
chr3	119560000	119570000	chr3	119790000	119800000	chr3:119560000-119570000,chr3:119790000-119800000	1	0
chr3	121540000	121550000	chr3	121990000	122000000	chr3:121540000-121550000,chr3:121990000-122000000	1	0
chr3	122380000	122390000	chr3	121990000	122000000	chr3:122380000-122390000,chr3:121990000-122000000	1	1
chr3	121540000	121550000	chr3	1.22e+08	122010000	chr3:121540000-121550000,chr3:1.22e+08-122010000	1	1
chr3	122380000	122390000	chr3	1.22e+08	122010000	chr3:122380000-122390000,chr3:1.22e+08-122010000	1	0
chr3	121540000	121550000	chr3	122010000	122020000	chr3:121540000-121550000,chr3:122010000-122020000	1	1
chr3	121540000	121550000	chr3	122060000	122070000	chr3:121540000-121550000,chr3:122060000-122070000	1	1
chr3	121830000	121840000	chr3	122060000	122070000	chr3:121830000-121840000,chr3:122060000-122070000	1	1
chr3	122380000	122390000	chr3	122060000	122070000	chr3:122380000-122390000,chr3:122060000-122070000	1	0
chr3	121540000	121550000	chr3	122070000	122080000	chr3:121540000-121550000,chr3:122070000-122080000	1	0
chr3	121830000	121840000	chr3	122070000	122080000	chr3:121830000-121840000,chr3:122070000-122080000	1	0
chr3	122320000	122330000	chr3	122070000	122080000	chr3:122320000-122330000,chr3:122070000-122080000	1	1
chr3	122380000	122390000	chr3	122070000	122080000	chr3:122380000-122390000,chr3:122070000-122080000	1	0
chr3	121540000	121550000	chr3	122080000	122090000	chr3:121540000-121550000,chr3:122080000-122090000	1	1
chr3	121830000	121840000	chr3	122080000	122090000	chr3:121830000-121840000,chr3:122080000-122090000	1	1
chr3	122020000	122030000	chr3	122080000	122090000	chr3:122020000-122030000,chr3:122080000-122090000	1	1
chr3	122320000	122330000	chr3	122080000	122090000	chr3:122320000-122330000,chr3:122080000-122090000	1	0
chr3	121540000	121550000	chr3	122100000	122110000	chr3:121540000-121550000,chr3:122100000-122110000	1	0
chr3	122020000	122030000	chr3	122100000	122110000	chr3:122020000-122030000,chr3:122100000-122110000	1	1
chr3	122380000	122390000	chr3	122100000	122110000	chr3:122380000-122390000,chr3:122100000-122110000	1	0
chr3	122410000	122420000	chr3	122100000	122110000	chr3:122410000-122420000,chr3:122100000-122110000	1	0
chr3	122570000	122580000	chr3	122100000	122110000	chr3:122570000-122580000,chr3:122100000-122110000	1	0
chr3	121540000	121550000	chr3	122230000	122240000	chr3:121540000-121550000,chr3:122230000-122240000	1	0
chr3	121830000	121840000	chr3	122230000	122240000	chr3:121830000-121840000,chr3:122230000-122240000	1	0
chr3	122050000	122060000	chr3	122230000	122240000	chr3:122050000-122060000,chr3:122230000-122240000	1	0
chr3	122320000	122330000	chr3	122230000	122240000	chr3:122320000-122330000,chr3:122230000-122240000	1	0
chr3	122380000	122390000	chr3	122230000	122240000	chr3:122380000-122390000,chr3:122230000-122240000	1	0
chr3	121540000	121550000	chr3	122250000	122260000	chr3:121540000-121550000,chr3:122250000-122260000	1	0
chr3	122050000	122060000	chr3	122250000	122260000	chr3:122050000-122060000,chr3:122250000-122260000	1	0
chr3	121540000	121550000	chr3	122260000	122270000	chr3:121540000-121550000,chr3:122260000-122270000	1	0
chr3	121830000	121840000	chr3	122260000	122270000	chr3:121830000-121840000,chr3:122260000-122270000	1	1
chr3	122020000	122030000	chr3	122260000	122270000	chr3:122020000-122030000,chr3:122260000-122270000	1	1
chr3	122050000	122060000	chr3	122260000	122270000	chr3:122050000-122060000,chr3:122260000-122270000	1	1
chr3	122320000	122330000	chr3	122260000	122270000	chr3:122320000-122330000,chr3:122260000-122270000	1	0
chr3	122380000	122390000	chr3	122260000	122270000	chr3:122380000-122390000,chr3:122260000-122270000	1	0
chr3	122410000	122420000	chr3	122560000	122570000	chr3:122410000-122420000,chr3:122560000-122570000	1	0
chr3	125280000	125290000	chr3	124870000	124880000	chr3:125280000-125290000,chr3:124870000-124880000	1	0
chr3	127680000	127690000	chr3	127750000	127760000	chr3:127680000-127690000,chr3:127750000-127760000	1	0
chr3	127830000	127840000	chr3	127750000	127760000	chr3:127830000-127840000,chr3:127750000-127760000	1	0
chr3	127590000	127600000	chr3	128610000	128620000	chr3:127590000-127600000,chr3:128610000-128620000	1	0
chr3	129170000	129180000	chr3	129020000	129030000	chr3:129170000-129180000,chr3:129020000-129030000	1	0
chr3	129180000	129190000	chr3	129020000	129030000	chr3:129180000-129190000,chr3:129020000-129030000	1	1
chr3	129270000	129280000	chr3	129020000	129030000	chr3:129270000-129280000,chr3:129020000-129030000	1	0
chr3	132660000	132670000	chr3	133490000	133500000	chr3:132660000-132670000,chr3:133490000-133500000	1	0
chr3	133580000	133590000	chr3	133490000	133500000	chr3:133580000-133590000,chr3:133490000-133500000	1	1
chr3	136190000	136200000	chr3	136430000	136440000	chr3:136190000-136200000,chr3:136430000-136440000	1	0
chr3	136740000	136750000	chr3	136430000	136440000	chr3:136740000-136750000,chr3:136430000-136440000	1	0
chr3	136750000	136760000	chr3	136910000	136920000	chr3:136750000-136760000,chr3:136910000-136920000	1	0
chr3	140940000	140950000	chr3	141380000	141390000	chr3:140940000-140950000,chr3:141380000-141390000	1	0
chr3	141320000	141330000	chr3	141380000	141390000	chr3:141320000-141330000,chr3:141380000-141390000	1	0
chr3	141480000	141490000	chr3	141380000	141390000	chr3:141480000-141490000,chr3:141380000-141390000	1	0
chr3	141480000	141490000	chr3	141410000	141420000	chr3:141480000-141490000,chr3:141410000-141420000	1	0
chr3	149960000	149970000	chr3	149740000	149750000	chr3:149960000-149970000,chr3:149740000-149750000	1	0
chr3	149970000	149980000	chr3	150380000	150390000	chr3:149970000-149980000,chr3:150380000-150390000	1	0
chr3	150540000	150550000	chr3	150380000	150390000	chr3:150540000-150550000,chr3:150380000-150390000	1	1
chr3	150760000	150770000	chr3	150380000	150390000	chr3:150760000-150770000,chr3:150380000-150390000	1	0
chr3	149970000	149980000	chr3	150470000	150480000	chr3:149970000-149980000,chr3:150470000-150480000	1	0
chr3	150540000	150550000	chr3	150470000	150480000	chr3:150540000-150550000,chr3:150470000-150480000	1	0
chr3	152260000	152270000	chr3	152200000	152210000	chr3:152260000-152270000,chr3:152200000-152210000	1	0
chr3	152270000	152280000	chr3	152200000	152210000	chr3:152270000-152280000,chr3:152200000-152210000	1	0
chr3	152330000	152340000	chr3	152200000	152210000	chr3:152330000-152340000,chr3:152200000-152210000	1	1
chr3	152340000	152350000	chr3	152200000	152210000	chr3:152340000-152350000,chr3:152200000-152210000	1	0
chr3	152260000	152270000	chr3	152380000	152390000	chr3:152260000-152270000,chr3:152380000-152390000	1	0
chr3	152340000	152350000	chr3	152590000	152600000	chr3:152340000-152350000,chr3:152590000-152600000	1	0
chr3	156810000	156820000	chr3	157120000	157130000	chr3:156810000-156820000,chr3:157120000-157130000	1	0
chr3	170220000	170230000	chr3	171160000	171170000	chr3:170220000-170230000,chr3:171160000-171170000	1	0
chr3	171460000	171470000	chr3	171160000	171170000	chr3:171460000-171470000,chr3:171160000-171170000	1	1
chr3	171460000	171470000	chr3	171250000	171260000	chr3:171460000-171470000,chr3:171250000-171260000	1	1
chr3	169770000	169780000	chr3	171280000	171290000	chr3:169770000-169780000,chr3:171280000-171290000	1	0
chr3	170350000	170360000	chr3	171280000	171290000	chr3:170350000-170360000,chr3:171280000-171290000	1	0
chr3	171460000	171470000	chr3	171280000	171290000	chr3:171460000-171470000,chr3:171280000-171290000	1	1
chr3	171800000	171810000	chr3	171450000	171460000	chr3:171800000-171810000,chr3:171450000-171460000	1	0
chr3	172030000	172040000	chr3	172130000	172140000	chr3:172030000-172040000,chr3:172130000-172140000	1	0
chr3	172040000	172050000	chr3	172130000	172140000	chr3:172040000-172050000,chr3:172130000-172140000	1	0
chr3	177040000	177050000	chr3	177350000	177360000	chr3:177040000-177050000,chr3:177350000-177360000	1	0
chr3	177190000	177200000	chr3	177350000	177360000	chr3:177190000-177200000,chr3:177350000-177360000	1	0
chr3	179260000	179270000	chr3	179060000	179070000	chr3:179260000-179270000,chr3:179060000-179070000	1	0
chr3	183150000	183160000	chr3	183510000	183520000	chr3:183150000-183160000,chr3:183510000-183520000	1	0
chr3	183630000	183640000	chr3	183510000	183520000	chr3:183630000-183640000,chr3:183510000-183520000	1	0
chr3	183630000	183640000	chr3	183520000	183530000	chr3:183630000-183640000,chr3:183520000-183530000	1	1
chr3	182790000	182800000	chr3	183530000	183540000	chr3:182790000-182800000,chr3:183530000-183540000	1	0
chr3	183150000	183160000	chr3	183530000	183540000	chr3:183150000-183160000,chr3:183530000-183540000	1	1
chr3	183420000	183430000	chr3	183530000	183540000	chr3:183420000-183430000,chr3:183530000-183540000	1	0
chr3	183630000	183640000	chr3	183530000	183540000	chr3:183630000-183640000,chr3:183530000-183540000	1	0
chr3	185930000	185940000	chr3	186510000	186520000	chr3:185930000-185940000,chr3:186510000-186520000	1	0
chr3	186080000	186090000	chr3	186510000	186520000	chr3:186080000-186090000,chr3:186510000-186520000	1	0
chr3	186100000	186110000	chr3	186510000	186520000	chr3:186100000-186110000,chr3:186510000-186520000	1	0
chr3	186080000	186090000	chr3	186520000	186530000	chr3:186080000-186090000,chr3:186520000-186530000	1	0
chr3	186100000	186110000	chr3	186520000	186530000	chr3:186100000-186110000,chr3:186520000-186530000	1	0
chr3	186570000	186580000	chr3	187020000	187030000	chr3:186570000-186580000,chr3:187020000-187030000	1	0
chr3	186780000	186790000	chr3	187020000	187030000	chr3:186780000-186790000,chr3:187020000-187030000	1	1
chr3	188180000	188190000	chr3	187750000	187760000	chr3:188180000-188190000,chr3:187750000-187760000	1	1
chr3	187740000	187750000	chr3	188290000	188300000	chr3:187740000-187750000,chr3:188290000-188300000	1	0
chr3	192910000	192920000	chr3	192850000	192860000	chr3:192910000-192920000,chr3:192850000-192860000	1	0
chr3	193590000	193600000	chr3	192890000	192900000	chr3:193590000-193600000,chr3:192890000-192900000	1	0
chr3	194130000	194140000	chr3	194320000	194330000	chr3:194130000-194140000,chr3:194320000-194330000	1	0
chr3	196070000	196080000	chr3	195900000	195910000	chr3:196070000-196080000,chr3:195900000-195910000	1	0
chr3	195440000	195450000	chr3	196170000	196180000	chr3:195440000-195450000,chr3:196170000-196180000	1	0
chr3	196070000	196080000	chr3	196170000	196180000	chr3:196070000-196080000,chr3:196170000-196180000	1	1
chr3	196080000	196090000	chr3	196170000	196180000	chr3:196080000-196090000,chr3:196170000-196180000	1	1
chr3	196560000	196570000	chr3	196170000	196180000	chr3:196560000-196570000,chr3:196170000-196180000	1	0
chr3	196630000	196640000	chr3	196170000	196180000	chr3:196630000-196640000,chr3:196170000-196180000	1	1
chr3	196710000	196720000	chr3	196170000	196180000	chr3:196710000-196720000,chr3:196170000-196180000	1	0
chr3	196070000	196080000	chr3	196180000	196190000	chr3:196070000-196080000,chr3:196180000-196190000	1	1
chr3	196080000	196090000	chr3	196180000	196190000	chr3:196080000-196090000,chr3:196180000-196190000	1	1
chr3	196420000	196430000	chr3	196180000	196190000	chr3:196420000-196430000,chr3:196180000-196190000	1	0
chr3	196630000	196640000	chr3	196180000	196190000	chr3:196630000-196640000,chr3:196180000-196190000	1	1
chr3	197020000	197030000	chr3	197510000	197520000	chr3:197020000-197030000,chr3:197510000-197520000	1	0
chr4	2930000	2940000	chr4	2810000	2820000	chr4:2930000-2940000,chr4:2810000-2820000	1	0
chr4	2960000	2970000	chr4	3380000	3390000	chr4:2960000-2970000,chr4:3380000-3390000	1	0
chr4	3530000	3540000	chr4	3380000	3390000	chr4:3530000-3540000,chr4:3380000-3390000	1	0
chr4	5700000	5710000	chr4	6190000	6200000	chr4:5700000-5710000,chr4:6190000-6200000	1	0
chr4	5710000	5720000	chr4	6190000	6200000	chr4:5710000-5720000,chr4:6190000-6200000	1	0
chr4	6900000	6910000	chr4	6730000	6740000	chr4:6900000-6910000,chr4:6730000-6740000	1	0
chr4	6710000	6720000	chr4	6890000	6900000	chr4:6710000-6720000,chr4:6890000-6900000	1	0
chr4	6670000	6680000	chr4	6910000	6920000	chr4:6670000-6680000,chr4:6910000-6920000	1	1
chr4	6710000	6720000	chr4	6910000	6920000	chr4:6710000-6720000,chr4:6910000-6920000	1	0
chr4	7430000	7440000	chr4	7800000	7810000	chr4:7430000-7440000,chr4:7800000-7810000	1	0
chr4	8150000	8160000	chr4	7800000	7810000	chr4:8150000-8160000,chr4:7800000-7810000	1	0
chr4	22510000	22520000	chr4	22740000	22750000	chr4:22510000-22520000,chr4:22740000-22750000	1	0
chr4	26860000	26870000	chr4	26990000	27000000	chr4:26860000-26870000,chr4:26990000-27000000	1	1
chr4	36240000	36250000	chr4	36320000	36330000	chr4:36240000-36250000,chr4:36320000-36330000	1	1
chr4	37890000	37900000	chr4	38310000	38320000	chr4:37890000-37900000,chr4:38310000-38320000	1	0
chr4	37960000	37970000	chr4	38310000	38320000	chr4:37960000-37970000,chr4:38310000-38320000	1	0
chr4	38660000	38670000	chr4	38310000	38320000	chr4:38660000-38670000,chr4:38310000-38320000	1	0
chr4	38780000	38790000	chr4	38310000	38320000	chr4:38780000-38790000,chr4:38310000-38320000	1	0
chr4	38850000	38860000	chr4	38310000	38320000	chr4:38850000-38860000,chr4:38310000-38320000	1	0
chr4	39030000	39040000	chr4	38310000	38320000	chr4:39030000-39040000,chr4:38310000-38320000	1	0
chr4	39040000	39050000	chr4	38310000	38320000	chr4:39040000-39050000,chr4:38310000-38320000	1	0
chr4	38660000	38670000	chr4	38600000	38610000	chr4:38660000-38670000,chr4:38600000-38610000	1	0
chr4	38850000	38860000	chr4	38760000	38770000	chr4:38850000-38860000,chr4:38760000-38770000	1	0
chr4	39040000	39050000	chr4	38760000	38770000	chr4:39040000-39050000,chr4:38760000-38770000	1	0
chr4	39040000	39050000	chr4	38810000	38820000	chr4:39040000-39050000,chr4:38810000-38820000	1	0
chr4	39450000	39460000	chr4	38810000	38820000	chr4:39450000-39460000,chr4:38810000-38820000	1	0
chr4	39450000	39460000	chr4	39620000	39630000	chr4:39450000-39460000,chr4:39620000-39630000	1	0
chr4	40620000	40630000	chr4	40200000	40210000	chr4:40620000-40630000,chr4:40200000-40210000	1	0
chr4	39970000	39980000	chr4	40300000	40310000	chr4:39970000-39980000,chr4:40300000-40310000	1	0
chr4	40050000	40060000	chr4	40300000	40310000	chr4:40050000-40060000,chr4:40300000-40310000	1	1
chr4	40190000	40200000	chr4	40300000	40310000	chr4:40190000-40200000,chr4:40300000-40310000	1	1
chr4	40420000	40430000	chr4	40300000	40310000	chr4:40420000-40430000,chr4:40300000-40310000	1	1
chr4	40470000	40480000	chr4	40300000	40310000	chr4:40470000-40480000,chr4:40300000-40310000	1	1
chr4	40620000	40630000	chr4	40300000	40310000	chr4:40620000-40630000,chr4:40300000-40310000	1	1
chr4	40190000	40200000	chr4	40570000	40580000	chr4:40190000-40200000,chr4:40570000-40580000	1	1
chr4	40190000	40200000	chr4	40670000	40680000	chr4:40190000-40200000,chr4:40670000-40680000	1	1
chr4	40420000	40430000	chr4	40670000	40680000	chr4:40420000-40430000,chr4:40670000-40680000	1	1
chr4	40470000	40480000	chr4	40670000	40680000	chr4:40470000-40480000,chr4:40670000-40680000	1	1
chr4	73250000	73260000	chr4	73600000	73610000	chr4:73250000-73260000,chr4:73600000-73610000	1	1
chr4	74930000	74940000	chr4	74650000	74660000	chr4:74930000-74940000,chr4:74650000-74660000	1	0
chr4	82420000	82430000	chr4	82830000	82840000	chr4:82420000-82430000,chr4:82830000-82840000	1	0
chr4	82430000	82440000	chr4	83110000	83120000	chr4:82430000-82440000,chr4:83110000-83120000	1	0
chr4	82890000	82900000	chr4	83110000	83120000	chr4:82890000-82900000,chr4:83110000-83120000	1	1
chr4	83010000	83020000	chr4	83110000	83120000	chr4:83010000-83020000,chr4:83110000-83120000	1	1
chr4	83030000	83040000	chr4	83110000	83120000	chr4:83030000-83040000,chr4:83110000-83120000	1	1
chr4	83280000	83290000	chr4	83110000	83120000	chr4:83280000-83290000,chr4:83110000-83120000	1	0
chr4	83450000	83460000	chr4	83110000	83120000	chr4:83450000-83460000,chr4:83110000-83120000	1	0
chr4	82430000	82440000	chr4	83210000	83220000	chr4:82430000-82440000,chr4:83210000-83220000	1	0
chr4	82890000	82900000	chr4	83210000	83220000	chr4:82890000-82900000,chr4:83210000-83220000	1	0
chr4	83010000	83020000	chr4	83210000	83220000	chr4:83010000-83020000,chr4:83210000-83220000	1	1
chr4	83030000	83040000	chr4	83210000	83220000	chr4:83030000-83040000,chr4:83210000-83220000	1	0
chr4	83280000	83290000	chr4	83210000	83220000	chr4:83280000-83290000,chr4:83210000-83220000	1	0
chr4	83450000	83460000	chr4	83210000	83220000	chr4:83450000-83460000,chr4:83210000-83220000	1	1
chr4	87420000	87430000	chr4	87890000	87900000	chr4:87420000-87430000,chr4:87890000-87900000	1	0
chr4	87970000	87980000	chr4	87890000	87900000	chr4:87970000-87980000,chr4:87890000-87900000	1	0
chr4	8.8e+07	88010000	chr4	87890000	87900000	chr4:8.8e+07-88010000,chr4:87890000-87900000	1	0
chr4	88010000	88020000	chr4	87890000	87900000	chr4:88010000-88020000,chr4:87890000-87900000	1	0
chr4	88270000	88280000	chr4	87890000	87900000	chr4:88270000-88280000,chr4:87890000-87900000	1	0
chr4	88280000	88290000	chr4	87890000	87900000	chr4:88280000-88290000,chr4:87890000-87900000	1	0
chr4	88370000	88380000	chr4	87890000	87900000	chr4:88370000-88380000,chr4:87890000-87900000	1	0
chr4	88380000	88390000	chr4	87890000	87900000	chr4:88380000-88390000,chr4:87890000-87900000	1	1
chr4	98920000	98930000	chr4	99400000	99410000	chr4:98920000-98930000,chr4:99400000-99410000	1	0
chr4	99560000	99570000	chr4	99400000	99410000	chr4:99560000-99570000,chr4:99400000-99410000	1	0
chr4	99080000	99090000	chr4	99820000	99830000	chr4:99080000-99090000,chr4:99820000-99830000	1	0
chr4	99560000	99570000	chr4	99820000	99830000	chr4:99560000-99570000,chr4:99820000-99830000	1	0
chr4	99560000	99570000	chr4	99840000	99850000	chr4:99560000-99570000,chr4:99840000-99850000	1	0
chr4	99940000	99950000	chr4	99840000	99850000	chr4:99940000-99950000,chr4:99840000-99850000	1	0
chr4	112280000	112290000	chr4	112510000	112520000	chr4:112280000-112290000,chr4:112510000-112520000	1	1
chr4	118270000	118280000	chr4	118410000	118420000	chr4:118270000-118280000,chr4:118410000-118420000	1	0
chr4	139010000	139020000	chr4	139080000	139090000	chr4:139010000-139020000,chr4:139080000-139090000	1	0
chr4	139290000	139300000	chr4	139080000	139090000	chr4:139290000-139300000,chr4:139080000-139090000	1	0
chr4	139300000	139310000	chr4	140090000	140100000	chr4:139300000-139310000,chr4:140090000-140100000	1	0
chr4	140150000	140160000	chr4	140090000	140100000	chr4:140150000-140160000,chr4:140090000-140100000	1	1
chr4	143520000	143530000	chr4	142560000	142570000	chr4:143520000-143530000,chr4:142560000-142570000	1	0
chr4	143180000	143190000	chr4	143350000	143360000	chr4:143180000-143190000,chr4:143350000-143360000	1	0
chr4	145610000	145620000	chr4	146270000	146280000	chr4:145610000-145620000,chr4:146270000-146280000	1	0
chr4	145930000	145940000	chr4	146270000	146280000	chr4:145930000-145940000,chr4:146270000-146280000	1	1
chr4	146170000	146180000	chr4	146270000	146280000	chr4:146170000-146180000,chr4:146270000-146280000	1	0
chr4	146520000	146530000	chr4	146270000	146280000	chr4:146520000-146530000,chr4:146270000-146280000	1	0
chr4	147730000	147740000	chr4	146270000	146280000	chr4:147730000-147740000,chr4:146270000-146280000	1	0
chr4	145090000	145100000	chr4	146450000	146460000	chr4:145090000-145100000,chr4:146450000-146460000	1	0
chr4	151010000	151020000	chr4	152550000	152560000	chr4:151010000-151020000,chr4:152550000-152560000	1	0
chr4	152770000	152780000	chr4	152550000	152560000	chr4:152770000-152780000,chr4:152550000-152560000	1	0
chr4	152770000	152780000	chr4	152640000	152650000	chr4:152770000-152780000,chr4:152640000-152650000	1	0
chr4	152530000	152540000	chr4	152790000	152800000	chr4:152530000-152540000,chr4:152790000-152800000	1	0
chr4	182910000	182920000	chr4	182970000	182980000	chr4:182910000-182920000,chr4:182970000-182980000	1	1
chr4	183440000	183450000	chr4	182970000	182980000	chr4:183440000-183450000,chr4:182970000-182980000	1	0
chr4	184420000	184430000	chr4	184270000	184280000	chr4:184420000-184430000,chr4:184270000-184280000	1	0
chr4	184470000	184480000	chr4	184270000	184280000	chr4:184470000-184480000,chr4:184270000-184280000	1	1
chr4	184640000	184650000	chr4	184270000	184280000	chr4:184640000-184650000,chr4:184270000-184280000	1	1
chr4	183650000	183660000	chr4	184280000	184290000	chr4:183650000-183660000,chr4:184280000-184290000	1	0
chr4	184470000	184480000	chr4	184280000	184290000	chr4:184470000-184480000,chr4:184280000-184290000	1	1
chr4	184640000	184650000	chr4	184280000	184290000	chr4:184640000-184650000,chr4:184280000-184290000	1	0
chr4	184730000	184740000	chr4	184280000	184290000	chr4:184730000-184740000,chr4:184280000-184290000	1	0
chr4	184820000	184830000	chr4	184280000	184290000	chr4:184820000-184830000,chr4:184280000-184290000	1	0
chr4	184640000	184650000	chr4	184300000	184310000	chr4:184640000-184650000,chr4:184300000-184310000	1	0
chr4	184470000	184480000	chr4	184310000	184320000	chr4:184470000-184480000,chr4:184310000-184320000	1	0
chr4	184640000	184650000	chr4	184310000	184320000	chr4:184640000-184650000,chr4:184310000-184320000	1	1
chr4	184730000	184740000	chr4	184310000	184320000	chr4:184730000-184740000,chr4:184310000-184320000	1	0
chr4	184420000	184430000	chr4	184320000	184330000	chr4:184420000-184430000,chr4:184320000-184330000	1	1
chr4	184430000	184440000	chr4	184320000	184330000	chr4:184430000-184440000,chr4:184320000-184330000	1	0
chr4	184820000	184830000	chr4	184320000	184330000	chr4:184820000-184830000,chr4:184320000-184330000	1	0
chr4	184260000	184270000	chr4	184330000	184340000	chr4:184260000-184270000,chr4:184330000-184340000	1	1
chr4	184640000	184650000	chr4	184330000	184340000	chr4:184640000-184650000,chr4:184330000-184340000	1	0
chr4	184650000	184660000	chr4	184330000	184340000	chr4:184650000-184660000,chr4:184330000-184340000	1	0
chr4	183650000	183660000	chr4	184340000	184350000	chr4:183650000-183660000,chr4:184340000-184350000	1	0
chr4	184260000	184270000	chr4	184340000	184350000	chr4:184260000-184270000,chr4:184340000-184350000	1	1
chr4	184430000	184440000	chr4	184340000	184350000	chr4:184430000-184440000,chr4:184340000-184350000	1	0
chr4	184470000	184480000	chr4	184340000	184350000	chr4:184470000-184480000,chr4:184340000-184350000	1	0
chr4	184640000	184650000	chr4	184340000	184350000	chr4:184640000-184650000,chr4:184340000-184350000	1	1
chr4	184730000	184740000	chr4	184340000	184350000	chr4:184730000-184740000,chr4:184340000-184350000	1	0
chr4	184820000	184830000	chr4	184340000	184350000	chr4:184820000-184830000,chr4:184340000-184350000	1	1
chr4	183650000	183660000	chr4	184350000	184360000	chr4:183650000-183660000,chr4:184350000-184360000	1	0
[truncated: 4,517 more rows]
