# Supplementary material for: Transcriptional decomposition reveals active chromatin architectures and cell specific regulatory interactions
Source: Nat Commun. 2018 Feb 5;9:487. doi: 10.1038/s41467-017-02798-1 (PMC5799294; doi:10.1038/s41467-017-02798-1)
Supplement: Supplementary file 7 — Supplementary Data 4 [file 41467_2017_2798_MOESM7_ESM.txt]

chr1	start1	end1	chr2	start2	end2	id	pred_3	pred_5
chr1	960000	970000	chr1	9e+05	910000	chr1:960000-970000,chr1:9e+05-910000	1	1
chr1	990000	1000000	chr1	9e+05	910000	chr1:990000-1000000,chr1:9e+05-910000	1	1
chr1	1e+06	1010000	chr1	9e+05	910000	chr1:1e+06-1010000,chr1:9e+05-910000	1	1
chr1	1060000	1070000	chr1	9e+05	910000	chr1:1060000-1070000,chr1:9e+05-910000	1	0
chr1	1070000	1080000	chr1	9e+05	910000	chr1:1070000-1080000,chr1:9e+05-910000	1	1
chr1	1220000	1230000	chr1	9e+05	910000	chr1:1220000-1230000,chr1:9e+05-910000	1	0
chr1	1070000	1080000	chr1	1200000	1210000	chr1:1070000-1080000,chr1:1200000-1210000	1	0
chr1	1270000	1280000	chr1	1200000	1210000	chr1:1270000-1280000,chr1:1200000-1210000	1	0
chr1	1300000	1310000	chr1	1200000	1210000	chr1:1300000-1310000,chr1:1200000-1210000	1	0
chr1	1880000	1890000	chr1	1770000	1780000	chr1:1880000-1890000,chr1:1770000-1780000	1	1
chr1	2210000	2220000	chr1	1770000	1780000	chr1:2210000-2220000,chr1:1770000-1780000	1	1
chr1	2210000	2220000	chr1	1900000	1910000	chr1:2210000-2220000,chr1:1900000-1910000	1	0
chr1	2400000	2410000	chr1	1900000	1910000	chr1:2400000-2410000,chr1:1900000-1910000	1	0
chr1	1910000	1920000	chr1	2130000	2140000	chr1:1910000-1920000,chr1:2130000-2140000	1	1
chr1	2210000	2220000	chr1	2130000	2140000	chr1:2210000-2220000,chr1:2130000-2140000	1	1
chr1	2380000	2390000	chr1	2130000	2140000	chr1:2380000-2390000,chr1:2130000-2140000	1	1
chr1	1910000	1920000	chr1	2180000	2190000	chr1:1910000-1920000,chr1:2180000-2190000	1	0
chr1	2050000	2060000	chr1	2180000	2190000	chr1:2050000-2060000,chr1:2180000-2190000	1	0
chr1	2390000	2400000	chr1	2180000	2190000	chr1:2390000-2400000,chr1:2180000-2190000	1	0
chr1	2380000	2390000	chr1	2200000	2210000	chr1:2380000-2390000,chr1:2200000-2210000	1	1
chr1	1880000	1890000	chr1	2300000	2310000	chr1:1880000-1890000,chr1:2300000-2310000	1	0
chr1	1910000	1920000	chr1	2300000	2310000	chr1:1910000-1920000,chr1:2300000-2310000	1	1
chr1	2050000	2060000	chr1	2300000	2310000	chr1:2050000-2060000,chr1:2300000-2310000	1	0
chr1	2170000	2180000	chr1	2300000	2310000	chr1:2170000-2180000,chr1:2300000-2310000	1	0
chr1	2190000	2200000	chr1	2300000	2310000	chr1:2190000-2200000,chr1:2300000-2310000	1	1
chr1	2210000	2220000	chr1	2300000	2310000	chr1:2210000-2220000,chr1:2300000-2310000	1	1
chr1	2220000	2230000	chr1	2300000	2310000	chr1:2220000-2230000,chr1:2300000-2310000	1	1
chr1	2230000	2240000	chr1	2300000	2310000	chr1:2230000-2240000,chr1:2300000-2310000	1	0
chr1	2380000	2390000	chr1	2300000	2310000	chr1:2380000-2390000,chr1:2300000-2310000	1	1
chr1	2390000	2400000	chr1	2300000	2310000	chr1:2390000-2400000,chr1:2300000-2310000	1	1
chr1	2400000	2410000	chr1	2300000	2310000	chr1:2400000-2410000,chr1:2300000-2310000	1	1
chr1	1910000	1920000	chr1	2540000	2550000	chr1:1910000-1920000,chr1:2540000-2550000	1	0
chr1	2170000	2180000	chr1	2540000	2550000	chr1:2170000-2180000,chr1:2540000-2550000	1	1
chr1	2190000	2200000	chr1	2540000	2550000	chr1:2190000-2200000,chr1:2540000-2550000	1	1
chr1	2210000	2220000	chr1	2540000	2550000	chr1:2210000-2220000,chr1:2540000-2550000	1	0
chr1	2220000	2230000	chr1	2540000	2550000	chr1:2220000-2230000,chr1:2540000-2550000	1	0
chr1	2390000	2400000	chr1	2540000	2550000	chr1:2390000-2400000,chr1:2540000-2550000	1	0
chr1	2450000	2460000	chr1	2540000	2550000	chr1:2450000-2460000,chr1:2540000-2550000	1	0
chr1	3620000	3630000	chr1	2540000	2550000	chr1:3620000-3630000,chr1:2540000-2550000	1	0
chr1	2210000	2220000	chr1	2640000	2650000	chr1:2210000-2220000,chr1:2640000-2650000	1	0
chr1	2390000	2400000	chr1	2640000	2650000	chr1:2390000-2400000,chr1:2640000-2650000	1	0
chr1	2520000	2530000	chr1	2640000	2650000	chr1:2520000-2530000,chr1:2640000-2650000	1	0
chr1	2580000	2590000	chr1	2640000	2650000	chr1:2580000-2590000,chr1:2640000-2650000	1	0
chr1	2190000	2200000	chr1	3540000	3550000	chr1:2190000-2200000,chr1:3540000-3550000	1	0
chr1	2220000	2230000	chr1	3540000	3550000	chr1:2220000-2230000,chr1:3540000-3550000	1	0
chr1	2390000	2400000	chr1	3540000	3550000	chr1:2390000-2400000,chr1:3540000-3550000	1	0
chr1	2400000	2410000	chr1	3540000	3550000	chr1:2400000-2410000,chr1:3540000-3550000	1	0
chr1	3450000	3460000	chr1	3540000	3550000	chr1:3450000-3460000,chr1:3540000-3550000	1	1
chr1	3610000	3620000	chr1	3540000	3550000	chr1:3610000-3620000,chr1:3540000-3550000	1	1
chr1	3620000	3630000	chr1	3540000	3550000	chr1:3620000-3630000,chr1:3540000-3550000	1	1
chr1	3660000	3670000	chr1	3540000	3550000	chr1:3660000-3670000,chr1:3540000-3550000	1	0
chr1	3740000	3750000	chr1	3540000	3550000	chr1:3740000-3750000,chr1:3540000-3550000	1	0
chr1	3780000	3790000	chr1	3540000	3550000	chr1:3780000-3790000,chr1:3540000-3550000	1	0
chr1	3850000	3860000	chr1	3540000	3550000	chr1:3850000-3860000,chr1:3540000-3550000	1	0
chr1	3880000	3890000	chr1	3540000	3550000	chr1:3880000-3890000,chr1:3540000-3550000	1	1
chr1	3890000	3900000	chr1	3540000	3550000	chr1:3890000-3900000,chr1:3540000-3550000	1	0
chr1	3900000	3910000	chr1	3540000	3550000	chr1:3900000-3910000,chr1:3540000-3550000	1	1
chr1	6190000	6200000	chr1	5990000	6000000	chr1:6190000-6200000,chr1:5990000-6000000	1	1
chr1	6220000	6230000	chr1	5990000	6000000	chr1:6220000-6230000,chr1:5990000-6000000	1	1
chr1	6230000	6240000	chr1	5990000	6000000	chr1:6230000-6240000,chr1:5990000-6000000	1	1
chr1	6260000	6270000	chr1	5990000	6000000	chr1:6260000-6270000,chr1:5990000-6000000	1	0
chr1	6600000	6610000	chr1	5990000	6000000	chr1:6600000-6610000,chr1:5990000-6000000	1	0
chr1	6190000	6200000	chr1	6020000	6030000	chr1:6190000-6200000,chr1:6020000-6030000	1	0
chr1	6220000	6230000	chr1	6020000	6030000	chr1:6220000-6230000,chr1:6020000-6030000	1	0
chr1	6230000	6240000	chr1	6020000	6030000	chr1:6230000-6240000,chr1:6020000-6030000	1	0
chr1	7780000	7790000	chr1	7700000	7710000	chr1:7780000-7790000,chr1:7700000-7710000	1	0
chr1	7780000	7790000	chr1	7990000	8000000	chr1:7780000-7790000,chr1:7990000-8000000	1	0
chr1	8200000	8210000	chr1	8090000	8100000	chr1:8200000-8210000,chr1:8090000-8100000	1	0
chr1	8880000	8890000	chr1	8090000	8100000	chr1:8880000-8890000,chr1:8090000-8100000	1	0
chr1	7970000	7980000	chr1	8210000	8220000	chr1:7970000-7980000,chr1:8210000-8220000	1	0
chr1	8810000	8820000	chr1	8620000	8630000	chr1:8810000-8820000,chr1:8620000-8630000	1	0
chr1	8510000	8520000	chr1	8750000	8760000	chr1:8510000-8520000,chr1:8750000-8760000	1	1
chr1	8880000	8890000	chr1	9160000	9170000	chr1:8880000-8890000,chr1:9160000-9170000	1	0
chr1	9230000	9240000	chr1	9160000	9170000	chr1:9230000-9240000,chr1:9160000-9170000	1	1
chr1	8880000	8890000	chr1	9180000	9190000	chr1:8880000-8890000,chr1:9180000-9190000	1	0
chr1	8880000	8890000	chr1	9410000	9420000	chr1:8880000-8890000,chr1:9410000-9420000	1	0
chr1	8880000	8890000	chr1	9420000	9430000	chr1:8880000-8890000,chr1:9420000-9430000	1	0
chr1	9120000	9130000	chr1	9420000	9430000	chr1:9120000-9130000,chr1:9420000-9430000	1	0
chr1	9230000	9240000	chr1	9420000	9430000	chr1:9230000-9240000,chr1:9420000-9430000	1	1
chr1	9850000	9860000	chr1	9420000	9430000	chr1:9850000-9860000,chr1:9420000-9430000	1	1
chr1	9910000	9920000	chr1	9420000	9430000	chr1:9910000-9920000,chr1:9420000-9430000	1	0
chr1	10290000	10300000	chr1	9420000	9430000	chr1:10290000-10300000,chr1:9420000-9430000	1	0
chr1	11650000	11660000	chr1	11990000	12000000	chr1:11650000-11660000,chr1:11990000-12000000	1	0
chr1	11800000	11810000	chr1	11990000	12000000	chr1:11800000-11810000,chr1:11990000-12000000	1	0
chr1	11840000	11850000	chr1	11990000	12000000	chr1:11840000-11850000,chr1:11990000-12000000	1	0
chr1	11800000	11810000	chr1	12030000	12040000	chr1:11800000-11810000,chr1:12030000-12040000	1	0
chr1	12610000	12620000	chr1	12430000	12440000	chr1:12610000-12620000,chr1:12430000-12440000	1	0
chr1	15580000	15590000	chr1	15460000	15470000	chr1:15580000-15590000,chr1:15460000-15470000	1	0
chr1	15410000	15420000	chr1	15760000	15770000	chr1:15410000-15420000,chr1:15760000-15770000	1	0
chr1	15490000	15500000	chr1	15760000	15770000	chr1:15490000-15500000,chr1:15760000-15770000	1	0
chr1	15520000	15530000	chr1	15760000	15770000	chr1:15520000-15530000,chr1:15760000-15770000	1	1
chr1	15580000	15590000	chr1	15760000	15770000	chr1:15580000-15590000,chr1:15760000-15770000	1	1
chr1	15600000	15610000	chr1	15760000	15770000	chr1:15600000-15610000,chr1:15760000-15770000	1	0
chr1	15660000	15670000	chr1	15760000	15770000	chr1:15660000-15670000,chr1:15760000-15770000	1	1
chr1	15680000	15690000	chr1	15760000	15770000	chr1:15680000-15690000,chr1:15760000-15770000	1	0
chr1	15690000	15700000	chr1	15760000	15770000	chr1:15690000-15700000,chr1:15760000-15770000	1	1
chr1	15840000	15850000	chr1	15760000	15770000	chr1:15840000-15850000,chr1:15760000-15770000	1	1
chr1	15910000	15920000	chr1	15760000	15770000	chr1:15910000-15920000,chr1:15760000-15770000	1	0
chr1	16150000	16160000	chr1	15760000	15770000	chr1:16150000-16160000,chr1:15760000-15770000	1	1
chr1	16160000	16170000	chr1	15760000	15770000	chr1:16160000-16170000,chr1:15760000-15770000	1	1
chr1	15520000	15530000	chr1	15790000	15800000	chr1:15520000-15530000,chr1:15790000-15800000	1	0
chr1	15580000	15590000	chr1	15790000	15800000	chr1:15580000-15590000,chr1:15790000-15800000	1	1
chr1	15600000	15610000	chr1	15790000	15800000	chr1:15600000-15610000,chr1:15790000-15800000	1	0
chr1	15660000	15670000	chr1	15790000	15800000	chr1:15660000-15670000,chr1:15790000-15800000	1	0
chr1	15690000	15700000	chr1	15790000	15800000	chr1:15690000-15700000,chr1:15790000-15800000	1	0
chr1	15910000	15920000	chr1	15790000	15800000	chr1:15910000-15920000,chr1:15790000-15800000	1	0
chr1	16150000	16160000	chr1	15790000	15800000	chr1:16150000-16160000,chr1:15790000-15800000	1	1
chr1	16160000	16170000	chr1	15790000	15800000	chr1:16160000-16170000,chr1:15790000-15800000	1	0
chr1	15410000	15420000	chr1	15830000	15840000	chr1:15410000-15420000,chr1:15830000-15840000	1	1
chr1	15520000	15530000	chr1	15830000	15840000	chr1:15520000-15530000,chr1:15830000-15840000	1	1
chr1	15580000	15590000	chr1	15830000	15840000	chr1:15580000-15590000,chr1:15830000-15840000	1	0
chr1	15660000	15670000	chr1	15830000	15840000	chr1:15660000-15670000,chr1:15830000-15840000	1	0
chr1	15690000	15700000	chr1	15830000	15840000	chr1:15690000-15700000,chr1:15830000-15840000	1	0
chr1	15750000	15760000	chr1	15830000	15840000	chr1:15750000-15760000,chr1:15830000-15840000	1	1
chr1	15910000	15920000	chr1	15830000	15840000	chr1:15910000-15920000,chr1:15830000-15840000	1	1
chr1	1.6e+07	16010000	chr1	15830000	15840000	chr1:1.6e+07-16010000,chr1:15830000-15840000	1	0
chr1	16150000	16160000	chr1	15830000	15840000	chr1:16150000-16160000,chr1:15830000-15840000	1	0
chr1	16160000	16170000	chr1	15830000	15840000	chr1:16160000-16170000,chr1:15830000-15840000	1	0
chr1	16220000	16230000	chr1	15830000	15840000	chr1:16220000-16230000,chr1:15830000-15840000	1	0
chr1	15910000	15920000	chr1	15850000	15860000	chr1:15910000-15920000,chr1:15850000-15860000	1	0
chr1	15840000	15850000	chr1	15940000	15950000	chr1:15840000-15850000,chr1:15940000-15950000	1	1
chr1	16150000	16160000	chr1	15940000	15950000	chr1:16150000-16160000,chr1:15940000-15950000	1	0
chr1	16160000	16170000	chr1	15940000	15950000	chr1:16160000-16170000,chr1:15940000-15950000	1	0
chr1	16230000	16240000	chr1	15940000	15950000	chr1:16230000-16240000,chr1:15940000-15950000	1	0
chr1	16350000	16360000	chr1	15940000	15950000	chr1:16350000-16360000,chr1:15940000-15950000	1	0
chr1	15610000	15620000	chr1	16010000	16020000	chr1:15610000-15620000,chr1:16010000-16020000	1	0
chr1	15650000	15660000	chr1	16010000	16020000	chr1:15650000-15660000,chr1:16010000-16020000	1	0
chr1	15660000	15670000	chr1	16010000	16020000	chr1:15660000-15670000,chr1:16010000-16020000	1	1
chr1	15680000	15690000	chr1	16010000	16020000	chr1:15680000-15690000,chr1:16010000-16020000	1	0
chr1	15750000	15760000	chr1	16010000	16020000	chr1:15750000-15760000,chr1:16010000-16020000	1	1
chr1	15840000	15850000	chr1	16010000	16020000	chr1:15840000-15850000,chr1:16010000-16020000	1	1
chr1	16150000	16160000	chr1	16010000	16020000	chr1:16150000-16160000,chr1:16010000-16020000	1	1
chr1	16160000	16170000	chr1	16010000	16020000	chr1:16160000-16170000,chr1:16010000-16020000	1	1
chr1	16230000	16240000	chr1	16010000	16020000	chr1:16230000-16240000,chr1:16010000-16020000	1	0
chr1	16980000	16990000	chr1	16010000	16020000	chr1:16980000-16990000,chr1:16010000-16020000	1	0
chr1	17010000	17020000	chr1	16010000	16020000	chr1:17010000-17020000,chr1:16010000-16020000	1	0
chr1	15650000	15660000	chr1	16140000	16150000	chr1:15650000-15660000,chr1:16140000-16150000	1	0
chr1	15660000	15670000	chr1	16140000	16150000	chr1:15660000-15670000,chr1:16140000-16150000	1	1
chr1	15680000	15690000	chr1	16140000	16150000	chr1:15680000-15690000,chr1:16140000-16150000	1	0
chr1	15690000	15700000	chr1	16140000	16150000	chr1:15690000-15700000,chr1:16140000-16150000	1	0
chr1	15750000	15760000	chr1	16140000	16150000	chr1:15750000-15760000,chr1:16140000-16150000	1	1
chr1	15840000	15850000	chr1	16140000	16150000	chr1:15840000-15850000,chr1:16140000-16150000	1	1
chr1	16210000	16220000	chr1	16140000	16150000	chr1:16210000-16220000,chr1:16140000-16150000	1	1
chr1	16220000	16230000	chr1	16140000	16150000	chr1:16220000-16230000,chr1:16140000-16150000	1	1
chr1	16230000	16240000	chr1	16140000	16150000	chr1:16230000-16240000,chr1:16140000-16150000	1	1
chr1	16350000	16360000	chr1	16140000	16150000	chr1:16350000-16360000,chr1:16140000-16150000	1	0
chr1	16980000	16990000	chr1	16140000	16150000	chr1:16980000-16990000,chr1:16140000-16150000	1	0
chr1	17400000	17410000	chr1	16140000	16150000	chr1:17400000-17410000,chr1:16140000-16150000	1	0
chr1	17440000	17450000	chr1	16140000	16150000	chr1:17440000-17450000,chr1:16140000-16150000	1	0
chr1	15840000	15850000	chr1	16170000	16180000	chr1:15840000-15850000,chr1:16170000-16180000	1	0
chr1	16350000	16360000	chr1	16170000	16180000	chr1:16350000-16360000,chr1:16170000-16180000	1	0
chr1	15690000	15700000	chr1	16180000	16190000	chr1:15690000-15700000,chr1:16180000-16190000	1	1
chr1	15750000	15760000	chr1	16180000	16190000	chr1:15750000-15760000,chr1:16180000-16190000	1	1
chr1	15840000	15850000	chr1	16180000	16190000	chr1:15840000-15850000,chr1:16180000-16190000	1	1
chr1	1.6e+07	16010000	chr1	16180000	16190000	chr1:1.6e+07-16010000,chr1:16180000-16190000	1	0
chr1	16350000	16360000	chr1	16180000	16190000	chr1:16350000-16360000,chr1:16180000-16190000	1	0
chr1	16440000	16450000	chr1	16180000	16190000	chr1:16440000-16450000,chr1:16180000-16190000	1	0
chr1	16980000	16990000	chr1	16180000	16190000	chr1:16980000-16990000,chr1:16180000-16190000	1	0
chr1	17400000	17410000	chr1	16180000	16190000	chr1:17400000-17410000,chr1:16180000-16190000	1	0
chr1	17440000	17450000	chr1	16180000	16190000	chr1:17440000-17450000,chr1:16180000-16190000	1	0
chr1	15910000	15920000	chr1	16340000	16350000	chr1:15910000-15920000,chr1:16340000-16350000	1	1
chr1	16440000	16450000	chr1	16340000	16350000	chr1:16440000-16450000,chr1:16340000-16350000	1	0
chr1	18950000	18960000	chr1	19010000	19020000	chr1:18950000-18960000,chr1:19010000-19020000	1	1
chr1	19210000	19220000	chr1	19010000	19020000	chr1:19210000-19220000,chr1:19010000-19020000	1	0
chr1	19800000	19810000	chr1	19460000	19470000	chr1:19800000-19810000,chr1:19460000-19470000	1	0
chr1	19650000	19660000	chr1	19760000	19770000	chr1:19650000-19660000,chr1:19760000-19770000	1	0
chr1	21780000	21790000	chr1	22040000	22050000	chr1:21780000-21790000,chr1:22040000-22050000	1	0
chr1	21270000	21280000	chr1	22500000	22510000	chr1:21270000-21280000,chr1:22500000-22510000	1	0
chr1	23360000	23370000	chr1	22500000	22510000	chr1:23360000-23370000,chr1:22500000-22510000	1	0
chr1	23420000	23430000	chr1	22500000	22510000	chr1:23420000-23430000,chr1:22500000-22510000	1	0
chr1	23160000	23170000	chr1	23580000	23590000	chr1:23160000-23170000,chr1:23580000-23590000	1	0
chr1	23340000	23350000	chr1	23580000	23590000	chr1:23340000-23350000,chr1:23580000-23590000	1	0
chr1	23360000	23370000	chr1	23580000	23590000	chr1:23360000-23370000,chr1:23580000-23590000	1	0
chr1	23420000	23430000	chr1	23580000	23590000	chr1:23420000-23430000,chr1:23580000-23590000	1	0
chr1	23480000	23490000	chr1	23580000	23590000	chr1:23480000-23490000,chr1:23580000-23590000	1	1
chr1	23520000	23530000	chr1	23580000	23590000	chr1:23520000-23530000,chr1:23580000-23590000	1	1
chr1	23770000	23780000	chr1	23580000	23590000	chr1:23770000-23780000,chr1:23580000-23590000	1	0
chr1	23780000	23790000	chr1	23580000	23590000	chr1:23780000-23790000,chr1:23580000-23590000	1	0
chr1	23790000	23800000	chr1	23580000	23590000	chr1:23790000-23800000,chr1:23580000-23590000	1	0
chr1	23800000	23810000	chr1	23580000	23590000	chr1:23800000-23810000,chr1:23580000-23590000	1	0
chr1	23960000	23970000	chr1	23580000	23590000	chr1:23960000-23970000,chr1:23580000-23590000	1	0
chr1	23520000	23530000	chr1	23610000	23620000	chr1:23520000-23530000,chr1:23610000-23620000	1	1
chr1	23520000	23530000	chr1	23620000	23630000	chr1:23520000-23530000,chr1:23620000-23630000	1	0
chr1	23560000	23570000	chr1	23620000	23630000	chr1:23560000-23570000,chr1:23620000-23630000	1	0
chr1	23550000	23560000	chr1	23630000	23640000	chr1:23550000-23560000,chr1:23630000-23640000	1	0
chr1	23520000	23530000	chr1	23720000	23730000	chr1:23520000-23530000,chr1:23720000-23730000	1	0
chr1	23530000	23540000	chr1	23720000	23730000	chr1:23530000-23540000,chr1:23720000-23730000	1	0
chr1	23550000	23560000	chr1	23720000	23730000	chr1:23550000-23560000,chr1:23720000-23730000	1	0
chr1	23560000	23570000	chr1	23720000	23730000	chr1:23560000-23570000,chr1:23720000-23730000	1	1
chr1	23570000	23580000	chr1	23720000	23730000	chr1:23570000-23580000,chr1:23720000-23730000	1	0
chr1	23590000	23600000	chr1	23720000	23730000	chr1:23590000-23600000,chr1:23720000-23730000	1	0
chr1	23360000	23370000	chr1	24360000	24370000	chr1:23360000-23370000,chr1:24360000-24370000	1	0
chr1	23420000	23430000	chr1	24360000	24370000	chr1:23420000-23430000,chr1:24360000-24370000	1	0
chr1	24470000	24480000	chr1	24360000	24370000	chr1:24470000-24480000,chr1:24360000-24370000	1	1
chr1	24660000	24670000	chr1	24360000	24370000	chr1:24660000-24670000,chr1:24360000-24370000	1	0
chr1	25220000	25230000	chr1	24720000	24730000	chr1:25220000-25230000,chr1:24720000-24730000	1	0
chr1	25220000	25230000	chr1	25560000	25570000	chr1:25220000-25230000,chr1:25560000-25570000	1	0
chr1	25340000	25350000	chr1	25560000	25570000	chr1:25340000-25350000,chr1:25560000-25570000	1	1
chr1	25800000	25810000	chr1	25560000	25570000	chr1:25800000-25810000,chr1:25560000-25570000	1	0
chr1	25810000	25820000	chr1	25560000	25570000	chr1:25810000-25820000,chr1:25560000-25570000	1	1
chr1	25820000	25830000	chr1	25560000	25570000	chr1:25820000-25830000,chr1:25560000-25570000	1	1
chr1	25860000	25870000	chr1	25560000	25570000	chr1:25860000-25870000,chr1:25560000-25570000	1	0
chr1	25900000	25910000	chr1	25560000	25570000	chr1:25900000-25910000,chr1:25560000-25570000	1	1
chr1	26250000	26260000	chr1	25560000	25570000	chr1:26250000-26260000,chr1:25560000-25570000	1	0
chr1	26460000	26470000	chr1	25560000	25570000	chr1:26460000-26470000,chr1:25560000-25570000	1	0
chr1	26470000	26480000	chr1	26280000	26290000	chr1:26470000-26480000,chr1:26280000-26290000	1	0
chr1	25880000	25890000	chr1	26500000	26510000	chr1:25880000-25890000,chr1:26500000-26510000	1	0
chr1	26250000	26260000	chr1	26500000	26510000	chr1:26250000-26260000,chr1:26500000-26510000	1	1
chr1	26780000	26790000	chr1	26500000	26510000	chr1:26780000-26790000,chr1:26500000-26510000	1	1
chr1	26860000	26870000	chr1	26500000	26510000	chr1:26860000-26870000,chr1:26500000-26510000	1	0
chr1	26880000	26890000	chr1	26500000	26510000	chr1:26880000-26890000,chr1:26500000-26510000	1	0
chr1	26690000	26700000	chr1	26540000	26550000	chr1:26690000-26700000,chr1:26540000-26550000	1	0
chr1	26110000	26120000	chr1	26620000	26630000	chr1:26110000-26120000,chr1:26620000-26630000	1	0
chr1	26150000	26160000	chr1	26620000	26630000	chr1:26150000-26160000,chr1:26620000-26630000	1	0
chr1	26170000	26180000	chr1	26620000	26630000	chr1:26170000-26180000,chr1:26620000-26630000	1	0
chr1	26250000	26260000	chr1	26620000	26630000	chr1:26250000-26260000,chr1:26620000-26630000	1	1
chr1	26270000	26280000	chr1	26620000	26630000	chr1:26270000-26280000,chr1:26620000-26630000	1	0
chr1	26530000	26540000	chr1	26620000	26630000	chr1:26530000-26540000,chr1:26620000-26630000	1	0
chr1	26690000	26700000	chr1	26620000	26630000	chr1:26690000-26700000,chr1:26620000-26630000	1	0
chr1	26700000	26710000	chr1	26620000	26630000	chr1:26700000-26710000,chr1:26620000-26630000	1	0
chr1	26780000	26790000	chr1	26620000	26630000	chr1:26780000-26790000,chr1:26620000-26630000	1	1
chr1	26860000	26870000	chr1	26620000	26630000	chr1:26860000-26870000,chr1:26620000-26630000	1	0
chr1	26860000	26870000	chr1	27200000	27210000	chr1:26860000-26870000,chr1:27200000-27210000	1	0
chr1	26900000	26910000	chr1	27200000	27210000	chr1:26900000-26910000,chr1:27200000-27210000	1	0
chr1	27300000	27310000	chr1	27540000	27550000	chr1:27300000-27310000,chr1:27540000-27550000	1	0
chr1	27390000	27400000	chr1	27540000	27550000	chr1:27390000-27400000,chr1:27540000-27550000	1	0
chr1	27600000	27610000	chr1	27540000	27550000	chr1:27600000-27610000,chr1:27540000-27550000	1	0
chr1	27660000	27670000	chr1	27540000	27550000	chr1:27660000-27670000,chr1:27540000-27550000	1	0
chr1	27950000	27960000	chr1	27540000	27550000	chr1:27950000-27960000,chr1:27540000-27550000	1	0
chr1	28260000	28270000	chr1	27540000	27550000	chr1:28260000-28270000,chr1:27540000-27550000	1	0
chr1	27660000	27670000	chr1	27550000	27560000	chr1:27660000-27670000,chr1:27550000-27560000	1	0
chr1	27950000	27960000	chr1	27550000	27560000	chr1:27950000-27960000,chr1:27550000-27560000	1	0
chr1	28260000	28270000	chr1	27550000	27560000	chr1:28260000-28270000,chr1:27550000-27560000	1	0
chr1	27510000	27520000	chr1	27580000	27590000	chr1:27510000-27520000,chr1:27580000-27590000	1	0
chr1	27390000	27400000	chr1	27590000	27600000	chr1:27390000-27400000,chr1:27590000-27600000	1	0
chr1	27490000	27500000	chr1	27590000	27600000	chr1:27490000-27500000,chr1:27590000-27600000	1	1
chr1	27510000	27520000	chr1	27590000	27600000	chr1:27510000-27520000,chr1:27590000-27600000	1	0
chr1	27660000	27670000	chr1	27590000	27600000	chr1:27660000-27670000,chr1:27590000-27600000	1	1
chr1	27720000	27730000	chr1	27590000	27600000	chr1:27720000-27730000,chr1:27590000-27600000	1	0
chr1	27950000	27960000	chr1	27590000	27600000	chr1:27950000-27960000,chr1:27590000-27600000	1	0
chr1	27300000	27310000	chr1	27650000	27660000	chr1:27300000-27310000,chr1:27650000-27660000	1	0
chr1	27490000	27500000	chr1	27650000	27660000	chr1:27490000-27500000,chr1:27650000-27660000	1	0
chr1	27720000	27730000	chr1	27650000	27660000	chr1:27720000-27730000,chr1:27650000-27660000	1	1
chr1	28080000	28090000	chr1	27650000	27660000	chr1:28080000-28090000,chr1:27650000-27660000	1	1
chr1	28200000	28210000	chr1	27650000	27660000	chr1:28200000-28210000,chr1:27650000-27660000	1	0
chr1	27950000	27960000	chr1	28100000	28110000	chr1:27950000-27960000,chr1:28100000-28110000	1	0
chr1	27950000	27960000	chr1	28150000	28160000	chr1:27950000-27960000,chr1:28150000-28160000	1	0
chr1	27950000	27960000	chr1	28170000	28180000	chr1:27950000-27960000,chr1:28170000-28180000	1	0
chr1	28080000	28090000	chr1	28240000	28250000	chr1:28080000-28090000,chr1:28240000-28250000	1	0
chr1	28480000	28490000	chr1	28240000	28250000	chr1:28480000-28490000,chr1:28240000-28250000	1	0
chr1	29230000	29240000	chr1	31150000	31160000	chr1:29230000-29240000,chr1:31150000-31160000	1	0
chr1	30900000	30910000	chr1	31150000	31160000	chr1:30900000-30910000,chr1:31150000-31160000	1	0
chr1	30930000	30940000	chr1	31150000	31160000	chr1:30930000-30940000,chr1:31150000-31160000	1	1
chr1	30950000	30960000	chr1	31150000	31160000	chr1:30950000-30960000,chr1:31150000-31160000	1	1
chr1	30960000	30970000	chr1	31150000	31160000	chr1:30960000-30970000,chr1:31150000-31160000	1	1
chr1	30970000	30980000	chr1	31150000	31160000	chr1:30970000-30980000,chr1:31150000-31160000	1	1
chr1	31060000	31070000	chr1	31150000	31160000	chr1:31060000-31070000,chr1:31150000-31160000	1	1
chr1	31290000	31300000	chr1	31150000	31160000	chr1:31290000-31300000,chr1:31150000-31160000	1	1
chr1	31330000	31340000	chr1	31150000	31160000	chr1:31330000-31340000,chr1:31150000-31160000	1	1
chr1	31370000	31380000	chr1	31150000	31160000	chr1:31370000-31380000,chr1:31150000-31160000	1	0
chr1	31640000	31650000	chr1	31150000	31160000	chr1:31640000-31650000,chr1:31150000-31160000	1	1
chr1	31660000	31670000	chr1	31150000	31160000	chr1:31660000-31670000,chr1:31150000-31160000	1	0
chr1	31660000	31670000	chr1	31480000	31490000	chr1:31660000-31670000,chr1:31480000-31490000	1	0
chr1	31700000	31710000	chr1	31510000	31520000	chr1:31700000-31710000,chr1:31510000-31520000	1	0
chr1	31760000	31770000	chr1	31510000	31520000	chr1:31760000-31770000,chr1:31510000-31520000	1	0
chr1	31640000	31650000	chr1	31930000	31940000	chr1:31640000-31650000,chr1:31930000-31940000	1	0
chr1	32020000	32030000	chr1	31930000	31940000	chr1:32020000-32030000,chr1:31930000-31940000	1	0
chr1	32100000	32110000	chr1	31930000	31940000	chr1:32100000-32110000,chr1:31930000-31940000	1	0
chr1	32190000	32200000	chr1	32330000	32340000	chr1:32190000-32200000,chr1:32330000-32340000	1	0
chr1	32220000	32230000	chr1	32330000	32340000	chr1:32220000-32230000,chr1:32330000-32340000	1	0
chr1	32390000	32400000	chr1	32330000	32340000	chr1:32390000-32400000,chr1:32330000-32340000	1	0
chr1	32650000	32660000	chr1	32330000	32340000	chr1:32650000-32660000,chr1:32330000-32340000	1	0
chr1	32700000	32710000	chr1	32330000	32340000	chr1:32700000-32710000,chr1:32330000-32340000	1	0
chr1	32240000	32250000	chr1	32500000	32510000	chr1:32240000-32250000,chr1:32500000-32510000	1	0
chr1	32390000	32400000	chr1	32500000	32510000	chr1:32390000-32400000,chr1:32500000-32510000	1	0
chr1	32650000	32660000	chr1	32500000	32510000	chr1:32650000-32660000,chr1:32500000-32510000	1	0
chr1	32700000	32710000	chr1	32500000	32510000	chr1:32700000-32710000,chr1:32500000-32510000	1	0
chr1	32720000	32730000	chr1	32500000	32510000	chr1:32720000-32730000,chr1:32500000-32510000	1	0
chr1	32220000	32230000	chr1	32610000	32620000	chr1:32220000-32230000,chr1:32610000-32620000	1	0
chr1	32240000	32250000	chr1	32610000	32620000	chr1:32240000-32250000,chr1:32610000-32620000	1	0
chr1	32390000	32400000	chr1	32610000	32620000	chr1:32390000-32400000,chr1:32610000-32620000	1	0
chr1	32530000	32540000	chr1	32610000	32620000	chr1:32530000-32540000,chr1:32610000-32620000	1	0
chr1	32690000	32700000	chr1	32610000	32620000	chr1:32690000-32700000,chr1:32610000-32620000	1	0
chr1	32700000	32710000	chr1	32610000	32620000	chr1:32700000-32710000,chr1:32610000-32620000	1	1
chr1	32720000	32730000	chr1	32610000	32620000	chr1:32720000-32730000,chr1:32610000-32620000	1	0
chr1	32240000	32250000	chr1	32760000	32770000	chr1:32240000-32250000,chr1:32760000-32770000	1	0
chr1	32290000	32300000	chr1	32760000	32770000	chr1:32290000-32300000,chr1:32760000-32770000	1	0
chr1	32350000	32360000	chr1	32760000	32770000	chr1:32350000-32360000,chr1:32760000-32770000	1	1
chr1	32390000	32400000	chr1	32760000	32770000	chr1:32390000-32400000,chr1:32760000-32770000	1	1
chr1	32650000	32660000	chr1	32760000	32770000	chr1:32650000-32660000,chr1:32760000-32770000	1	0
chr1	32690000	32700000	chr1	32760000	32770000	chr1:32690000-32700000,chr1:32760000-32770000	1	1
chr1	32700000	32710000	chr1	32760000	32770000	chr1:32700000-32710000,chr1:32760000-32770000	1	1
chr1	32820000	32830000	chr1	32760000	32770000	chr1:32820000-32830000,chr1:32760000-32770000	1	0
chr1	32960000	32970000	chr1	32760000	32770000	chr1:32960000-32970000,chr1:32760000-32770000	1	0
chr1	33180000	33190000	chr1	32980000	32990000	chr1:33180000-33190000,chr1:32980000-32990000	1	0
chr1	33180000	33190000	chr1	3.3e+07	33010000	chr1:33180000-33190000,chr1:3.3e+07-33010000	1	0
chr1	36120000	36130000	chr1	36340000	36350000	chr1:36120000-36130000,chr1:36340000-36350000	1	0
chr1	36160000	36170000	chr1	36340000	36350000	chr1:36160000-36170000,chr1:36340000-36350000	1	0
chr1	36400000	36410000	chr1	36340000	36350000	chr1:36400000-36410000,chr1:36340000-36350000	1	1
chr1	36410000	36420000	chr1	36340000	36350000	chr1:36410000-36420000,chr1:36340000-36350000	1	1
chr1	36420000	36430000	chr1	36340000	36350000	chr1:36420000-36430000,chr1:36340000-36350000	1	1
chr1	36450000	36460000	chr1	36340000	36350000	chr1:36450000-36460000,chr1:36340000-36350000	1	1
chr1	36460000	36470000	chr1	36340000	36350000	chr1:36460000-36470000,chr1:36340000-36350000	1	0
chr1	36470000	36480000	chr1	36340000	36350000	chr1:36470000-36480000,chr1:36340000-36350000	1	0
chr1	36450000	36460000	chr1	36370000	36380000	chr1:36450000-36460000,chr1:36370000-36380000	1	1
chr1	36470000	36480000	chr1	36370000	36380000	chr1:36470000-36480000,chr1:36370000-36380000	1	0
chr1	37800000	37810000	chr1	37920000	37930000	chr1:37800000-37810000,chr1:37920000-37930000	1	0
chr1	37850000	37860000	chr1	37920000	37930000	chr1:37850000-37860000,chr1:37920000-37930000	1	0
chr1	39570000	39580000	chr1	39400000	39410000	chr1:39570000-39580000,chr1:39400000-39410000	1	0
chr1	40160000	40170000	chr1	40030000	40040000	chr1:40160000-40170000,chr1:40030000-40040000	1	0
chr1	40160000	40170000	chr1	40400000	40410000	chr1:40160000-40170000,chr1:40400000-40410000	1	0
chr1	40250000	40260000	chr1	40400000	40410000	chr1:40250000-40260000,chr1:40400000-40410000	1	0
chr1	40280000	40290000	chr1	40400000	40410000	chr1:40280000-40290000,chr1:40400000-40410000	1	0
chr1	40470000	40480000	chr1	40400000	40410000	chr1:40470000-40480000,chr1:40400000-40410000	1	0
chr1	40500000	40510000	chr1	40400000	40410000	chr1:40500000-40510000,chr1:40400000-40410000	1	1
chr1	40530000	40540000	chr1	40400000	40410000	chr1:40530000-40540000,chr1:40400000-40410000	1	0
chr1	40680000	40690000	chr1	40400000	40410000	chr1:40680000-40690000,chr1:40400000-40410000	1	0
chr1	40530000	40540000	chr1	41030000	41040000	chr1:40530000-40540000,chr1:41030000-41040000	1	0
chr1	41230000	41240000	chr1	41660000	41670000	chr1:41230000-41240000,chr1:41660000-41670000	1	0
chr1	42740000	42750000	chr1	42930000	42940000	chr1:42740000-42750000,chr1:42930000-42940000	1	0
chr1	42750000	42760000	chr1	42930000	42940000	chr1:42750000-42760000,chr1:42930000-42940000	1	0
chr1	43160000	43170000	chr1	42930000	42940000	chr1:43160000-43170000,chr1:42930000-42940000	1	1
chr1	43340000	43350000	chr1	42930000	42940000	chr1:43340000-43350000,chr1:42930000-42940000	1	0
chr1	43350000	43360000	chr1	42930000	42940000	chr1:43350000-43360000,chr1:42930000-42940000	1	0
chr1	43360000	43370000	chr1	42930000	42940000	chr1:43360000-43370000,chr1:42930000-42940000	1	1
chr1	43380000	43390000	chr1	42930000	42940000	chr1:43380000-43390000,chr1:42930000-42940000	1	0
chr1	42740000	42750000	chr1	42940000	42950000	chr1:42740000-42750000,chr1:42940000-42950000	1	0
chr1	42750000	42760000	chr1	42940000	42950000	chr1:42750000-42760000,chr1:42940000-42950000	1	0
chr1	42810000	42820000	chr1	42940000	42950000	chr1:42810000-42820000,chr1:42940000-42950000	1	0
chr1	43160000	43170000	chr1	42940000	42950000	chr1:43160000-43170000,chr1:42940000-42950000	1	1
chr1	43340000	43350000	chr1	42940000	42950000	chr1:43340000-43350000,chr1:42940000-42950000	1	0
chr1	43350000	43360000	chr1	42940000	42950000	chr1:43350000-43360000,chr1:42940000-42950000	1	0
chr1	43360000	43370000	chr1	42940000	42950000	chr1:43360000-43370000,chr1:42940000-42950000	1	1
chr1	43380000	43390000	chr1	42940000	42950000	chr1:43380000-43390000,chr1:42940000-42950000	1	0
chr1	43520000	43530000	chr1	42940000	42950000	chr1:43520000-43530000,chr1:42940000-42950000	1	1
chr1	43660000	43670000	chr1	42940000	42950000	chr1:43660000-43670000,chr1:42940000-42950000	1	0
chr1	43930000	43940000	chr1	42940000	42950000	chr1:43930000-43940000,chr1:42940000-42950000	1	0
chr1	43700000	43710000	chr1	43980000	43990000	chr1:43700000-43710000,chr1:43980000-43990000	1	0
chr1	44040000	44050000	chr1	43980000	43990000	chr1:44040000-44050000,chr1:43980000-43990000	1	0
chr1	44210000	44220000	chr1	43980000	43990000	chr1:44210000-44220000,chr1:43980000-43990000	1	0
chr1	44250000	44260000	chr1	43980000	43990000	chr1:44250000-44260000,chr1:43980000-43990000	1	0
chr1	44400000	44410000	chr1	43980000	43990000	chr1:44400000-44410000,chr1:43980000-43990000	1	0
chr1	44410000	44420000	chr1	43980000	43990000	chr1:44410000-44420000,chr1:43980000-43990000	1	0
chr1	50420000	50430000	chr1	50330000	50340000	chr1:50420000-50430000,chr1:50330000-50340000	1	0
chr1	50420000	50430000	chr1	50610000	50620000	chr1:50420000-50430000,chr1:50610000-50620000	1	0
chr1	50950000	50960000	chr1	50610000	50620000	chr1:50950000-50960000,chr1:50610000-50620000	1	0
chr1	50960000	50970000	chr1	50610000	50620000	chr1:50960000-50970000,chr1:50610000-50620000	1	0
chr1	51450000	51460000	chr1	51700000	51710000	chr1:51450000-51460000,chr1:51700000-51710000	1	0
chr1	51870000	51880000	chr1	52330000	52340000	chr1:51870000-51880000,chr1:52330000-52340000	1	0
chr1	53940000	53950000	chr1	54270000	54280000	chr1:53940000-53950000,chr1:54270000-54280000	1	0
chr1	54050000	54060000	chr1	54270000	54280000	chr1:54050000-54060000,chr1:54270000-54280000	1	0
chr1	54190000	54200000	chr1	54270000	54280000	chr1:54190000-54200000,chr1:54270000-54280000	1	1
chr1	54200000	54210000	chr1	54270000	54280000	chr1:54200000-54210000,chr1:54270000-54280000	1	1
chr1	53940000	53950000	chr1	54400000	54410000	chr1:53940000-53950000,chr1:54400000-54410000	1	0
chr1	54050000	54060000	chr1	54400000	54410000	chr1:54050000-54060000,chr1:54400000-54410000	1	0
chr1	54200000	54210000	chr1	54400000	54410000	chr1:54200000-54210000,chr1:54400000-54410000	1	1
chr1	53940000	53950000	chr1	54480000	54490000	chr1:53940000-53950000,chr1:54480000-54490000	1	0
chr1	53950000	53960000	chr1	54480000	54490000	chr1:53950000-53960000,chr1:54480000-54490000	1	0
chr1	54050000	54060000	chr1	54480000	54490000	chr1:54050000-54060000,chr1:54480000-54490000	1	1
chr1	54170000	54180000	chr1	54480000	54490000	chr1:54170000-54180000,chr1:54480000-54490000	1	1
chr1	54190000	54200000	chr1	54480000	54490000	chr1:54190000-54200000,chr1:54480000-54490000	1	1
chr1	54200000	54210000	chr1	54480000	54490000	chr1:54200000-54210000,chr1:54480000-54490000	1	1
chr1	54220000	54230000	chr1	54480000	54490000	chr1:54220000-54230000,chr1:54480000-54490000	1	1
chr1	54410000	54420000	chr1	54480000	54490000	chr1:54410000-54420000,chr1:54480000-54490000	1	0
chr1	54880000	54890000	chr1	54480000	54490000	chr1:54880000-54890000,chr1:54480000-54490000	1	1
chr1	54980000	54990000	chr1	54480000	54490000	chr1:54980000-54990000,chr1:54480000-54490000	1	1
chr1	55040000	55050000	chr1	54480000	54490000	chr1:55040000-55050000,chr1:54480000-54490000	1	0
chr1	55210000	55220000	chr1	54480000	54490000	chr1:55210000-55220000,chr1:54480000-54490000	1	0
chr1	58540000	58550000	chr1	58750000	58760000	chr1:58540000-58550000,chr1:58750000-58760000	1	0
chr1	58570000	58580000	chr1	58750000	58760000	chr1:58570000-58580000,chr1:58750000-58760000	1	0
chr1	58540000	58550000	chr1	58810000	58820000	chr1:58540000-58550000,chr1:58810000-58820000	1	1
chr1	58570000	58580000	chr1	58810000	58820000	chr1:58570000-58580000,chr1:58810000-58820000	1	1
chr1	58700000	58710000	chr1	58810000	58820000	chr1:58700000-58710000,chr1:58810000-58820000	1	1
chr1	59290000	59300000	chr1	58810000	58820000	chr1:59290000-59300000,chr1:58810000-58820000	1	1
chr1	61250000	61260000	chr1	61070000	61080000	chr1:61250000-61260000,chr1:61070000-61080000	1	1
chr1	61740000	61750000	chr1	61070000	61080000	chr1:61740000-61750000,chr1:61070000-61080000	1	0
chr1	61740000	61750000	chr1	61450000	61460000	chr1:61740000-61750000,chr1:61450000-61460000	1	0
chr1	66920000	66930000	chr1	67700000	67710000	chr1:66920000-66930000,chr1:67700000-67710000	1	0
chr1	67410000	67420000	chr1	67700000	67710000	chr1:67410000-67420000,chr1:67700000-67710000	1	1
chr1	67420000	67430000	chr1	67700000	67710000	chr1:67420000-67430000,chr1:67700000-67710000	1	1
chr1	67830000	67840000	chr1	67700000	67710000	chr1:67830000-67840000,chr1:67700000-67710000	1	1
chr1	74190000	74200000	chr1	74710000	74720000	chr1:74190000-74200000,chr1:74710000-74720000	1	0
chr1	77680000	77690000	chr1	77810000	77820000	chr1:77680000-77690000,chr1:77810000-77820000	1	1
chr1	77880000	77890000	chr1	77810000	77820000	chr1:77880000-77890000,chr1:77810000-77820000	1	1
chr1	77970000	77980000	chr1	77810000	77820000	chr1:77970000-77980000,chr1:77810000-77820000	1	1
chr1	78090000	78100000	chr1	77810000	77820000	chr1:78090000-78100000,chr1:77810000-77820000	1	1
chr1	83990000	84000000	chr1	84240000	84250000	chr1:83990000-84000000,chr1:84240000-84250000	1	0
chr1	84070000	84080000	chr1	84240000	84250000	chr1:84070000-84080000,chr1:84240000-84250000	1	1
chr1	84080000	84090000	chr1	84240000	84250000	chr1:84080000-84090000,chr1:84240000-84250000	1	0
chr1	84480000	84490000	chr1	84240000	84250000	chr1:84480000-84490000,chr1:84240000-84250000	1	0
chr1	85570000	85580000	chr1	85320000	85330000	chr1:85570000-85580000,chr1:85320000-85330000	1	0
chr1	86910000	86920000	chr1	87330000	87340000	chr1:86910000-86920000,chr1:87330000-87340000	1	0
chr1	89820000	89830000	chr1	89910000	89920000	chr1:89820000-89830000,chr1:89910000-89920000	1	0
chr1	89980000	89990000	chr1	89910000	89920000	chr1:89980000-89990000,chr1:89910000-89920000	1	1
chr1	89990000	90000000	chr1	89910000	89920000	chr1:89990000-90000000,chr1:89910000-89920000	1	1
chr1	9e+07	90010000	chr1	89910000	89920000	chr1:9e+07-90010000,chr1:89910000-89920000	1	1
chr1	92290000	92300000	chr1	92530000	92540000	chr1:92290000-92300000,chr1:92530000-92540000	1	0
chr1	92840000	92850000	chr1	92530000	92540000	chr1:92840000-92850000,chr1:92530000-92540000	1	0
chr1	93170000	93180000	chr1	93690000	93700000	chr1:93170000-93180000,chr1:93690000-93700000	1	0
chr1	93180000	93190000	chr1	93690000	93700000	chr1:93180000-93190000,chr1:93690000-93700000	1	0
chr1	93350000	93360000	chr1	93690000	93700000	chr1:93350000-93360000,chr1:93690000-93700000	1	0
chr1	93580000	93590000	chr1	93690000	93700000	chr1:93580000-93590000,chr1:93690000-93700000	1	1
chr1	93600000	93610000	chr1	93690000	93700000	chr1:93600000-93610000,chr1:93690000-93700000	1	0
chr1	93840000	93850000	chr1	93690000	93700000	chr1:93840000-93850000,chr1:93690000-93700000	1	1
chr1	93870000	93880000	chr1	93690000	93700000	chr1:93870000-93880000,chr1:93690000-93700000	1	1
chr1	93880000	93890000	chr1	93690000	93700000	chr1:93880000-93890000,chr1:93690000-93700000	1	1
chr1	93900000	93910000	chr1	93690000	93700000	chr1:93900000-93910000,chr1:93690000-93700000	1	1
chr1	94540000	94550000	chr1	93690000	93700000	chr1:94540000-94550000,chr1:93690000-93700000	1	1
chr1	93340000	93350000	chr1	93700000	93710000	chr1:93340000-93350000,chr1:93700000-93710000	1	0
chr1	93580000	93590000	chr1	93700000	93710000	chr1:93580000-93590000,chr1:93700000-93710000	1	0
chr1	93840000	93850000	chr1	93700000	93710000	chr1:93840000-93850000,chr1:93700000-93710000	1	1
chr1	93870000	93880000	chr1	93700000	93710000	chr1:93870000-93880000,chr1:93700000-93710000	1	1
chr1	93170000	93180000	chr1	93720000	93730000	chr1:93170000-93180000,chr1:93720000-93730000	1	0
chr1	93340000	93350000	chr1	93720000	93730000	chr1:93340000-93350000,chr1:93720000-93730000	1	0
chr1	93350000	93360000	chr1	93720000	93730000	chr1:93350000-93360000,chr1:93720000-93730000	1	0
chr1	93580000	93590000	chr1	93720000	93730000	chr1:93580000-93590000,chr1:93720000-93730000	1	1
chr1	93840000	93850000	chr1	93720000	93730000	chr1:93840000-93850000,chr1:93720000-93730000	1	1
chr1	93870000	93880000	chr1	93720000	93730000	chr1:93870000-93880000,chr1:93720000-93730000	1	1
chr1	93900000	93910000	chr1	93720000	93730000	chr1:93900000-93910000,chr1:93720000-93730000	1	1
chr1	94540000	94550000	chr1	93720000	93730000	chr1:94540000-94550000,chr1:93720000-93730000	1	0
chr1	93580000	93590000	chr1	93750000	93760000	chr1:93580000-93590000,chr1:93750000-93760000	1	0
chr1	93840000	93850000	chr1	93750000	93760000	chr1:93840000-93850000,chr1:93750000-93760000	1	1
chr1	93580000	93590000	chr1	93760000	93770000	chr1:93580000-93590000,chr1:93760000-93770000	1	1
chr1	93840000	93850000	chr1	93760000	93770000	chr1:93840000-93850000,chr1:93760000-93770000	1	1
chr1	93170000	93180000	chr1	93770000	93780000	chr1:93170000-93180000,chr1:93770000-93780000	1	0
chr1	93340000	93350000	chr1	93770000	93780000	chr1:93340000-93350000,chr1:93770000-93780000	1	0
chr1	93350000	93360000	chr1	93770000	93780000	chr1:93350000-93360000,chr1:93770000-93780000	1	1
chr1	93580000	93590000	chr1	93770000	93780000	chr1:93580000-93590000,chr1:93770000-93780000	1	1
chr1	93600000	93610000	chr1	93770000	93780000	chr1:93600000-93610000,chr1:93770000-93780000	1	0
chr1	93840000	93850000	chr1	93770000	93780000	chr1:93840000-93850000,chr1:93770000-93780000	1	1
chr1	93870000	93880000	chr1	93770000	93780000	chr1:93870000-93880000,chr1:93770000-93780000	1	1
chr1	93880000	93890000	chr1	93770000	93780000	chr1:93880000-93890000,chr1:93770000-93780000	1	1
chr1	93900000	93910000	chr1	93770000	93780000	chr1:93900000-93910000,chr1:93770000-93780000	1	1
chr1	108190000	108200000	chr1	108550000	108560000	chr1:108190000-108200000,chr1:108550000-108560000	1	1
chr1	108660000	108670000	chr1	108550000	108560000	chr1:108660000-108670000,chr1:108550000-108560000	1	0
chr1	108690000	108700000	chr1	108550000	108560000	chr1:108690000-108700000,chr1:108550000-108560000	1	1
chr1	108740000	108750000	chr1	108550000	108560000	chr1:108740000-108750000,chr1:108550000-108560000	1	1
chr1	108880000	108890000	chr1	108550000	108560000	chr1:108880000-108890000,chr1:108550000-108560000	1	1
chr1	108970000	108980000	chr1	108550000	108560000	chr1:108970000-108980000,chr1:108550000-108560000	1	0
chr1	109040000	109050000	chr1	108550000	108560000	chr1:109040000-109050000,chr1:108550000-108560000	1	0
chr1	109250000	109260000	chr1	108550000	108560000	chr1:109250000-109260000,chr1:108550000-108560000	1	0
chr1	108660000	108670000	chr1	108590000	108600000	chr1:108660000-108670000,chr1:108590000-108600000	1	0
chr1	109580000	109590000	chr1	109790000	109800000	chr1:109580000-109590000,chr1:109790000-109800000	1	0
chr1	109650000	109660000	chr1	109790000	109800000	chr1:109650000-109660000,chr1:109790000-109800000	1	0
chr1	109910000	109920000	chr1	109790000	109800000	chr1:109910000-109920000,chr1:109790000-109800000	1	0
chr1	109250000	109260000	chr1	109820000	109830000	chr1:109250000-109260000,chr1:109820000-109830000	1	0
chr1	109270000	109280000	chr1	109820000	109830000	chr1:109270000-109280000,chr1:109820000-109830000	1	0
chr1	109310000	109320000	chr1	109820000	109830000	chr1:109310000-109320000,chr1:109820000-109830000	1	0
chr1	109390000	109400000	chr1	109820000	109830000	chr1:109390000-109400000,chr1:109820000-109830000	1	0
chr1	109420000	109430000	chr1	109820000	109830000	chr1:109420000-109430000,chr1:109820000-109830000	1	1
chr1	109460000	109470000	chr1	109820000	109830000	chr1:109460000-109470000,chr1:109820000-109830000	1	1
chr1	109480000	109490000	chr1	109820000	109830000	chr1:109480000-109490000,chr1:109820000-109830000	1	1
chr1	109500000	109510000	chr1	109820000	109830000	chr1:109500000-109510000,chr1:109820000-109830000	1	1
chr1	109540000	109550000	chr1	109820000	109830000	chr1:109540000-109550000,chr1:109820000-109830000	1	0
chr1	109580000	109590000	chr1	109820000	109830000	chr1:109580000-109590000,chr1:109820000-109830000	1	0
chr1	109590000	109600000	chr1	109820000	109830000	chr1:109590000-109600000,chr1:109820000-109830000	1	1
chr1	109600000	109610000	chr1	109820000	109830000	chr1:109600000-109610000,chr1:109820000-109830000	1	1
chr1	109620000	109630000	chr1	109820000	109830000	chr1:109620000-109630000,chr1:109820000-109830000	1	1
chr1	109650000	109660000	chr1	109820000	109830000	chr1:109650000-109660000,chr1:109820000-109830000	1	0
chr1	109740000	109750000	chr1	109820000	109830000	chr1:109740000-109750000,chr1:109820000-109830000	1	1
chr1	109760000	109770000	chr1	109820000	109830000	chr1:109760000-109770000,chr1:109820000-109830000	1	1
chr1	110030000	110040000	chr1	109820000	109830000	chr1:110030000-110040000,chr1:109820000-109830000	1	0
chr1	110060000	110070000	chr1	109820000	109830000	chr1:110060000-110070000,chr1:109820000-109830000	1	1
chr1	110340000	110350000	chr1	109820000	109830000	chr1:110340000-110350000,chr1:109820000-109830000	1	0
chr1	110400000	110410000	chr1	109820000	109830000	chr1:110400000-110410000,chr1:109820000-109830000	1	0
chr1	110940000	110950000	chr1	109820000	109830000	chr1:110940000-110950000,chr1:109820000-109830000	1	0
chr1	109760000	109770000	chr1	109890000	109900000	chr1:109760000-109770000,chr1:109890000-109900000	1	0
chr1	111440000	111450000	chr1	111220000	111230000	chr1:111440000-111450000,chr1:111220000-111230000	1	0
chr1	111200000	111210000	chr1	111500000	111510000	chr1:111200000-111210000,chr1:111500000-111510000	1	0
chr1	111200000	111210000	chr1	111590000	111600000	chr1:111200000-111210000,chr1:111590000-111600000	1	0
chr1	111450000	111460000	chr1	111590000	111600000	chr1:111450000-111460000,chr1:111590000-111600000	1	0
chr1	111200000	111210000	chr1	111600000	111610000	chr1:111200000-111210000,chr1:111600000-111610000	1	0
chr1	111440000	111450000	chr1	111600000	111610000	chr1:111440000-111450000,chr1:111600000-111610000	1	0
chr1	111140000	111150000	chr1	111620000	111630000	chr1:111140000-111150000,chr1:111620000-111630000	1	1
chr1	111200000	111210000	chr1	111620000	111630000	chr1:111200000-111210000,chr1:111620000-111630000	1	1
chr1	111440000	111450000	chr1	111620000	111630000	chr1:111440000-111450000,chr1:111620000-111630000	1	0
chr1	111450000	111460000	chr1	111620000	111630000	chr1:111450000-111460000,chr1:111620000-111630000	1	0
chr1	112610000	112620000	chr1	111620000	111630000	chr1:112610000-112620000,chr1:111620000-111630000	1	0
chr1	116910000	116920000	chr1	116500000	116510000	chr1:116910000-116920000,chr1:116500000-116510000	1	0
chr1	117110000	117120000	chr1	116510000	116520000	chr1:117110000-117120000,chr1:116510000-116520000	1	0
chr1	116910000	116920000	chr1	116540000	116550000	chr1:116910000-116920000,chr1:116540000-116550000	1	0
chr1	116910000	116920000	chr1	116550000	116560000	chr1:116910000-116920000,chr1:116550000-116560000	1	0
chr1	117050000	117060000	chr1	116550000	116560000	chr1:117050000-117060000,chr1:116550000-116560000	1	0
chr1	116910000	116920000	chr1	116560000	116570000	chr1:116910000-116920000,chr1:116560000-116570000	1	0
chr1	117050000	117060000	chr1	116560000	116570000	chr1:117050000-117060000,chr1:116560000-116570000	1	0
chr1	145820000	145830000	chr1	145970000	145980000	chr1:145820000-145830000,chr1:145970000-145980000	1	1
chr1	145840000	145850000	chr1	145970000	145980000	chr1:145840000-145850000,chr1:145970000-145980000	1	0
chr1	145850000	145860000	chr1	145970000	145980000	chr1:145850000-145860000,chr1:145970000-145980000	1	0
chr1	145910000	145920000	chr1	145970000	145980000	chr1:145910000-145920000,chr1:145970000-145980000	1	0
chr1	147540000	147550000	chr1	147220000	147230000	chr1:147540000-147550000,chr1:147220000-147230000	1	0
chr1	149840000	149850000	chr1	150210000	150220000	chr1:149840000-149850000,chr1:150210000-150220000	1	0
chr1	149880000	149890000	chr1	150210000	150220000	chr1:149880000-149890000,chr1:150210000-150220000	1	0
chr1	149920000	149930000	chr1	150210000	150220000	chr1:149920000-149930000,chr1:150210000-150220000	1	1
chr1	149930000	149940000	chr1	150210000	150220000	chr1:149930000-149940000,chr1:150210000-150220000	1	0
chr1	149940000	149950000	chr1	150210000	150220000	chr1:149940000-149950000,chr1:150210000-150220000	1	1
chr1	150010000	150020000	chr1	150210000	150220000	chr1:150010000-150020000,chr1:150210000-150220000	1	0
chr1	150060000	150070000	chr1	150210000	150220000	chr1:150060000-150070000,chr1:150210000-150220000	1	1
chr1	150140000	150150000	chr1	150210000	150220000	chr1:150140000-150150000,chr1:150210000-150220000	1	0
chr1	150300000	150310000	chr1	150210000	150220000	chr1:150300000-150310000,chr1:150210000-150220000	1	0
chr1	150810000	150820000	chr1	150560000	150570000	chr1:150810000-150820000,chr1:150560000-150570000	1	0
chr1	150810000	150820000	chr1	150600000	150610000	chr1:150810000-150820000,chr1:150600000-150610000	1	0
chr1	150870000	150880000	chr1	150600000	150610000	chr1:150870000-150880000,chr1:150600000-150610000	1	0
chr1	150960000	150970000	chr1	150600000	150610000	chr1:150960000-150970000,chr1:150600000-150610000	1	0
chr1	151400000	151410000	chr1	151200000	151210000	chr1:151400000-151410000,chr1:151200000-151210000	1	0
chr1	151510000	151520000	chr1	151200000	151210000	chr1:151510000-151520000,chr1:151200000-151210000	1	0
chr1	151560000	151570000	chr1	151200000	151210000	chr1:151560000-151570000,chr1:151200000-151210000	1	0
chr1	151190000	151200000	chr1	151890000	151900000	chr1:151190000-151200000,chr1:151890000-151900000	1	0
chr1	151280000	151290000	chr1	151890000	151900000	chr1:151280000-151290000,chr1:151890000-151900000	1	0
chr1	151290000	151300000	chr1	151890000	151900000	chr1:151290000-151300000,chr1:151890000-151900000	1	0
chr1	151360000	151370000	chr1	151890000	151900000	chr1:151360000-151370000,chr1:151890000-151900000	1	0
chr1	151400000	151410000	chr1	151890000	151900000	chr1:151400000-151410000,chr1:151890000-151900000	1	0
chr1	151450000	151460000	chr1	151890000	151900000	chr1:151450000-151460000,chr1:151890000-151900000	1	1
chr1	151560000	151570000	chr1	151890000	151900000	chr1:151560000-151570000,chr1:151890000-151900000	1	0
chr1	151630000	151640000	chr1	151890000	151900000	chr1:151630000-151640000,chr1:151890000-151900000	1	1
chr1	151710000	151720000	chr1	151890000	151900000	chr1:151710000-151720000,chr1:151890000-151900000	1	0
chr1	151750000	151760000	chr1	151890000	151900000	chr1:151750000-151760000,chr1:151890000-151900000	1	0
chr1	151760000	151770000	chr1	151890000	151900000	chr1:151760000-151770000,chr1:151890000-151900000	1	1
chr1	151790000	151800000	chr1	151890000	151900000	chr1:151790000-151800000,chr1:151890000-151900000	1	1
chr1	151830000	151840000	chr1	151890000	151900000	chr1:151830000-151840000,chr1:151890000-151900000	1	1
chr1	151990000	152000000	chr1	151890000	151900000	chr1:151990000-152000000,chr1:151890000-151900000	1	1
chr1	152040000	152050000	chr1	151890000	151900000	chr1:152040000-152050000,chr1:151890000-151900000	1	1
chr1	151280000	151290000	chr1	151940000	151950000	chr1:151280000-151290000,chr1:151940000-151950000	1	0
chr1	151290000	151300000	chr1	151940000	151950000	chr1:151290000-151300000,chr1:151940000-151950000	1	0
chr1	151320000	151330000	chr1	151940000	151950000	chr1:151320000-151330000,chr1:151940000-151950000	1	0
chr1	151400000	151410000	chr1	151940000	151950000	chr1:151400000-151410000,chr1:151940000-151950000	1	0
chr1	151450000	151460000	chr1	151940000	151950000	chr1:151450000-151460000,chr1:151940000-151950000	1	1
chr1	151510000	151520000	chr1	151940000	151950000	chr1:151510000-151520000,chr1:151940000-151950000	1	0
chr1	151530000	151540000	chr1	151940000	151950000	chr1:151530000-151540000,chr1:151940000-151950000	1	0
chr1	151560000	151570000	chr1	151940000	151950000	chr1:151560000-151570000,chr1:151940000-151950000	1	1
chr1	151610000	151620000	chr1	151940000	151950000	chr1:151610000-151620000,chr1:151940000-151950000	1	0
chr1	151630000	151640000	chr1	151940000	151950000	chr1:151630000-151640000,chr1:151940000-151950000	1	1
chr1	151710000	151720000	chr1	151940000	151950000	chr1:151710000-151720000,chr1:151940000-151950000	1	0
chr1	151750000	151760000	chr1	151940000	151950000	chr1:151750000-151760000,chr1:151940000-151950000	1	1
chr1	151760000	151770000	chr1	151940000	151950000	chr1:151760000-151770000,chr1:151940000-151950000	1	1
chr1	151790000	151800000	chr1	151940000	151950000	chr1:151790000-151800000,chr1:151940000-151950000	1	1
chr1	151830000	151840000	chr1	151940000	151950000	chr1:151830000-151840000,chr1:151940000-151950000	1	1
chr1	151840000	151850000	chr1	151940000	151950000	chr1:151840000-151850000,chr1:151940000-151950000	1	1
chr1	151850000	151860000	chr1	151940000	151950000	chr1:151850000-151860000,chr1:151940000-151950000	1	1
chr1	152040000	152050000	chr1	151940000	151950000	chr1:152040000-152050000,chr1:151940000-151950000	1	1
chr1	153560000	153570000	chr1	151940000	151950000	chr1:153560000-153570000,chr1:151940000-151950000	1	0
chr1	153740000	153750000	chr1	151940000	151950000	chr1:153740000-153750000,chr1:151940000-151950000	1	0
chr1	151190000	151200000	chr1	151980000	151990000	chr1:151190000-151200000,chr1:151980000-151990000	1	0
chr1	151290000	151300000	chr1	151980000	151990000	chr1:151290000-151300000,chr1:151980000-151990000	1	0
chr1	151360000	151370000	chr1	151980000	151990000	chr1:151360000-151370000,chr1:151980000-151990000	1	0
chr1	151400000	151410000	chr1	151980000	151990000	chr1:151400000-151410000,chr1:151980000-151990000	1	0
chr1	151510000	151520000	chr1	151980000	151990000	chr1:151510000-151520000,chr1:151980000-151990000	1	1
chr1	151530000	151540000	chr1	151980000	151990000	chr1:151530000-151540000,chr1:151980000-151990000	1	1
chr1	151560000	151570000	chr1	151980000	151990000	chr1:151560000-151570000,chr1:151980000-151990000	1	1
chr1	151630000	151640000	chr1	151980000	151990000	chr1:151630000-151640000,chr1:151980000-151990000	1	1
chr1	151710000	151720000	chr1	151980000	151990000	chr1:151710000-151720000,chr1:151980000-151990000	1	0
chr1	151750000	151760000	chr1	151980000	151990000	chr1:151750000-151760000,chr1:151980000-151990000	1	1
chr1	151760000	151770000	chr1	151980000	151990000	chr1:151760000-151770000,chr1:151980000-151990000	1	0
chr1	151790000	151800000	chr1	151980000	151990000	chr1:151790000-151800000,chr1:151980000-151990000	1	1
chr1	151840000	151850000	chr1	151980000	151990000	chr1:151840000-151850000,chr1:151980000-151990000	1	1
chr1	151850000	151860000	chr1	151980000	151990000	chr1:151850000-151860000,chr1:151980000-151990000	1	1
chr1	152040000	152050000	chr1	151980000	151990000	chr1:152040000-152050000,chr1:151980000-151990000	1	1
chr1	153560000	153570000	chr1	151980000	151990000	chr1:153560000-153570000,chr1:151980000-151990000	1	0
chr1	151830000	151840000	chr1	153510000	153520000	chr1:151830000-151840000,chr1:153510000-153520000	1	0
chr1	153610000	153620000	chr1	153510000	153520000	chr1:153610000-153620000,chr1:153510000-153520000	1	1
chr1	153620000	153630000	chr1	153510000	153520000	chr1:153620000-153630000,chr1:153510000-153520000	1	0
chr1	153630000	153640000	chr1	153510000	153520000	chr1:153630000-153640000,chr1:153510000-153520000	1	0
chr1	153640000	153650000	chr1	153510000	153520000	chr1:153640000-153650000,chr1:153510000-153520000	1	0
chr1	153660000	153670000	chr1	153510000	153520000	chr1:153660000-153670000,chr1:153510000-153520000	1	0
chr1	153670000	153680000	chr1	153510000	153520000	chr1:153670000-153680000,chr1:153510000-153520000	1	1
chr1	153680000	153690000	chr1	153510000	153520000	chr1:153680000-153690000,chr1:153510000-153520000	1	0
chr1	153720000	153730000	chr1	153510000	153520000	chr1:153720000-153730000,chr1:153510000-153520000	1	0
chr1	153740000	153750000	chr1	153510000	153520000	chr1:153740000-153750000,chr1:153510000-153520000	1	0
chr1	153750000	153760000	chr1	153510000	153520000	chr1:153750000-153760000,chr1:153510000-153520000	1	1
chr1	153770000	153780000	chr1	153510000	153520000	chr1:153770000-153780000,chr1:153510000-153520000	1	1
chr1	153920000	153930000	chr1	153510000	153520000	chr1:153920000-153930000,chr1:153510000-153520000	1	0
chr1	153560000	153570000	chr1	153690000	153700000	chr1:153560000-153570000,chr1:153690000-153700000	1	0
chr1	153610000	153620000	chr1	153690000	153700000	chr1:153610000-153620000,chr1:153690000-153700000	1	0
chr1	153620000	153630000	chr1	153690000	153700000	chr1:153620000-153630000,chr1:153690000-153700000	1	0
chr1	153770000	153780000	chr1	153690000	153700000	chr1:153770000-153780000,chr1:153690000-153700000	1	0
chr1	154550000	154560000	chr1	154940000	154950000	chr1:154550000-154560000,chr1:154940000-154950000	1	1
chr1	154570000	154580000	chr1	154940000	154950000	chr1:154570000-154580000,chr1:154940000-154950000	1	0
chr1	154580000	154590000	chr1	154940000	154950000	chr1:154580000-154590000,chr1:154940000-154950000	1	0
chr1	154620000	154630000	chr1	154940000	154950000	chr1:154620000-154630000,chr1:154940000-154950000	1	0
chr1	155010000	155020000	chr1	154940000	154950000	chr1:155010000-155020000,chr1:154940000-154950000	1	1
chr1	155050000	155060000	chr1	154940000	154950000	chr1:155050000-155060000,chr1:154940000-154950000	1	1
chr1	155130000	155140000	chr1	154940000	154950000	chr1:155130000-155140000,chr1:154940000-154950000	1	0
chr1	155180000	155190000	chr1	154940000	154950000	chr1:155180000-155190000,chr1:154940000-154950000	1	0
chr1	155180000	155190000	chr1	1.55e+08	155010000	chr1:155180000-155190000,chr1:1.55e+08-155010000	1	0
chr1	155910000	155920000	chr1	156120000	156130000	chr1:155910000-155920000,chr1:156120000-156130000	1	1
chr1	155920000	155930000	chr1	156120000	156130000	chr1:155920000-155930000,chr1:156120000-156130000	1	1
chr1	155930000	155940000	chr1	156120000	156130000	chr1:155930000-155940000,chr1:156120000-156130000	1	1
chr1	155940000	155950000	chr1	156120000	156130000	chr1:155940000-155950000,chr1:156120000-156130000	1	1
chr1	155970000	155980000	chr1	156120000	156130000	chr1:155970000-155980000,chr1:156120000-156130000	1	1
chr1	1.56e+08	156010000	chr1	156120000	156130000	chr1:1.56e+08-156010000,chr1:156120000-156130000	1	1
chr1	156010000	156020000	chr1	156120000	156130000	chr1:156010000-156020000,chr1:156120000-156130000	1	0
chr1	156040000	156050000	chr1	156120000	156130000	chr1:156040000-156050000,chr1:156120000-156130000	1	0
chr1	156050000	156060000	chr1	156120000	156130000	chr1:156050000-156060000,chr1:156120000-156130000	1	1
chr1	156190000	156200000	chr1	156120000	156130000	chr1:156190000-156200000,chr1:156120000-156130000	1	1
chr1	156200000	156210000	chr1	156120000	156130000	chr1:156200000-156210000,chr1:156120000-156130000	1	0
chr1	156230000	156240000	chr1	156120000	156130000	chr1:156230000-156240000,chr1:156120000-156130000	1	0
chr1	156280000	156290000	chr1	156120000	156130000	chr1:156280000-156290000,chr1:156120000-156130000	1	1
chr1	156290000	156300000	chr1	156120000	156130000	chr1:156290000-156300000,chr1:156120000-156130000	1	1
chr1	156570000	156580000	chr1	156120000	156130000	chr1:156570000-156580000,chr1:156120000-156130000	1	0
chr1	156590000	156600000	chr1	156120000	156130000	chr1:156590000-156600000,chr1:156120000-156130000	1	0
chr1	156040000	156050000	chr1	156450000	156460000	chr1:156040000-156050000,chr1:156450000-156460000	1	0
chr1	156050000	156060000	chr1	156450000	156460000	chr1:156050000-156060000,chr1:156450000-156460000	1	0
chr1	156100000	156110000	chr1	156450000	156460000	chr1:156100000-156110000,chr1:156450000-156460000	1	1
chr1	156130000	156140000	chr1	156450000	156460000	chr1:156130000-156140000,chr1:156450000-156460000	1	0
chr1	156190000	156200000	chr1	156450000	156460000	chr1:156190000-156200000,chr1:156450000-156460000	1	0
chr1	156200000	156210000	chr1	156450000	156460000	chr1:156200000-156210000,chr1:156450000-156460000	1	1
chr1	156230000	156240000	chr1	156450000	156460000	chr1:156230000-156240000,chr1:156450000-156460000	1	1
chr1	156280000	156290000	chr1	156450000	156460000	chr1:156280000-156290000,chr1:156450000-156460000	1	1
chr1	156290000	156300000	chr1	156450000	156460000	chr1:156290000-156300000,chr1:156450000-156460000	1	0
chr1	156330000	156340000	chr1	156450000	156460000	chr1:156330000-156340000,chr1:156450000-156460000	1	1
chr1	156340000	156350000	chr1	156450000	156460000	chr1:156340000-156350000,chr1:156450000-156460000	1	1
chr1	156370000	156380000	chr1	156450000	156460000	chr1:156370000-156380000,chr1:156450000-156460000	1	0
chr1	156520000	156530000	chr1	156450000	156460000	chr1:156520000-156530000,chr1:156450000-156460000	1	1
chr1	156570000	156580000	chr1	156450000	156460000	chr1:156570000-156580000,chr1:156450000-156460000	1	1
chr1	156590000	156600000	chr1	156450000	156460000	chr1:156590000-156600000,chr1:156450000-156460000	1	1
chr1	156640000	156650000	chr1	156450000	156460000	chr1:156640000-156650000,chr1:156450000-156460000	1	1
chr1	156650000	156660000	chr1	156450000	156460000	chr1:156650000-156660000,chr1:156450000-156460000	1	0
chr1	156720000	156730000	chr1	156450000	156460000	chr1:156720000-156730000,chr1:156450000-156460000	1	1
chr1	156730000	156740000	chr1	156450000	156460000	chr1:156730000-156740000,chr1:156450000-156460000	1	0
chr1	156050000	156060000	chr1	156480000	156490000	chr1:156050000-156060000,chr1:156480000-156490000	1	0
chr1	156100000	156110000	chr1	156480000	156490000	chr1:156100000-156110000,chr1:156480000-156490000	1	0
chr1	156130000	156140000	chr1	156480000	156490000	chr1:156130000-156140000,chr1:156480000-156490000	1	1
chr1	156190000	156200000	chr1	156480000	156490000	chr1:156190000-156200000,chr1:156480000-156490000	1	0
chr1	156200000	156210000	chr1	156480000	156490000	chr1:156200000-156210000,chr1:156480000-156490000	1	0
chr1	156230000	156240000	chr1	156480000	156490000	chr1:156230000-156240000,chr1:156480000-156490000	1	1
chr1	156280000	156290000	chr1	156480000	156490000	chr1:156280000-156290000,chr1:156480000-156490000	1	1
chr1	156290000	156300000	chr1	156480000	156490000	chr1:156290000-156300000,chr1:156480000-156490000	1	0
chr1	156330000	156340000	chr1	156480000	156490000	chr1:156330000-156340000,chr1:156480000-156490000	1	0
chr1	156340000	156350000	chr1	156480000	156490000	chr1:156340000-156350000,chr1:156480000-156490000	1	0
chr1	156570000	156580000	chr1	156480000	156490000	chr1:156570000-156580000,chr1:156480000-156490000	1	1
chr1	156580000	156590000	chr1	156480000	156490000	chr1:156580000-156590000,chr1:156480000-156490000	1	0
chr1	156590000	156600000	chr1	156480000	156490000	chr1:156590000-156600000,chr1:156480000-156490000	1	1
chr1	156640000	156650000	chr1	156480000	156490000	chr1:156640000-156650000,chr1:156480000-156490000	1	1
chr1	156650000	156660000	chr1	156480000	156490000	chr1:156650000-156660000,chr1:156480000-156490000	1	0
chr1	156720000	156730000	chr1	156480000	156490000	chr1:156720000-156730000,chr1:156480000-156490000	1	1
chr1	156730000	156740000	chr1	156480000	156490000	chr1:156730000-156740000,chr1:156480000-156490000	1	0
chr1	156280000	156290000	chr1	156500000	156510000	chr1:156280000-156290000,chr1:156500000-156510000	1	0
chr1	156330000	156340000	chr1	156500000	156510000	chr1:156330000-156340000,chr1:156500000-156510000	1	0
chr1	156590000	156600000	chr1	156500000	156510000	chr1:156590000-156600000,chr1:156500000-156510000	1	0
chr1	159850000	159860000	chr1	159020000	159030000	chr1:159850000-159860000,chr1:159020000-159030000	1	0
chr1	159850000	159860000	chr1	159910000	159920000	chr1:159850000-159860000,chr1:159910000-159920000	1	1
chr1	160030000	160040000	chr1	159910000	159920000	chr1:160030000-160040000,chr1:159910000-159920000	1	0
chr1	160090000	160100000	chr1	159910000	159920000	chr1:160090000-160100000,chr1:159910000-159920000	1	0
chr1	160260000	160270000	chr1	159910000	159920000	chr1:160260000-160270000,chr1:159910000-159920000	1	0
chr1	160290000	160300000	chr1	159910000	159920000	chr1:160290000-160300000,chr1:159910000-159920000	1	1
chr1	161090000	161100000	chr1	161010000	161020000	chr1:161090000-161100000,chr1:161010000-161020000	1	0
chr1	161100000	161110000	chr1	161010000	161020000	chr1:161100000-161110000,chr1:161010000-161020000	1	1
chr1	161120000	161130000	chr1	161010000	161020000	chr1:161120000-161130000,chr1:161010000-161020000	1	1
chr1	161130000	161140000	chr1	161010000	161020000	chr1:161130000-161140000,chr1:161010000-161020000	1	1
chr1	161160000	161170000	chr1	161010000	161020000	chr1:161160000-161170000,chr1:161010000-161020000	1	0
chr1	161190000	161200000	chr1	161010000	161020000	chr1:161190000-161200000,chr1:161010000-161020000	1	0
chr1	161210000	161220000	chr1	161010000	161020000	chr1:161210000-161220000,chr1:161010000-161020000	1	1
chr1	161030000	161040000	chr1	161380000	161390000	chr1:161030000-161040000,chr1:161380000-161390000	1	0
chr1	161040000	161050000	chr1	161380000	161390000	chr1:161040000-161050000,chr1:161380000-161390000	1	1
chr1	161090000	161100000	chr1	161380000	161390000	chr1:161090000-161100000,chr1:161380000-161390000	1	0
chr1	161100000	161110000	chr1	161380000	161390000	chr1:161100000-161110000,chr1:161380000-161390000	1	0
chr1	161120000	161130000	chr1	161380000	161390000	chr1:161120000-161130000,chr1:161380000-161390000	1	1
chr1	161130000	161140000	chr1	161380000	161390000	chr1:161130000-161140000,chr1:161380000-161390000	1	1
chr1	161160000	161170000	chr1	161380000	161390000	chr1:161160000-161170000,chr1:161380000-161390000	1	1
chr1	161190000	161200000	chr1	161380000	161390000	chr1:161190000-161200000,chr1:161380000-161390000	1	1
chr1	161200000	161210000	chr1	161380000	161390000	chr1:161200000-161210000,chr1:161380000-161390000	1	1
chr1	161210000	161220000	chr1	161380000	161390000	chr1:161210000-161220000,chr1:161380000-161390000	1	1
chr1	161220000	161230000	chr1	161380000	161390000	chr1:161220000-161230000,chr1:161380000-161390000	1	0
chr1	161310000	161320000	chr1	161380000	161390000	chr1:161310000-161320000,chr1:161380000-161390000	1	0
chr1	161320000	161330000	chr1	161380000	161390000	chr1:161320000-161330000,chr1:161380000-161390000	1	0
chr1	161720000	161730000	chr1	161380000	161390000	chr1:161720000-161730000,chr1:161380000-161390000	1	0
chr1	161750000	161760000	chr1	161380000	161390000	chr1:161750000-161760000,chr1:161380000-161390000	1	0
chr1	162380000	162390000	chr1	161380000	161390000	chr1:162380000-162390000,chr1:161380000-161390000	1	0
chr1	161030000	161040000	chr1	161390000	161400000	chr1:161030000-161040000,chr1:161390000-161400000	1	0
chr1	161040000	161050000	chr1	161390000	161400000	chr1:161040000-161050000,chr1:161390000-161400000	1	1
chr1	161100000	161110000	chr1	161390000	161400000	chr1:161100000-161110000,chr1:161390000-161400000	1	0
chr1	161120000	161130000	chr1	161390000	161400000	chr1:161120000-161130000,chr1:161390000-161400000	1	1
chr1	161130000	161140000	chr1	161390000	161400000	chr1:161130000-161140000,chr1:161390000-161400000	1	1
chr1	161160000	161170000	chr1	161390000	161400000	chr1:161160000-161170000,chr1:161390000-161400000	1	1
chr1	161190000	161200000	chr1	161390000	161400000	chr1:161190000-161200000,chr1:161390000-161400000	1	1
chr1	161200000	161210000	chr1	161390000	161400000	chr1:161200000-161210000,chr1:161390000-161400000	1	1
chr1	161210000	161220000	chr1	161390000	161400000	chr1:161210000-161220000,chr1:161390000-161400000	1	1
chr1	161220000	161230000	chr1	161390000	161400000	chr1:161220000-161230000,chr1:161390000-161400000	1	1
chr1	161310000	161320000	chr1	161390000	161400000	chr1:161310000-161320000,chr1:161390000-161400000	1	1
chr1	161720000	161730000	chr1	161390000	161400000	chr1:161720000-161730000,chr1:161390000-161400000	1	0
chr1	161750000	161760000	chr1	161390000	161400000	chr1:161750000-161760000,chr1:161390000-161400000	1	0
chr1	161760000	161770000	chr1	161390000	161400000	chr1:161760000-161770000,chr1:161390000-161400000	1	0
chr1	162380000	162390000	chr1	161390000	161400000	chr1:162380000-162390000,chr1:161390000-161400000	1	0
chr1	164550000	164560000	chr1	164740000	164750000	chr1:164550000-164560000,chr1:164740000-164750000	1	0
chr1	164630000	164640000	chr1	164740000	164750000	chr1:164630000-164640000,chr1:164740000-164750000	1	0
chr1	173820000	173830000	chr1	173420000	173430000	chr1:173820000-173830000,chr1:173420000-173430000	1	0
chr1	173860000	173870000	chr1	173420000	173430000	chr1:173860000-173870000,chr1:173420000-173430000	1	0
chr1	197200000	197210000	chr1	198110000	198120000	chr1:197200000-197210000,chr1:198110000-198120000	1	0
chr1	197770000	197780000	chr1	198110000	198120000	chr1:197770000-197780000,chr1:198110000-198120000	1	0
chr1	197900000	197910000	chr1	198110000	198120000	chr1:197900000-197910000,chr1:198110000-198120000	1	1
chr1	197910000	197920000	chr1	198110000	198120000	chr1:197910000-197920000,chr1:198110000-198120000	1	1
chr1	200890000	200900000	chr1	200650000	200660000	chr1:200890000-200900000,chr1:200650000-200660000	1	0
chr1	201170000	201180000	chr1	200650000	200660000	chr1:201170000-201180000,chr1:200650000-200660000	1	0
chr1	201170000	201180000	chr1	201300000	201310000	chr1:201170000-201180000,chr1:201300000-201310000	1	1
chr1	201190000	201200000	chr1	201300000	201310000	chr1:201190000-201200000,chr1:201300000-201310000	1	0
chr1	201460000	201470000	chr1	201300000	201310000	chr1:201460000-201470000,chr1:201300000-201310000	1	1
chr1	201490000	201500000	chr1	201300000	201310000	chr1:201490000-201500000,chr1:201300000-201310000	1	1
chr1	201510000	201520000	chr1	201300000	201310000	chr1:201510000-201520000,chr1:201300000-201310000	1	1
chr1	201820000	201830000	chr1	201300000	201310000	chr1:201820000-201830000,chr1:201300000-201310000	1	0
chr1	201170000	201180000	chr1	201570000	201580000	chr1:201170000-201180000,chr1:201570000-201580000	1	0
chr1	201490000	201500000	chr1	201570000	201580000	chr1:201490000-201500000,chr1:201570000-201580000	1	1
chr1	201510000	201520000	chr1	201570000	201580000	chr1:201510000-201520000,chr1:201570000-201580000	1	1
chr1	200610000	200620000	chr1	201710000	201720000	chr1:200610000-200620000,chr1:201710000-201720000	1	0
chr1	200670000	200680000	chr1	201710000	201720000	chr1:200670000-200680000,chr1:201710000-201720000	1	0
chr1	201020000	201030000	chr1	201710000	201720000	chr1:201020000-201030000,chr1:201710000-201720000	1	0
chr1	201110000	201120000	chr1	201710000	201720000	chr1:201110000-201120000,chr1:201710000-201720000	1	0
chr1	201460000	201470000	chr1	201710000	201720000	chr1:201460000-201470000,chr1:201710000-201720000	1	1
chr1	201490000	201500000	chr1	201710000	201720000	chr1:201490000-201500000,chr1:201710000-201720000	1	1
chr1	201510000	201520000	chr1	201710000	201720000	chr1:201510000-201520000,chr1:201710000-201720000	1	1
chr1	201820000	201830000	chr1	201710000	201720000	chr1:201820000-201830000,chr1:201710000-201720000	1	1
chr1	201880000	201890000	chr1	201710000	201720000	chr1:201880000-201890000,chr1:201710000-201720000	1	0
chr1	201950000	201960000	chr1	201710000	201720000	chr1:201950000-201960000,chr1:201710000-201720000	1	0
chr1	2.02e+08	202010000	chr1	201710000	201720000	chr1:2.02e+08-202010000,chr1:201710000-201720000	1	1
chr1	202100000	202110000	chr1	201710000	201720000	chr1:202100000-202110000,chr1:201710000-201720000	1	0
chr1	202130000	202140000	chr1	201710000	201720000	chr1:202130000-202140000,chr1:201710000-201720000	1	1
chr1	202330000	202340000	chr1	201710000	201720000	chr1:202330000-202340000,chr1:201710000-201720000	1	1
chr1	202340000	202350000	chr1	201710000	201720000	chr1:202340000-202350000,chr1:201710000-201720000	1	0
chr1	202600000	202610000	chr1	201710000	201720000	chr1:202600000-202610000,chr1:201710000-201720000	1	0
chr1	203720000	203730000	chr1	203510000	203520000	chr1:203720000-203730000,chr1:203510000-203520000	1	0
chr1	203730000	203740000	chr1	203510000	203520000	chr1:203730000-203740000,chr1:203510000-203520000	1	1
chr1	203850000	203860000	chr1	203510000	203520000	chr1:203850000-203860000,chr1:203510000-203520000	1	0
chr1	204410000	204420000	chr1	203510000	203520000	chr1:204410000-204420000,chr1:203510000-203520000	1	0
chr1	204490000	204500000	chr1	203510000	203520000	chr1:204490000-204500000,chr1:203510000-203520000	1	0
chr1	204140000	204150000	chr1	204390000	204400000	chr1:204140000-204150000,chr1:204390000-204400000	1	0
chr1	204250000	204260000	chr1	204390000	204400000	chr1:204250000-204260000,chr1:204390000-204400000	1	1
chr1	204490000	204500000	chr1	204390000	204400000	chr1:204490000-204500000,chr1:204390000-204400000	1	1
chr1	205080000	205090000	chr1	204390000	204400000	chr1:205080000-205090000,chr1:204390000-204400000	1	0
chr1	205210000	205220000	chr1	204390000	204400000	chr1:205210000-205220000,chr1:204390000-204400000	1	0
chr1	205620000	205630000	chr1	204390000	204400000	chr1:205620000-205630000,chr1:204390000-204400000	1	0
chr1	203730000	203740000	chr1	204460000	204470000	chr1:203730000-203740000,chr1:204460000-204470000	1	0
chr1	203850000	203860000	chr1	204460000	204470000	chr1:203850000-203860000,chr1:204460000-204470000	1	0
chr1	204140000	204150000	chr1	204460000	204470000	chr1:204140000-204150000,chr1:204460000-204470000	1	0
chr1	204250000	204260000	chr1	204460000	204470000	chr1:204250000-204260000,chr1:204460000-204470000	1	1
chr1	204360000	204370000	chr1	204460000	204470000	chr1:204360000-204370000,chr1:204460000-204470000	1	1
chr1	204400000	204410000	chr1	204460000	204470000	chr1:204400000-204410000,chr1:204460000-204470000	1	1
chr1	205080000	205090000	chr1	204460000	204470000	chr1:205080000-205090000,chr1:204460000-204470000	1	0
chr1	205120000	205130000	chr1	204460000	204470000	chr1:205120000-205130000,chr1:204460000-204470000	1	0
chr1	205210000	205220000	chr1	204460000	204470000	chr1:205210000-205220000,chr1:204460000-204470000	1	0
chr1	205620000	205630000	chr1	204460000	204470000	chr1:205620000-205630000,chr1:204460000-204470000	1	0
chr1	205810000	205820000	chr1	204460000	204470000	chr1:205810000-205820000,chr1:204460000-204470000	1	0
chr1	205740000	205750000	chr1	205660000	205670000	chr1:205740000-205750000,chr1:205660000-205670000	1	0
chr1	205770000	205780000	chr1	205660000	205670000	chr1:205770000-205780000,chr1:205660000-205670000	1	0
chr1	206890000	206900000	chr1	206560000	206570000	chr1:206890000-206900000,chr1:206560000-206570000	1	0
chr1	206900000	206910000	chr1	206560000	206570000	chr1:206900000-206910000,chr1:206560000-206570000	1	0
chr1	206460000	206470000	chr1	206570000	206580000	chr1:206460000-206470000,chr1:206570000-206580000	1	0
chr1	206510000	206520000	chr1	206570000	206580000	chr1:206510000-206520000,chr1:206570000-206580000	1	0
chr1	206900000	206910000	chr1	206570000	206580000	chr1:206900000-206910000,chr1:206570000-206580000	1	0
chr1	205620000	205630000	chr1	206580000	206590000	chr1:205620000-205630000,chr1:206580000-206590000	1	0
chr1	205750000	205760000	chr1	206580000	206590000	chr1:205750000-205760000,chr1:206580000-206590000	1	0
chr1	205770000	205780000	chr1	206580000	206590000	chr1:205770000-205780000,chr1:206580000-206590000	1	0
chr1	205810000	205820000	chr1	206580000	206590000	chr1:205810000-205820000,chr1:206580000-206590000	1	0
chr1	206460000	206470000	chr1	206580000	206590000	chr1:206460000-206470000,chr1:206580000-206590000	1	1
chr1	206490000	206500000	chr1	206580000	206590000	chr1:206490000-206500000,chr1:206580000-206590000	1	1
chr1	206500000	206510000	chr1	206580000	206590000	chr1:206500000-206510000,chr1:206580000-206590000	1	1
chr1	206510000	206520000	chr1	206580000	206590000	chr1:206510000-206520000,chr1:206580000-206590000	1	1
chr1	206680000	206690000	chr1	206580000	206590000	chr1:206680000-206690000,chr1:206580000-206590000	1	0
chr1	206890000	206900000	chr1	206580000	206590000	chr1:206890000-206900000,chr1:206580000-206590000	1	1
chr1	206900000	206910000	chr1	206580000	206590000	chr1:206900000-206910000,chr1:206580000-206590000	1	1
chr1	207030000	207040000	chr1	206580000	206590000	chr1:207030000-207040000,chr1:206580000-206590000	1	0
chr1	207040000	207050000	chr1	206580000	206590000	chr1:207040000-207050000,chr1:206580000-206590000	1	1
chr1	207050000	207060000	chr1	206580000	206590000	chr1:207050000-207060000,chr1:206580000-206590000	1	1
chr1	206890000	206900000	chr1	206710000	206720000	chr1:206890000-206900000,chr1:206710000-206720000	1	0
chr1	206900000	206910000	chr1	206710000	206720000	chr1:206900000-206910000,chr1:206710000-206720000	1	0
chr1	207040000	207050000	chr1	206710000	206720000	chr1:207040000-207050000,chr1:206710000-206720000	1	0
chr1	207050000	207060000	chr1	206710000	206720000	chr1:207050000-207060000,chr1:206710000-206720000	1	0
chr1	205810000	205820000	chr1	207020000	207030000	chr1:205810000-205820000,chr1:207020000-207030000	1	0
chr1	206610000	206620000	chr1	207020000	207030000	chr1:206610000-206620000,chr1:207020000-207030000	1	0
chr1	206630000	206640000	chr1	207020000	207030000	chr1:206630000-206640000,chr1:207020000-207030000	1	0
chr1	207100000	207110000	chr1	207020000	207030000	chr1:207100000-207110000,chr1:207020000-207030000	1	0
chr1	207310000	207320000	chr1	207020000	207030000	chr1:207310000-207320000,chr1:207020000-207030000	1	1
chr1	208240000	208250000	chr1	207020000	207030000	chr1:208240000-208250000,chr1:207020000-207030000	1	0
chr1	207040000	207050000	chr1	207330000	207340000	chr1:207040000-207050000,chr1:207330000-207340000	1	0
chr1	207050000	207060000	chr1	207330000	207340000	chr1:207050000-207060000,chr1:207330000-207340000	1	0
chr1	207100000	207110000	chr1	207330000	207340000	chr1:207100000-207110000,chr1:207330000-207340000	1	0
chr1	209780000	209790000	chr1	209630000	209640000	chr1:209780000-209790000,chr1:209630000-209640000	1	1
chr1	209800000	209810000	chr1	209630000	209640000	chr1:209800000-209810000,chr1:209630000-209640000	1	0
chr1	209670000	209680000	chr1	209750000	209760000	chr1:209670000-209680000,chr1:209750000-209760000	1	1
chr1	211630000	211640000	chr1	209750000	209760000	chr1:211630000-211640000,chr1:209750000-209760000	1	0
chr1	209670000	209680000	chr1	209770000	209780000	chr1:209670000-209680000,chr1:209770000-209780000	1	1
chr1	211260000	211270000	chr1	210860000	210870000	chr1:211260000-211270000,chr1:210860000-210870000	1	0
chr1	211630000	211640000	chr1	210860000	210870000	chr1:211630000-211640000,chr1:210860000-210870000	1	0
chr1	211630000	211640000	chr1	211940000	211950000	chr1:211630000-211640000,chr1:211940000-211950000	1	0
chr1	211820000	211830000	chr1	211940000	211950000	chr1:211820000-211830000,chr1:211940000-211950000	1	0
chr1	211830000	211840000	chr1	211940000	211950000	chr1:211830000-211840000,chr1:211940000-211950000	1	0
chr1	212030000	212040000	chr1	211940000	211950000	chr1:212030000-212040000,chr1:211940000-211950000	1	0
chr1	225400000	225410000	chr1	225460000	225470000	chr1:225400000-225410000,chr1:225460000-225470000	1	0
chr1	225650000	225660000	chr1	225460000	225470000	chr1:225650000-225660000,chr1:225460000-225470000	1	0
chr1	225800000	225810000	chr1	225460000	225470000	chr1:225800000-225810000,chr1:225460000-225470000	1	0
chr1	225880000	225890000	chr1	225460000	225470000	chr1:225880000-225890000,chr1:225460000-225470000	1	0
chr1	225920000	225930000	chr1	2.26e+08	226010000	chr1:225920000-225930000,chr1:2.26e+08-226010000	1	0
chr1	226060000	226070000	chr1	2.26e+08	226010000	chr1:226060000-226070000,chr1:2.26e+08-226010000	1	0
chr1	225410000	225420000	chr1	226110000	226120000	chr1:225410000-225420000,chr1:226110000-226120000	1	0
chr1	225650000	225660000	chr1	226110000	226120000	chr1:225650000-225660000,chr1:226110000-226120000	1	0
chr1	225800000	225810000	chr1	226110000	226120000	chr1:225800000-225810000,chr1:226110000-226120000	1	0
chr1	225880000	225890000	chr1	226110000	226120000	chr1:225880000-225890000,chr1:226110000-226120000	1	1
chr1	225920000	225930000	chr1	226110000	226120000	chr1:225920000-225930000,chr1:226110000-226120000	1	0
chr1	225990000	226000000	chr1	226110000	226120000	chr1:225990000-226000000,chr1:226110000-226120000	1	0
chr1	226180000	226190000	chr1	226110000	226120000	chr1:226180000-226190000,chr1:226110000-226120000	1	1
chr1	226300000	226310000	chr1	226110000	226120000	chr1:226300000-226310000,chr1:226110000-226120000	1	1
chr1	228090000	228100000	chr1	226110000	226120000	chr1:228090000-228100000,chr1:226110000-226120000	1	0
chr1	225400000	225410000	chr1	226120000	226130000	chr1:225400000-225410000,chr1:226120000-226130000	1	0
chr1	225420000	225430000	chr1	226120000	226130000	chr1:225420000-225430000,chr1:226120000-226130000	1	0
chr1	225430000	225440000	chr1	226120000	226130000	chr1:225430000-225440000,chr1:226120000-226130000	1	0
chr1	225650000	225660000	chr1	226120000	226130000	chr1:225650000-225660000,chr1:226120000-226130000	1	1
chr1	225800000	225810000	chr1	226120000	226130000	chr1:225800000-225810000,chr1:226120000-226130000	1	1
chr1	225880000	225890000	chr1	226120000	226130000	chr1:225880000-225890000,chr1:226120000-226130000	1	0
chr1	225990000	226000000	chr1	226120000	226130000	chr1:225990000-226000000,chr1:226120000-226130000	1	1
chr1	226180000	226190000	chr1	226120000	226130000	chr1:226180000-226190000,chr1:226120000-226130000	1	1
chr1	226210000	226220000	chr1	226120000	226130000	chr1:226210000-226220000,chr1:226120000-226130000	1	1
chr1	226220000	226230000	chr1	226120000	226130000	chr1:226220000-226230000,chr1:226120000-226130000	1	0
chr1	226300000	226310000	chr1	226120000	226130000	chr1:226300000-226310000,chr1:226120000-226130000	1	1
chr1	226400000	226410000	chr1	226120000	226130000	chr1:226400000-226410000,chr1:226120000-226130000	1	1
chr1	225880000	225890000	chr1	226700000	226710000	chr1:225880000-225890000,chr1:226700000-226710000	1	0
chr1	226300000	226310000	chr1	226700000	226710000	chr1:226300000-226310000,chr1:226700000-226710000	1	0
chr1	226400000	226410000	chr1	226700000	226710000	chr1:226400000-226410000,chr1:226700000-226710000	1	0
chr1	226870000	226880000	chr1	226700000	226710000	chr1:226870000-226880000,chr1:226700000-226710000	1	0
chr1	226990000	227000000	chr1	226700000	226710000	chr1:226990000-227000000,chr1:226700000-226710000	1	0
chr1	228210000	228220000	chr1	226700000	226710000	chr1:228210000-228220000,chr1:226700000-226710000	1	0
chr1	228160000	228170000	chr1	228640000	228650000	chr1:228160000-228170000,chr1:228640000-228650000	1	0
chr1	228210000	228220000	chr1	228640000	228650000	chr1:228210000-228220000,chr1:228640000-228650000	1	0
chr1	228390000	228400000	chr1	228640000	228650000	chr1:228390000-228400000,chr1:228640000-228650000	1	0
chr1	228400000	228410000	chr1	228640000	228650000	chr1:228400000-228410000,chr1:228640000-228650000	1	0
chr1	228440000	228450000	chr1	228640000	228650000	chr1:228440000-228450000,chr1:228640000-228650000	1	0
chr1	228490000	228500000	chr1	228640000	228650000	chr1:228490000-228500000,chr1:228640000-228650000	1	0
chr1	229620000	229630000	chr1	230100000	230110000	chr1:229620000-229630000,chr1:230100000-230110000	1	1
chr1	230270000	230280000	chr1	230100000	230110000	chr1:230270000-230280000,chr1:230100000-230110000	1	0
chr1	230270000	230280000	chr1	230110000	230120000	chr1:230270000-230280000,chr1:230110000-230120000	1	0
chr1	233900000	233910000	chr1	234520000	234530000	chr1:233900000-233910000,chr1:234520000-234530000	1	0
chr1	234350000	234360000	chr1	234520000	234530000	chr1:234350000-234360000,chr1:234520000-234530000	1	0
chr1	234370000	234380000	chr1	234520000	234530000	chr1:234370000-234380000,chr1:234520000-234530000	1	0
chr1	234590000	234600000	chr1	234520000	234530000	chr1:234590000-234600000,chr1:234520000-234530000	1	1
chr1	234600000	234610000	chr1	234520000	234530000	chr1:234600000-234610000,chr1:234520000-234530000	1	1
chr1	234610000	234620000	chr1	234520000	234530000	chr1:234610000-234620000,chr1:234520000-234530000	1	1
chr1	235120000	235130000	chr1	234520000	234530000	chr1:235120000-235130000,chr1:234520000-234530000	1	0
chr1	234480000	234490000	chr1	234710000	234720000	chr1:234480000-234490000,chr1:234710000-234720000	1	0
chr1	234590000	234600000	chr1	234710000	234720000	chr1:234590000-234600000,chr1:234710000-234720000	1	1
chr1	234350000	234360000	chr1	234720000	234730000	chr1:234350000-234360000,chr1:234720000-234730000	1	1
chr1	234370000	234380000	chr1	234720000	234730000	chr1:234370000-234380000,chr1:234720000-234730000	1	1
chr1	234480000	234490000	chr1	234720000	234730000	chr1:234480000-234490000,chr1:234720000-234730000	1	1
chr1	234590000	234600000	chr1	234720000	234730000	chr1:234590000-234600000,chr1:234720000-234730000	1	1
chr1	234600000	234610000	chr1	234720000	234730000	chr1:234600000-234610000,chr1:234720000-234730000	1	1
chr1	234610000	234620000	chr1	234720000	234730000	chr1:234610000-234620000,chr1:234720000-234730000	1	1
chr1	235120000	235130000	chr1	234720000	234730000	chr1:235120000-235130000,chr1:234720000-234730000	1	0
chr1	235320000	235330000	chr1	234720000	234730000	chr1:235320000-235330000,chr1:234720000-234730000	1	0
chr1	234590000	234600000	chr1	234760000	234770000	chr1:234590000-234600000,chr1:234760000-234770000	1	1
chr1	234590000	234600000	chr1	234770000	234780000	chr1:234590000-234600000,chr1:234770000-234780000	1	1
chr1	234590000	234600000	chr1	234840000	234850000	chr1:234590000-234600000,chr1:234840000-234850000	1	1
chr1	234590000	234600000	chr1	234970000	234980000	chr1:234590000-234600000,chr1:234970000-234980000	1	1
chr1	234600000	234610000	chr1	234970000	234980000	chr1:234600000-234610000,chr1:234970000-234980000	1	1
chr1	234610000	234620000	chr1	234970000	234980000	chr1:234610000-234620000,chr1:234970000-234980000	1	0
chr1	234590000	234600000	chr1	234990000	235000000	chr1:234590000-234600000,chr1:234990000-235000000	1	1
chr1	234600000	234610000	chr1	234990000	235000000	chr1:234600000-234610000,chr1:234990000-235000000	1	0
chr1	234610000	234620000	chr1	234990000	235000000	chr1:234610000-234620000,chr1:234990000-235000000	1	0
chr1	234590000	234600000	chr1	235010000	235020000	chr1:234590000-234600000,chr1:235010000-235020000	1	1
chr1	234600000	234610000	chr1	235010000	235020000	chr1:234600000-234610000,chr1:235010000-235020000	1	0
chr1	234590000	234600000	chr1	235040000	235050000	chr1:234590000-234600000,chr1:235040000-235050000	1	1
chr1	234370000	234380000	chr1	235070000	235080000	chr1:234370000-234380000,chr1:235070000-235080000	1	0
chr1	234590000	234600000	chr1	235070000	235080000	chr1:234590000-234600000,chr1:235070000-235080000	1	1
chr1	234600000	234610000	chr1	235070000	235080000	chr1:234600000-234610000,chr1:235070000-235080000	1	0
chr1	234610000	234620000	chr1	235070000	235080000	chr1:234610000-234620000,chr1:235070000-235080000	1	0
chr1	235320000	235330000	chr1	235070000	235080000	chr1:235320000-235330000,chr1:235070000-235080000	1	0
chr1	234370000	234380000	chr1	235100000	235110000	chr1:234370000-234380000,chr1:235100000-235110000	1	0
chr1	234600000	234610000	chr1	235100000	235110000	chr1:234600000-234610000,chr1:235100000-235110000	1	0
chr1	235320000	235330000	chr1	235500000	235510000	chr1:235320000-235330000,chr1:235500000-235510000	1	0
chr1	235860000	235870000	chr1	235500000	235510000	chr1:235860000-235870000,chr1:235500000-235510000	1	0
chr1	235900000	235910000	chr1	235500000	235510000	chr1:235900000-235910000,chr1:235500000-235510000	1	0
chr1	246930000	246940000	chr1	2.47e+08	247010000	chr1:246930000-246940000,chr1:2.47e+08-247010000	1	0
chr1	246930000	246940000	chr1	247160000	247170000	chr1:246930000-246940000,chr1:247160000-247170000	1	0
chr2	9620000	9630000	chr2	9540000	9550000	chr2:9620000-9630000,chr2:9540000-9550000	1	0
chr2	9550000	9560000	chr2	9750000	9760000	chr2:9550000-9560000,chr2:9750000-9760000	1	0
chr2	9840000	9850000	chr2	9750000	9760000	chr2:9840000-9850000,chr2:9750000-9760000	1	0
chr2	9950000	9960000	chr2	9750000	9760000	chr2:9950000-9960000,chr2:9750000-9760000	1	0
chr2	1e+07	10010000	chr2	9750000	9760000	chr2:1e+07-10010000,chr2:9750000-9760000	1	0
chr2	10040000	10050000	chr2	9750000	9760000	chr2:10040000-10050000,chr2:9750000-9760000	1	1
chr2	10440000	10450000	chr2	10280000	10290000	chr2:10440000-10450000,chr2:10280000-10290000	1	0
chr2	10440000	10450000	chr2	10380000	10390000	chr2:10440000-10450000,chr2:10380000-10390000	1	0
chr2	19900000	19910000	chr2	20200000	20210000	chr2:19900000-19910000,chr2:20200000-20210000	1	0
chr2	20350000	20360000	chr2	20200000	20210000	chr2:20350000-20360000,chr2:20200000-20210000	1	0
chr2	20440000	20450000	chr2	20200000	20210000	chr2:20440000-20450000,chr2:20200000-20210000	1	0
chr2	20450000	20460000	chr2	20200000	20210000	chr2:20450000-20460000,chr2:20200000-20210000	1	0
chr2	20440000	20450000	chr2	20500000	20510000	chr2:20440000-20450000,chr2:20500000-20510000	1	0
chr2	20350000	20360000	chr2	20510000	20520000	chr2:20350000-20360000,chr2:20510000-20520000	1	0
chr2	20440000	20450000	chr2	20510000	20520000	chr2:20440000-20450000,chr2:20510000-20520000	1	1
chr2	20450000	20460000	chr2	20510000	20520000	chr2:20450000-20460000,chr2:20510000-20520000	1	0
chr2	20440000	20450000	chr2	20530000	20540000	chr2:20440000-20450000,chr2:20530000-20540000	1	0
chr2	20450000	20460000	chr2	20530000	20540000	chr2:20450000-20460000,chr2:20530000-20540000	1	0
chr2	20350000	20360000	chr2	20590000	20600000	chr2:20350000-20360000,chr2:20590000-20600000	1	0
chr2	24790000	24800000	chr2	24310000	24320000	chr2:24790000-24800000,chr2:24310000-24320000	1	0
chr2	26340000	26350000	chr2	26720000	26730000	chr2:26340000-26350000,chr2:26720000-26730000	1	0
chr2	27030000	27040000	chr2	26720000	26730000	chr2:27030000-27040000,chr2:26720000-26730000	1	0
chr2	27130000	27140000	chr2	26720000	26730000	chr2:27130000-27140000,chr2:26720000-26730000	1	0
chr2	27210000	27220000	chr2	26720000	26730000	chr2:27210000-27220000,chr2:26720000-26730000	1	0
chr2	27210000	27220000	chr2	27090000	27100000	chr2:27210000-27220000,chr2:27090000-27100000	1	0
chr2	27380000	27390000	chr2	27090000	27100000	chr2:27380000-27390000,chr2:27090000-27100000	1	0
chr2	28390000	28400000	chr2	28260000	28270000	chr2:28390000-28400000,chr2:28260000-28270000	1	1
chr2	28400000	28410000	chr2	28260000	28270000	chr2:28400000-28410000,chr2:28260000-28270000	1	0
chr2	28750000	28760000	chr2	28260000	28270000	chr2:28750000-28760000,chr2:28260000-28270000	1	0
chr2	28750000	28760000	chr2	28350000	28360000	chr2:28750000-28760000,chr2:28350000-28360000	1	0
chr2	28390000	28400000	chr2	28540000	28550000	chr2:28390000-28400000,chr2:28540000-28550000	1	0
chr2	28750000	28760000	chr2	28540000	28550000	chr2:28750000-28760000,chr2:28540000-28550000	1	0
chr2	30220000	30230000	chr2	30660000	30670000	chr2:30220000-30230000,chr2:30660000-30670000	1	0
chr2	30230000	30240000	chr2	30660000	30670000	chr2:30230000-30240000,chr2:30660000-30670000	1	0
chr2	41870000	41880000	chr2	41960000	41970000	chr2:41870000-41880000,chr2:41960000-41970000	1	0
chr2	42040000	42050000	chr2	41960000	41970000	chr2:42040000-42050000,chr2:41960000-41970000	1	0
chr2	42160000	42170000	chr2	41960000	41970000	chr2:42160000-42170000,chr2:41960000-41970000	1	0
chr2	43220000	43230000	chr2	43150000	43160000	chr2:43220000-43230000,chr2:43150000-43160000	1	0
chr2	43590000	43600000	chr2	43150000	43160000	chr2:43590000-43600000,chr2:43150000-43160000	1	0
chr2	47170000	47180000	chr2	46960000	46970000	chr2:47170000-47180000,chr2:46960000-46970000	1	0
chr2	54660000	54670000	chr2	54550000	54560000	chr2:54660000-54670000,chr2:54550000-54560000	1	0
chr2	54110000	54120000	chr2	54560000	54570000	chr2:54110000-54120000,chr2:54560000-54570000	1	0
chr2	54660000	54670000	chr2	54560000	54570000	chr2:54660000-54670000,chr2:54560000-54570000	1	1
chr2	54720000	54730000	chr2	54560000	54570000	chr2:54720000-54730000,chr2:54560000-54570000	1	0
chr2	61530000	61540000	chr2	61760000	61770000	chr2:61530000-61540000,chr2:61760000-61770000	1	0
chr2	61850000	61860000	chr2	61760000	61770000	chr2:61850000-61860000,chr2:61760000-61770000	1	0
chr2	68310000	68320000	chr2	68430000	68440000	chr2:68310000-68320000,chr2:68430000-68440000	1	0
chr2	70080000	70090000	chr2	69920000	69930000	chr2:70080000-70090000,chr2:69920000-69930000	1	0
chr2	74520000	74530000	chr2	74740000	74750000	chr2:74520000-74530000,chr2:74740000-74750000	1	0
chr2	84450000	84460000	chr2	84920000	84930000	chr2:84450000-84460000,chr2:84920000-84930000	1	1
chr2	85320000	85330000	chr2	84920000	84930000	chr2:85320000-85330000,chr2:84920000-84930000	1	0
chr2	84970000	84980000	chr2	85430000	85440000	chr2:84970000-84980000,chr2:85430000-85440000	1	0
chr2	85320000	85330000	chr2	85430000	85440000	chr2:85320000-85330000,chr2:85430000-85440000	1	0
chr2	85530000	85540000	chr2	85430000	85440000	chr2:85530000-85540000,chr2:85430000-85440000	1	1
chr2	85540000	85550000	chr2	85430000	85440000	chr2:85540000-85550000,chr2:85430000-85440000	1	0
chr2	85590000	85600000	chr2	85430000	85440000	chr2:85590000-85600000,chr2:85430000-85440000	1	0
chr2	86440000	86450000	chr2	86030000	86040000	chr2:86440000-86450000,chr2:86030000-86040000	1	0
chr2	86440000	86450000	chr2	86210000	86220000	chr2:86440000-86450000,chr2:86210000-86220000	1	0
chr2	112760000	112770000	chr2	112570000	112580000	chr2:112760000-112770000,chr2:112570000-112580000	1	0
chr2	112480000	112490000	chr2	112620000	112630000	chr2:112480000-112490000,chr2:112620000-112630000	1	0
chr2	117990000	118000000	chr2	117820000	117830000	chr2:117990000-118000000,chr2:117820000-117830000	1	0
chr2	136110000	136120000	chr2	135960000	135970000	chr2:136110000-136120000,chr2:135960000-135970000	1	0
chr2	136110000	136120000	chr2	136210000	136220000	chr2:136110000-136120000,chr2:136210000-136220000	1	0
chr2	136110000	136120000	chr2	136230000	136240000	chr2:136110000-136120000,chr2:136230000-136240000	1	1
chr2	136110000	136120000	chr2	136240000	136250000	chr2:136110000-136120000,chr2:136240000-136250000	1	0
chr2	142130000	142140000	chr2	142850000	142860000	chr2:142130000-142140000,chr2:142850000-142860000	1	0
chr2	1.43e+08	143010000	chr2	142850000	142860000	chr2:1.43e+08-143010000,chr2:142850000-142860000	1	0
chr2	143090000	143100000	chr2	142850000	142860000	chr2:143090000-143100000,chr2:142850000-142860000	1	0
chr2	142870000	142880000	chr2	142930000	142940000	chr2:142870000-142880000,chr2:142930000-142940000	1	1
chr2	142870000	142880000	chr2	142940000	142950000	chr2:142870000-142880000,chr2:142940000-142950000	1	0
chr2	144520000	144530000	chr2	144350000	144360000	chr2:144520000-144530000,chr2:144350000-144360000	1	0
chr2	144520000	144530000	chr2	144360000	144370000	chr2:144520000-144530000,chr2:144360000-144370000	1	0
chr2	152330000	152340000	chr2	152390000	152400000	chr2:152330000-152340000,chr2:152390000-152400000	1	0
chr2	156400000	156410000	chr2	156330000	156340000	chr2:156400000-156410000,chr2:156330000-156340000	1	0
chr2	156430000	156440000	chr2	156330000	156340000	chr2:156430000-156440000,chr2:156330000-156340000	1	1
chr2	160490000	160500000	chr2	160200000	160210000	chr2:160490000-160500000,chr2:160200000-160210000	1	0
chr2	160490000	160500000	chr2	160220000	160230000	chr2:160490000-160500000,chr2:160220000-160230000	1	0
chr2	181950000	181960000	chr2	181870000	181880000	chr2:181950000-181960000,chr2:181870000-181880000	1	0
chr2	190640000	190650000	chr2	190570000	190580000	chr2:190640000-190650000,chr2:190570000-190580000	1	0
chr2	195570000	195580000	chr2	195650000	195660000	chr2:195570000-195580000,chr2:195650000-195660000	1	1
chr2	200860000	200870000	chr2	200780000	200790000	chr2:200860000-200870000,chr2:200780000-200790000	1	0
chr2	200960000	200970000	chr2	200780000	200790000	chr2:200960000-200970000,chr2:200780000-200790000	1	0
chr2	210470000	210480000	chr2	210550000	210560000	chr2:210470000-210480000,chr2:210550000-210560000	1	0
chr2	218210000	218220000	chr2	218570000	218580000	chr2:218210000-218220000,chr2:218570000-218580000	1	0
chr2	218270000	218280000	chr2	218570000	218580000	chr2:218270000-218280000,chr2:218570000-218580000	1	1
chr2	218290000	218300000	chr2	218570000	218580000	chr2:218290000-218300000,chr2:218570000-218580000	1	0
chr2	218320000	218330000	chr2	218570000	218580000	chr2:218320000-218330000,chr2:218570000-218580000	1	0
chr2	218390000	218400000	chr2	218570000	218580000	chr2:218390000-218400000,chr2:218570000-218580000	1	1
chr2	218400000	218410000	chr2	218570000	218580000	chr2:218400000-218410000,chr2:218570000-218580000	1	0
chr2	218630000	218640000	chr2	218570000	218580000	chr2:218630000-218640000,chr2:218570000-218580000	1	1
chr2	218650000	218660000	chr2	218570000	218580000	chr2:218650000-218660000,chr2:218570000-218580000	1	1
chr2	218660000	218670000	chr2	218570000	218580000	chr2:218660000-218670000,chr2:218570000-218580000	1	1
chr2	218670000	218680000	chr2	218570000	218580000	chr2:218670000-218680000,chr2:218570000-218580000	1	1
chr2	219170000	219180000	chr2	218570000	218580000	chr2:219170000-219180000,chr2:218570000-218580000	1	0
chr2	219220000	219230000	chr2	218570000	218580000	chr2:219220000-219230000,chr2:218570000-218580000	1	0
chr2	227160000	227170000	chr2	227400000	227410000	chr2:227160000-227170000,chr2:227400000-227410000	1	0
chr2	227320000	227330000	chr2	227400000	227410000	chr2:227320000-227330000,chr2:227400000-227410000	1	0
chr2	227470000	227480000	chr2	227400000	227410000	chr2:227470000-227480000,chr2:227400000-227410000	1	1
chr2	230980000	230990000	chr2	230650000	230660000	chr2:230980000-230990000,chr2:230650000-230660000	1	0
chr2	230980000	230990000	chr2	230660000	230670000	chr2:230980000-230990000,chr2:230660000-230670000	1	0
chr2	231450000	231460000	chr2	231600000	231610000	chr2:231450000-231460000,chr2:231600000-231610000	1	0
chr2	231460000	231470000	chr2	231600000	231610000	chr2:231460000-231470000,chr2:231600000-231610000	1	0
chr2	231700000	231710000	chr2	231600000	231610000	chr2:231700000-231710000,chr2:231600000-231610000	1	0
chr2	231460000	231470000	chr2	231610000	231620000	chr2:231460000-231470000,chr2:231610000-231620000	1	0
chr2	231700000	231710000	chr2	231610000	231620000	chr2:231700000-231710000,chr2:231610000-231620000	1	1
chr2	231450000	231460000	chr2	231660000	231670000	chr2:231450000-231460000,chr2:231660000-231670000	1	1
chr2	231460000	231470000	chr2	231660000	231670000	chr2:231460000-231470000,chr2:231660000-231670000	1	1
chr2	231780000	231790000	chr2	231660000	231670000	chr2:231780000-231790000,chr2:231660000-231670000	1	1
chr2	232550000	232560000	chr2	231660000	231670000	chr2:232550000-232560000,chr2:231660000-231670000	1	0
chr2	231450000	231460000	chr2	231670000	231680000	chr2:231450000-231460000,chr2:231670000-231680000	1	0
chr2	231460000	231470000	chr2	231670000	231680000	chr2:231460000-231470000,chr2:231670000-231680000	1	0
chr2	231780000	231790000	chr2	231670000	231680000	chr2:231780000-231790000,chr2:231670000-231680000	1	0
chr2	231190000	231200000	chr2	231680000	231690000	chr2:231190000-231200000,chr2:231680000-231690000	1	0
chr2	231450000	231460000	chr2	231680000	231690000	chr2:231450000-231460000,chr2:231680000-231690000	1	0
chr2	231460000	231470000	chr2	231680000	231690000	chr2:231460000-231470000,chr2:231680000-231690000	1	1
chr2	231780000	231790000	chr2	231680000	231690000	chr2:231780000-231790000,chr2:231680000-231690000	1	1
chr2	232550000	232560000	chr2	231680000	231690000	chr2:232550000-232560000,chr2:231680000-231690000	1	0
chr2	238320000	238330000	chr2	239270000	239280000	chr2:238320000-238330000,chr2:239270000-239280000	1	0
chr2	238840000	238850000	chr2	239270000	239280000	chr2:238840000-238850000,chr2:239270000-239280000	1	0
chr2	240020000	240030000	chr2	239270000	239280000	chr2:240020000-240030000,chr2:239270000-239280000	1	0
chr2	240430000	240440000	chr2	239270000	239280000	chr2:240430000-240440000,chr2:239270000-239280000	1	0
chr2	240460000	240470000	chr2	239270000	239280000	chr2:240460000-240470000,chr2:239270000-239280000	1	0
chr3	4970000	4980000	chr3	4730000	4740000	chr3:4970000-4980000,chr3:4730000-4740000	1	0
chr3	4970000	4980000	chr3	4740000	4750000	chr3:4970000-4980000,chr3:4740000-4750000	1	0
chr3	4980000	4990000	chr3	4740000	4750000	chr3:4980000-4990000,chr3:4740000-4750000	1	0
chr3	4970000	4980000	chr3	4820000	4830000	chr3:4970000-4980000,chr3:4820000-4830000	1	1
chr3	4980000	4990000	chr3	4820000	4830000	chr3:4980000-4990000,chr3:4820000-4830000	1	0
chr3	4980000	4990000	chr3	4840000	4850000	chr3:4980000-4990000,chr3:4840000-4850000	1	0
chr3	4970000	4980000	chr3	4860000	4870000	chr3:4970000-4980000,chr3:4860000-4870000	1	0
chr3	4980000	4990000	chr3	4860000	4870000	chr3:4980000-4990000,chr3:4860000-4870000	1	0
chr3	9730000	9740000	chr3	9670000	9680000	chr3:9730000-9740000,chr3:9670000-9680000	1	0
chr3	9740000	9750000	chr3	9670000	9680000	chr3:9740000-9750000,chr3:9670000-9680000	1	0
chr3	9800000	9810000	chr3	9670000	9680000	chr3:9800000-9810000,chr3:9670000-9680000	1	0
chr3	9810000	9820000	chr3	9670000	9680000	chr3:9810000-9820000,chr3:9670000-9680000	1	0
chr3	9840000	9850000	chr3	9670000	9680000	chr3:9840000-9850000,chr3:9670000-9680000	1	0
chr3	12280000	12290000	chr3	12190000	12200000	chr3:12280000-12290000,chr3:12190000-12200000	1	1
chr3	12550000	12560000	chr3	12190000	12200000	chr3:12550000-12560000,chr3:12190000-12200000	1	0
chr3	12280000	12290000	chr3	12350000	12360000	chr3:12280000-12290000,chr3:12350000-12360000	1	1
chr3	12480000	12490000	chr3	12350000	12360000	chr3:12480000-12490000,chr3:12350000-12360000	1	0
chr3	4.9e+07	49010000	chr3	49080000	49090000	chr3:4.9e+07-49010000,chr3:49080000-49090000	1	1
chr3	49010000	49020000	chr3	49080000	49090000	chr3:49010000-49020000,chr3:49080000-49090000	1	0
chr3	49020000	49030000	chr3	49080000	49090000	chr3:49020000-49030000,chr3:49080000-49090000	1	1
chr3	49410000	49420000	chr3	49080000	49090000	chr3:49410000-49420000,chr3:49080000-49090000	1	0
chr3	51500000	51510000	chr3	51590000	51600000	chr3:51500000-51510000,chr3:51590000-51600000	1	1
chr3	51660000	51670000	chr3	51590000	51600000	chr3:51660000-51670000,chr3:51590000-51600000	1	1
chr3	53130000	53140000	chr3	53230000	53240000	chr3:53130000-53140000,chr3:53230000-53240000	1	0
chr3	127590000	127600000	chr3	127740000	127750000	chr3:127590000-127600000,chr3:127740000-127750000	1	0
chr3	127600000	127610000	chr3	127740000	127750000	chr3:127600000-127610000,chr3:127740000-127750000	1	0
chr3	128480000	128490000	chr3	127740000	127750000	chr3:128480000-128490000,chr3:127740000-127750000	1	0
chr3	127590000	127600000	chr3	127820000	127830000	chr3:127590000-127600000,chr3:127820000-127830000	1	0
chr3	127590000	127600000	chr3	128410000	128420000	chr3:127590000-127600000,chr3:128410000-128420000	1	0
chr3	127600000	127610000	chr3	128410000	128420000	chr3:127600000-127610000,chr3:128410000-128420000	1	0
chr3	127620000	127630000	chr3	128410000	128420000	chr3:127620000-127630000,chr3:128410000-128420000	1	0
chr3	128070000	128080000	chr3	128410000	128420000	chr3:128070000-128080000,chr3:128410000-128420000	1	0
chr3	128480000	128490000	chr3	128410000	128420000	chr3:128480000-128490000,chr3:128410000-128420000	1	1
chr3	128490000	128500000	chr3	128410000	128420000	chr3:128490000-128500000,chr3:128410000-128420000	1	1
chr3	128480000	128490000	chr3	128610000	128620000	chr3:128480000-128490000,chr3:128610000-128620000	1	0
chr3	129430000	129440000	chr3	129620000	129630000	chr3:129430000-129440000,chr3:129620000-129630000	1	0
chr3	129440000	129450000	chr3	129620000	129630000	chr3:129440000-129450000,chr3:129620000-129630000	1	0
chr3	133580000	133590000	chr3	134330000	134340000	chr3:133580000-133590000,chr3:134330000-134340000	1	0
chr3	134480000	134490000	chr3	134330000	134340000	chr3:134480000-134490000,chr3:134330000-134340000	1	0
chr3	149650000	149660000	chr3	149740000	149750000	chr3:149650000-149660000,chr3:149740000-149750000	1	0
chr3	149660000	149670000	chr3	149740000	149750000	chr3:149660000-149670000,chr3:149740000-149750000	1	0
chr3	172040000	172050000	chr3	171870000	171880000	chr3:172040000-172050000,chr3:171870000-171880000	1	0
chr3	172030000	172040000	chr3	172130000	172140000	chr3:172030000-172040000,chr3:172130000-172140000	1	1
chr3	172040000	172050000	chr3	172130000	172140000	chr3:172040000-172050000,chr3:172130000-172140000	1	1
chr3	177190000	177200000	chr3	177350000	177360000	chr3:177190000-177200000,chr3:177350000-177360000	1	0
chr3	194130000	194140000	chr3	194320000	194330000	chr3:194130000-194140000,chr3:194320000-194330000	1	1
chr3	194400000	194410000	chr3	194320000	194330000	chr3:194400000-194410000,chr3:194320000-194330000	1	1
chr3	196560000	196570000	chr3	196140000	196150000	chr3:196560000-196570000,chr3:196140000-196150000	1	0
chr4	2960000	2970000	chr4	2760000	2770000	chr4:2960000-2970000,chr4:2760000-2770000	1	0
chr4	25160000	25170000	chr4	24210000	24220000	chr4:25160000-25170000,chr4:24210000-24220000	1	0
chr4	41360000	41370000	chr4	40900000	40910000	chr4:41360000-41370000,chr4:40900000-40910000	1	0
chr4	41360000	41370000	chr4	41500000	41510000	chr4:41360000-41370000,chr4:41500000-41510000	1	0
chr4	41360000	41370000	chr4	41700000	41710000	chr4:41360000-41370000,chr4:41700000-41710000	1	0
chr4	41930000	41940000	chr4	41700000	41710000	chr4:41930000-41940000,chr4:41700000-41710000	1	0
chr4	87420000	87430000	chr4	87890000	87900000	chr4:87420000-87430000,chr4:87890000-87900000	1	0
chr4	87970000	87980000	chr4	87890000	87900000	chr4:87970000-87980000,chr4:87890000-87900000	1	0
chr4	8.8e+07	88010000	chr4	87890000	87900000	chr4:8.8e+07-88010000,chr4:87890000-87900000	1	0
chr4	88280000	88290000	chr4	87890000	87900000	chr4:88280000-88290000,chr4:87890000-87900000	1	0
chr4	88370000	88380000	chr4	87890000	87900000	chr4:88370000-88380000,chr4:87890000-87900000	1	0
chr4	102860000	102870000	chr4	103070000	103080000	chr4:102860000-102870000,chr4:103070000-103080000	1	0
chr4	183500000	183510000	chr4	183400000	183410000	chr4:183500000-183510000,chr4:183400000-183410000	1	0
chr4	183500000	183510000	chr4	183410000	183420000	chr4:183500000-183510000,chr4:183410000-183420000	1	1
chr4	184430000	184440000	chr4	184340000	184350000	chr4:184430000-184440000,chr4:184340000-184350000	1	0
chr4	184470000	184480000	chr4	184340000	184350000	chr4:184470000-184480000,chr4:184340000-184350000	1	0
chr4	184640000	184650000	chr4	184340000	184350000	chr4:184640000-184650000,chr4:184340000-184350000	1	0
chr4	184820000	184830000	chr4	184340000	184350000	chr4:184820000-184830000,chr4:184340000-184350000	1	0
chr4	183500000	183510000	chr4	184380000	184390000	chr4:183500000-183510000,chr4:184380000-184390000	1	0
chr4	185470000	185480000	chr4	185800000	185810000	chr4:185470000-185480000,chr4:185800000-185810000	1	0
chr5	310000	320000	chr5	370000	380000	chr5:310000-320000,chr5:370000-380000	1	0
chr5	440000	450000	chr5	370000	380000	chr5:440000-450000,chr5:370000-380000	1	1
chr5	450000	460000	chr5	370000	380000	chr5:450000-460000,chr5:370000-380000	1	0
chr5	850000	860000	chr5	370000	380000	chr5:850000-860000,chr5:370000-380000	1	0
chr5	310000	320000	chr5	410000	420000	chr5:310000-320000,chr5:410000-420000	1	0
chr5	850000	860000	chr5	910000	920000	chr5:850000-860000,chr5:910000-920000	1	1
chr5	1800000	1810000	chr5	910000	920000	chr5:1800000-1810000,chr5:910000-920000	1	0
chr5	5420000	5430000	chr5	6760000	6770000	chr5:5420000-5430000,chr5:6760000-6770000	1	0
chr5	6630000	6640000	chr5	6760000	6770000	chr5:6630000-6640000,chr5:6760000-6770000	1	0
chr5	10250000	10260000	chr5	10740000	10750000	chr5:10250000-10260000,chr5:10740000-10750000	1	0
chr5	10350000	10360000	chr5	10740000	10750000	chr5:10350000-10360000,chr5:10740000-10750000	1	0
chr5	10560000	10570000	chr5	10740000	10750000	chr5:10560000-10570000,chr5:10740000-10750000	1	0
chr5	17210000	17220000	chr5	17300000	17310000	chr5:17210000-17220000,chr5:17300000-17310000	1	1
chr5	17220000	17230000	chr5	17300000	17310000	chr5:17220000-17230000,chr5:17300000-17310000	1	0
chr5	17230000	17240000	chr5	17300000	17310000	chr5:17230000-17240000,chr5:17300000-17310000	1	0
chr5	17240000	17250000	chr5	17300000	17310000	chr5:17240000-17250000,chr5:17300000-17310000	1	0
chr5	32440000	32450000	chr5	32590000	32600000	chr5:32440000-32450000,chr5:32590000-32600000	1	0
chr5	36240000	36250000	chr5	36680000	36690000	chr5:36240000-36250000,chr5:36680000-36690000	1	0
chr5	36870000	36880000	chr5	36680000	36690000	chr5:36870000-36880000,chr5:36680000-36690000	1	0
chr5	43480000	43490000	chr5	4.3e+07	43010000	chr5:43480000-43490000,chr5:4.3e+07-43010000	1	0
chr5	53470000	53480000	chr5	53410000	53420000	chr5:53470000-53480000,chr5:53410000-53420000	1	0
chr5	53480000	53490000	chr5	53410000	53420000	chr5:53480000-53490000,chr5:53410000-53420000	1	0
chr5	61160000	61170000	chr5	61300000	61310000	chr5:61160000-61170000,chr5:61300000-61310000	1	0
chr5	69170000	69180000	chr5	69090000	69100000	chr5:69170000-69180000,chr5:69090000-69100000	1	0
chr5	71580000	71590000	chr5	71470000	71480000	chr5:71580000-71590000,chr5:71470000-71480000	1	0
chr5	80400000	80410000	chr5	80480000	80490000	chr5:80400000-80410000,chr5:80480000-80490000	1	0
chr5	90470000	90480000	chr5	91280000	91290000	chr5:90470000-90480000,chr5:91280000-91290000	1	0
chr5	91380000	91390000	chr5	91280000	91290000	chr5:91380000-91390000,chr5:91280000-91290000	1	1
chr5	93580000	93590000	chr5	94470000	94480000	chr5:93580000-93590000,chr5:94470000-94480000	1	0
chr5	94610000	94620000	chr5	94690000	94700000	chr5:94610000-94620000,chr5:94690000-94700000	1	0
chr5	94620000	94630000	chr5	94690000	94700000	chr5:94620000-94630000,chr5:94690000-94700000	1	0
chr5	94610000	94620000	chr5	94700000	94710000	chr5:94610000-94620000,chr5:94700000-94710000	1	0
chr5	94610000	94620000	chr5	94710000	94720000	chr5:94610000-94620000,chr5:94710000-94720000	1	0
chr5	100530000	100540000	chr5	100040000	100050000	chr5:100530000-100540000,chr5:100040000-100050000	1	0
chr5	100530000	100540000	chr5	100050000	100060000	chr5:100530000-100540000,chr5:100050000-100060000	1	0
chr5	134520000	134530000	chr5	134460000	134470000	chr5:134520000-134530000,chr5:134460000-134470000	1	1
chr5	135030000	135040000	chr5	134920000	134930000	chr5:135030000-135040000,chr5:134920000-134930000	1	0
chr5	135030000	135040000	chr5	135130000	135140000	chr5:135030000-135040000,chr5:135130000-135140000	1	1
chr5	140640000	140650000	chr5	140710000	140720000	chr5:140640000-140650000,chr5:140710000-140720000	1	0
chr5	141680000	141690000	chr5	141840000	141850000	chr5:141680000-141690000,chr5:141840000-141850000	1	0
chr5	141920000	141930000	chr5	141840000	141850000	chr5:141920000-141930000,chr5:141840000-141850000	1	0
chr5	142010000	142020000	chr5	141840000	141850000	chr5:142010000-142020000,chr5:141840000-141850000	1	0
chr5	1.5e+08	150010000	chr5	150130000	150140000	chr5:1.5e+08-150010000,chr5:150130000-150140000	1	0
chr5	154440000	154450000	chr5	154520000	154530000	chr5:154440000-154450000,chr5:154520000-154530000	1	1
chr5	154440000	154450000	chr5	154600000	154610000	chr5:154440000-154450000,chr5:154600000-154610000	1	0
chr5	159200000	159210000	chr5	160020000	160030000	chr5:159200000-159210000,chr5:160020000-160030000	1	0
chr5	159200000	159210000	chr5	160160000	160170000	chr5:159200000-159210000,chr5:160160000-160170000	1	0
chr5	172280000	172290000	chr5	172730000	172740000	chr5:172280000-172290000,chr5:172730000-172740000	1	0
chr5	173320000	173330000	chr5	173740000	173750000	chr5:173320000-173330000,chr5:173740000-173750000	1	0
chr5	173320000	173330000	chr5	173760000	173770000	chr5:173320000-173330000,chr5:173760000-173770000	1	0
chr5	172950000	172960000	chr5	173780000	173790000	chr5:172950000-172960000,chr5:173780000-173790000	1	0
chr5	173320000	173330000	chr5	173780000	173790000	chr5:173320000-173330000,chr5:173780000-173790000	1	0
chr5	173880000	173890000	chr5	173780000	173790000	chr5:173880000-173890000,chr5:173780000-173790000	1	0
chr5	177300000	177310000	chr5	177420000	177430000	chr5:177300000-177310000,chr5:177420000-177430000	1	0
chr5	177300000	177310000	chr5	177540000	177550000	chr5:177300000-177310000,chr5:177540000-177550000	1	0
chr5	177310000	177320000	chr5	177540000	177550000	chr5:177310000-177320000,chr5:177540000-177550000	1	0
chr5	177480000	177490000	chr5	177540000	177550000	chr5:177480000-177490000,chr5:177540000-177550000	1	1
chr5	179870000	179880000	chr5	179810000	179820000	chr5:179870000-179880000,chr5:179810000-179820000	1	1
chr5	179890000	179900000	chr5	179810000	179820000	chr5:179890000-179900000,chr5:179810000-179820000	1	1
chr6	1310000	1320000	chr6	1130000	1140000	chr6:1310000-1320000,chr6:1130000-1140000	1	0
chr6	3110000	3120000	chr6	3250000	3260000	chr6:3110000-3120000,chr6:3250000-3260000	1	0
chr6	7100000	7110000	chr6	6850000	6860000	chr6:7100000-7110000,chr6:6850000-6860000	1	0
chr6	7100000	7110000	chr6	6880000	6890000	chr6:7100000-7110000,chr6:6880000-6890000	1	0
chr6	7540000	7550000	chr6	7050000	7060000	chr6:7540000-7550000,chr6:7050000-7060000	1	0
chr6	7540000	7550000	chr6	7900000	7910000	chr6:7540000-7550000,chr6:7900000-7910000	1	0
chr6	7580000	7590000	chr6	7900000	7910000	chr6:7580000-7590000,chr6:7900000-7910000	1	0
chr6	10380000	10390000	chr6	10310000	10320000	chr6:10380000-10390000,chr6:10310000-10320000	1	0
chr6	10400000	10410000	chr6	10310000	10320000	chr6:10400000-10410000,chr6:10310000-10320000	1	1
chr6	10420000	10430000	chr6	10310000	10320000	chr6:10420000-10430000,chr6:10310000-10320000	1	1
chr6	10690000	10700000	chr6	10310000	10320000	chr6:10690000-10700000,chr6:10310000-10320000	1	0
chr6	10690000	10700000	chr6	10410000	10420000	chr6:10690000-10700000,chr6:10410000-10420000	1	0
chr6	13480000	13490000	chr6	13350000	13360000	chr6:13480000-13490000,chr6:13350000-13360000	1	0
chr6	17980000	17990000	chr6	17900000	17910000	chr6:17980000-17990000,chr6:17900000-17910000	1	0
chr6	24660000	24670000	chr6	24740000	24750000	chr6:24660000-24670000,chr6:24740000-24750000	1	0
chr6	26190000	26200000	chr6	24740000	24750000	chr6:26190000-26200000,chr6:24740000-24750000	1	0
chr6	26160000	26170000	chr6	26320000	26330000	chr6:26160000-26170000,chr6:26320000-26330000	1	0
chr6	26180000	26190000	chr6	26320000	26330000	chr6:26180000-26190000,chr6:26320000-26330000	1	0
chr6	26190000	26200000	chr6	26320000	26330000	chr6:26190000-26200000,chr6:26320000-26330000	1	1
chr6	26200000	26210000	chr6	26320000	26330000	chr6:26200000-26210000,chr6:26320000-26330000	1	0
chr6	26210000	26220000	chr6	26320000	26330000	chr6:26210000-26220000,chr6:26320000-26330000	1	1
chr6	26220000	26230000	chr6	26320000	26330000	chr6:26220000-26230000,chr6:26320000-26330000	1	1
chr6	26250000	26260000	chr6	26320000	26330000	chr6:26250000-26260000,chr6:26320000-26330000	1	1
chr6	26530000	26540000	chr6	26320000	26330000	chr6:26530000-26540000,chr6:26320000-26330000	1	0
chr6	26540000	26550000	chr6	26320000	26330000	chr6:26540000-26550000,chr6:26320000-26330000	1	0
chr6	26590000	26600000	chr6	26320000	26330000	chr6:26590000-26600000,chr6:26320000-26330000	1	0
chr6	27130000	27140000	chr6	26320000	26330000	chr6:27130000-27140000,chr6:26320000-26330000	1	0
chr6	27140000	27150000	chr6	26320000	26330000	chr6:27140000-27150000,chr6:26320000-26330000	1	1
chr6	27810000	27820000	chr6	26320000	26330000	chr6:27810000-27820000,chr6:26320000-26330000	1	0
chr6	26270000	26280000	chr6	26520000	26530000	chr6:26270000-26280000,chr6:26520000-26530000	1	0
chr6	26280000	26290000	chr6	26520000	26530000	chr6:26280000-26290000,chr6:26520000-26530000	1	0
chr6	26590000	26600000	chr6	26520000	26530000	chr6:26590000-26600000,chr6:26520000-26530000	1	0
chr6	26020000	26030000	chr6	26550000	26560000	chr6:26020000-26030000,chr6:26550000-26560000	1	0
chr6	26030000	26040000	chr6	26550000	26560000	chr6:26030000-26040000,chr6:26550000-26560000	1	0
chr6	26050000	26060000	chr6	26550000	26560000	chr6:26050000-26060000,chr6:26550000-26560000	1	1
chr6	26100000	26110000	chr6	26550000	26560000	chr6:26100000-26110000,chr6:26550000-26560000	1	0
chr6	26160000	26170000	chr6	26550000	26560000	chr6:26160000-26170000,chr6:26550000-26560000	1	1
chr6	26180000	26190000	chr6	26550000	26560000	chr6:26180000-26190000,chr6:26550000-26560000	1	0
chr6	26190000	26200000	chr6	26550000	26560000	chr6:26190000-26200000,chr6:26550000-26560000	1	1
chr6	26200000	26210000	chr6	26550000	26560000	chr6:26200000-26210000,chr6:26550000-26560000	1	0
chr6	26210000	26220000	chr6	26550000	26560000	chr6:26210000-26220000,chr6:26550000-26560000	1	1
chr6	26220000	26230000	chr6	26550000	26560000	chr6:26220000-26230000,chr6:26550000-26560000	1	1
chr6	26250000	26260000	chr6	26550000	26560000	chr6:26250000-26260000,chr6:26550000-26560000	1	1
chr6	26270000	26280000	chr6	26550000	26560000	chr6:26270000-26280000,chr6:26550000-26560000	1	1
chr6	26280000	26290000	chr6	26550000	26560000	chr6:26280000-26290000,chr6:26550000-26560000	1	1
chr6	26360000	26370000	chr6	26550000	26560000	chr6:26360000-26370000,chr6:26550000-26560000	1	1
chr6	26380000	26390000	chr6	26550000	26560000	chr6:26380000-26390000,chr6:26550000-26560000	1	0
chr6	26450000	26460000	chr6	26550000	26560000	chr6:26450000-26460000,chr6:26550000-26560000	1	0
chr6	27130000	27140000	chr6	26550000	26560000	chr6:27130000-27140000,chr6:26550000-26560000	1	0
chr6	27140000	27150000	chr6	26550000	26560000	chr6:27140000-27150000,chr6:26550000-26560000	1	0
chr6	27470000	27480000	chr6	26550000	26560000	chr6:27470000-27480000,chr6:26550000-26560000	1	0
chr6	27800000	27810000	chr6	26550000	26560000	chr6:27800000-27810000,chr6:26550000-26560000	1	0
chr6	27810000	27820000	chr6	26550000	26560000	chr6:27810000-27820000,chr6:26550000-26560000	1	0
chr6	27830000	27840000	chr6	26550000	26560000	chr6:27830000-27840000,chr6:26550000-26560000	1	0
chr6	27860000	27870000	chr6	26550000	26560000	chr6:27860000-27870000,chr6:26550000-26560000	1	0
chr6	27890000	27900000	chr6	26550000	26560000	chr6:27890000-27900000,chr6:26550000-26560000	1	0
chr6	26020000	26030000	chr6	27120000	27130000	chr6:26020000-26030000,chr6:27120000-27130000	1	0
chr6	26030000	26040000	chr6	27120000	27130000	chr6:26030000-26040000,chr6:27120000-27130000	1	0
chr6	26050000	26060000	chr6	27120000	27130000	chr6:26050000-26060000,chr6:27120000-27130000	1	0
chr6	26160000	26170000	chr6	27120000	27130000	chr6:26160000-26170000,chr6:27120000-27130000	1	0
chr6	26180000	26190000	chr6	27120000	27130000	chr6:26180000-26190000,chr6:27120000-27130000	1	0
chr6	26190000	26200000	chr6	27120000	27130000	chr6:26190000-26200000,chr6:27120000-27130000	1	1
chr6	26200000	26210000	chr6	27120000	27130000	chr6:26200000-26210000,chr6:27120000-27130000	1	0
chr6	26210000	26220000	chr6	27120000	27130000	chr6:26210000-26220000,chr6:27120000-27130000	1	1
chr6	26220000	26230000	chr6	27120000	27130000	chr6:26220000-26230000,chr6:27120000-27130000	1	0
chr6	26250000	26260000	chr6	27120000	27130000	chr6:26250000-26260000,chr6:27120000-27130000	1	1
chr6	26270000	26280000	chr6	27120000	27130000	chr6:26270000-26280000,chr6:27120000-27130000	1	1
chr6	26280000	26290000	chr6	27120000	27130000	chr6:26280000-26290000,chr6:27120000-27130000	1	0
chr6	27800000	27810000	chr6	27120000	27130000	chr6:27800000-27810000,chr6:27120000-27130000	1	0
chr6	27810000	27820000	chr6	27120000	27130000	chr6:27810000-27820000,chr6:27120000-27130000	1	0
chr6	27830000	27840000	chr6	27120000	27130000	chr6:27830000-27840000,chr6:27120000-27130000	1	0
chr6	27860000	27870000	chr6	27120000	27130000	chr6:27860000-27870000,chr6:27120000-27130000	1	0
chr6	27890000	27900000	chr6	27120000	27130000	chr6:27890000-27900000,chr6:27120000-27130000	1	0
chr6	26020000	26030000	chr6	27170000	27180000	chr6:26020000-26030000,chr6:27170000-27180000	1	0
chr6	26030000	26040000	chr6	27170000	27180000	chr6:26030000-26040000,chr6:27170000-27180000	1	0
chr6	26050000	26060000	chr6	27170000	27180000	chr6:26050000-26060000,chr6:27170000-27180000	1	0
chr6	26160000	26170000	chr6	27170000	27180000	chr6:26160000-26170000,chr6:27170000-27180000	1	0
chr6	26180000	26190000	chr6	27170000	27180000	chr6:26180000-26190000,chr6:27170000-27180000	1	0
chr6	26190000	26200000	chr6	27170000	27180000	chr6:26190000-26200000,chr6:27170000-27180000	1	1
chr6	26200000	26210000	chr6	27170000	27180000	chr6:26200000-26210000,chr6:27170000-27180000	1	0
chr6	26210000	26220000	chr6	27170000	27180000	chr6:26210000-26220000,chr6:27170000-27180000	1	1
chr6	26220000	26230000	chr6	27170000	27180000	chr6:26220000-26230000,chr6:27170000-27180000	1	0
chr6	26250000	26260000	chr6	27170000	27180000	chr6:26250000-26260000,chr6:27170000-27180000	1	1
chr6	26270000	26280000	chr6	27170000	27180000	chr6:26270000-26280000,chr6:27170000-27180000	1	1
chr6	26280000	26290000	chr6	27170000	27180000	chr6:26280000-26290000,chr6:27170000-27180000	1	1
chr6	27800000	27810000	chr6	27170000	27180000	chr6:27800000-27810000,chr6:27170000-27180000	1	0
chr6	27810000	27820000	chr6	27170000	27180000	chr6:27810000-27820000,chr6:27170000-27180000	1	0
chr6	27830000	27840000	chr6	27170000	27180000	chr6:27830000-27840000,chr6:27170000-27180000	1	0
chr6	27860000	27870000	chr6	27170000	27180000	chr6:27860000-27870000,chr6:27170000-27180000	1	0
chr6	27890000	27900000	chr6	27170000	27180000	chr6:27890000-27900000,chr6:27170000-27180000	1	0
chr6	26190000	26200000	chr6	27180000	27190000	chr6:26190000-26200000,chr6:27180000-27190000	1	0
chr6	26210000	26220000	chr6	27180000	27190000	chr6:26210000-26220000,chr6:27180000-27190000	1	0
chr6	26020000	26030000	chr6	27790000	27800000	chr6:26020000-26030000,chr6:27790000-27800000	1	0
chr6	26030000	26040000	chr6	27790000	27800000	chr6:26030000-26040000,chr6:27790000-27800000	1	0
chr6	26050000	26060000	chr6	27790000	27800000	chr6:26050000-26060000,chr6:27790000-27800000	1	0
chr6	26180000	26190000	chr6	27790000	27800000	chr6:26180000-26190000,chr6:27790000-27800000	1	0
chr6	26190000	26200000	chr6	27790000	27800000	chr6:26190000-26200000,chr6:27790000-27800000	1	1
chr6	26200000	26210000	chr6	27790000	27800000	chr6:26200000-26210000,chr6:27790000-27800000	1	0
chr6	26210000	26220000	chr6	27790000	27800000	chr6:26210000-26220000,chr6:27790000-27800000	1	0
chr6	26220000	26230000	chr6	27790000	27800000	chr6:26220000-26230000,chr6:27790000-27800000	1	0
chr6	26250000	26260000	chr6	27790000	27800000	chr6:26250000-26260000,chr6:27790000-27800000	1	0
chr6	26270000	26280000	chr6	27790000	27800000	chr6:26270000-26280000,chr6:27790000-27800000	1	0
chr6	26280000	26290000	chr6	27790000	27800000	chr6:26280000-26290000,chr6:27790000-27800000	1	0
chr6	27130000	27140000	chr6	27790000	27800000	chr6:27130000-27140000,chr6:27790000-27800000	1	0
chr6	27140000	27150000	chr6	27790000	27800000	chr6:27140000-27150000,chr6:27790000-27800000	1	0
chr6	27470000	27480000	chr6	27790000	27800000	chr6:27470000-27480000,chr6:27790000-27800000	1	0
chr6	27890000	27900000	chr6	27790000	27800000	chr6:27890000-27900000,chr6:27790000-27800000	1	0
chr6	27890000	27900000	chr6	28100000	28110000	chr6:27890000-27900000,chr6:28100000-28110000	1	0
chr6	30060000	30070000	chr6	29750000	29760000	chr6:30060000-30070000,chr6:29750000-29760000	1	1
chr6	30210000	30220000	chr6	29750000	29760000	chr6:30210000-30220000,chr6:29750000-29760000	1	0
chr6	30480000	30490000	chr6	29750000	29760000	chr6:30480000-30490000,chr6:29750000-29760000	1	0
chr6	30490000	30500000	chr6	29750000	29760000	chr6:30490000-30500000,chr6:29750000-29760000	1	0
chr6	30060000	30070000	chr6	29960000	29970000	chr6:30060000-30070000,chr6:29960000-29970000	1	0
chr6	30200000	30210000	chr6	30100000	30110000	chr6:30200000-30210000,chr6:30100000-30110000	1	0
chr6	30210000	30220000	chr6	30100000	30110000	chr6:30210000-30220000,chr6:30100000-30110000	1	1
chr6	30320000	30330000	chr6	30100000	30110000	chr6:30320000-30330000,chr6:30100000-30110000	1	1
chr6	30480000	30490000	chr6	30100000	30110000	chr6:30480000-30490000,chr6:30100000-30110000	1	0
chr6	30490000	30500000	chr6	30100000	30110000	chr6:30490000-30500000,chr6:30100000-30110000	1	0
chr6	30560000	30570000	chr6	30100000	30110000	chr6:30560000-30570000,chr6:30100000-30110000	1	0
chr6	31660000	31670000	chr6	30100000	30110000	chr6:31660000-31670000,chr6:30100000-30110000	1	0
chr6	30490000	30500000	chr6	30550000	30560000	chr6:30490000-30500000,chr6:30550000-30560000	1	0
chr6	30640000	30650000	chr6	30750000	30760000	chr6:30640000-30650000,chr6:30750000-30760000	1	1
chr6	30680000	30690000	chr6	30750000	30760000	chr6:30680000-30690000,chr6:30750000-30760000	1	0
chr6	30880000	30890000	chr6	30750000	30760000	chr6:30880000-30890000,chr6:30750000-30760000	1	1
chr6	30890000	30900000	chr6	30750000	30760000	chr6:30890000-30900000,chr6:30750000-30760000	1	0
chr6	30640000	30650000	chr6	30760000	30770000	chr6:30640000-30650000,chr6:30760000-30770000	1	0
chr6	30880000	30890000	chr6	30760000	30770000	chr6:30880000-30890000,chr6:30760000-30770000	1	0
chr6	30590000	30600000	chr6	30770000	30780000	chr6:30590000-30600000,chr6:30770000-30780000	1	0
chr6	30610000	30620000	chr6	30770000	30780000	chr6:30610000-30620000,chr6:30770000-30780000	1	0
chr6	30640000	30650000	chr6	30770000	30780000	chr6:30640000-30650000,chr6:30770000-30780000	1	1
chr6	30650000	30660000	chr6	30770000	30780000	chr6:30650000-30660000,chr6:30770000-30780000	1	0
chr6	30680000	30690000	chr6	30770000	30780000	chr6:30680000-30690000,chr6:30770000-30780000	1	1
chr6	30700000	30710000	chr6	30770000	30780000	chr6:30700000-30710000,chr6:30770000-30780000	1	0
chr6	30710000	30720000	chr6	30770000	30780000	chr6:30710000-30720000,chr6:30770000-30780000	1	1
chr6	30880000	30890000	chr6	30770000	30780000	chr6:30880000-30890000,chr6:30770000-30780000	1	1
chr6	30890000	30900000	chr6	30770000	30780000	chr6:30890000-30900000,chr6:30770000-30780000	1	1
chr6	30720000	30730000	chr6	30790000	30800000	chr6:30720000-30730000,chr6:30790000-30800000	1	0
chr6	30640000	30650000	chr6	30820000	30830000	chr6:30640000-30650000,chr6:30820000-30830000	1	0
chr6	30720000	30730000	chr6	30820000	30830000	chr6:30720000-30730000,chr6:30820000-30830000	1	0
chr6	30740000	30750000	chr6	30820000	30830000	chr6:30740000-30750000,chr6:30820000-30830000	1	1
chr6	30880000	30890000	chr6	30820000	30830000	chr6:30880000-30890000,chr6:30820000-30830000	1	0
chr6	30890000	30900000	chr6	30820000	30830000	chr6:30890000-30900000,chr6:30820000-30830000	1	0
chr6	31800000	31810000	chr6	30820000	30830000	chr6:31800000-31810000,chr6:30820000-30830000	1	0
chr6	31810000	31820000	chr6	30820000	30830000	chr6:31810000-31820000,chr6:30820000-30830000	1	0
chr6	31150000	31160000	chr6	31270000	31280000	chr6:31150000-31160000,chr6:31270000-31280000	1	0
chr6	31350000	31360000	chr6	31270000	31280000	chr6:31350000-31360000,chr6:31270000-31280000	1	0
chr6	32840000	32850000	chr6	33020000	33030000	chr6:32840000-32850000,chr6:33020000-33030000	1	0
chr6	32850000	32860000	chr6	33020000	33030000	chr6:32850000-32860000,chr6:33020000-33030000	1	0
chr6	32840000	32850000	chr6	33060000	33070000	chr6:32840000-32850000,chr6:33060000-33070000	1	0
chr6	32850000	32860000	chr6	33060000	33070000	chr6:32850000-32860000,chr6:33060000-33070000	1	0
chr6	33410000	33420000	chr6	33610000	33620000	chr6:33410000-33420000,chr6:33610000-33620000	1	0
chr6	35720000	35730000	chr6	35590000	35600000	chr6:35720000-35730000,chr6:35590000-35600000	1	0
chr6	35920000	35930000	chr6	35590000	35600000	chr6:35920000-35930000,chr6:35590000-35600000	1	0
chr6	36590000	36600000	chr6	36420000	36430000	chr6:36590000-36600000,chr6:36420000-36430000	1	0
chr6	36590000	36600000	chr6	36660000	36670000	chr6:36590000-36600000,chr6:36660000-36670000	1	0
chr6	36980000	36990000	chr6	36880000	36890000	chr6:36980000-36990000,chr6:36880000-36890000	1	0
chr6	37170000	37180000	chr6	36880000	36890000	chr6:37170000-37180000,chr6:36880000-36890000	1	0
chr6	36870000	36880000	chr6	37100000	37110000	chr6:36870000-36880000,chr6:37100000-37110000	1	0
chr6	37170000	37180000	chr6	37100000	37110000	chr6:37170000-37180000,chr6:37100000-37110000	1	0
chr6	36870000	36880000	chr6	37120000	37130000	chr6:36870000-36880000,chr6:37120000-37130000	1	0
chr6	41780000	41790000	chr6	41710000	41720000	chr6:41780000-41790000,chr6:41710000-41720000	1	0
chr6	43170000	43180000	chr6	43270000	43280000	chr6:43170000-43180000,chr6:43270000-43280000	1	0
chr6	43770000	43780000	chr6	44040000	44050000	chr6:43770000-43780000,chr6:44040000-44050000	1	0
chr6	43770000	43780000	chr6	44050000	44060000	chr6:43770000-43780000,chr6:44050000-44060000	1	0
chr6	52280000	52290000	chr6	52370000	52380000	chr6:52280000-52290000,chr6:52370000-52380000	1	0
chr6	52570000	52580000	chr6	52370000	52380000	chr6:52570000-52580000,chr6:52370000-52380000	1	0
chr6	52990000	53000000	chr6	53080000	53090000	chr6:52990000-53000000,chr6:53080000-53090000	1	0
chr6	52570000	52580000	chr6	53350000	53360000	chr6:52570000-52580000,chr6:53350000-53360000	1	0
chr6	63630000	63640000	chr6	63560000	63570000	chr6:63630000-63640000,chr6:63560000-63570000	1	0
chr6	71280000	71290000	chr6	71410000	71420000	chr6:71280000-71290000,chr6:71410000-71420000	1	0
chr6	71290000	71300000	chr6	71410000	71420000	chr6:71290000-71300000,chr6:71410000-71420000	1	0
chr6	73490000	73500000	chr6	73580000	73590000	chr6:73490000-73500000,chr6:73580000-73590000	1	0
chr6	73520000	73530000	chr6	73580000	73590000	chr6:73520000-73530000,chr6:73580000-73590000	1	1
chr6	73650000	73660000	chr6	73580000	73590000	chr6:73650000-73660000,chr6:73580000-73590000	1	0
chr6	73690000	73700000	chr6	73580000	73590000	chr6:73690000-73700000,chr6:73580000-73590000	1	0
chr6	75200000	75210000	chr6	73580000	73590000	chr6:75200000-75210000,chr6:73580000-73590000	1	0
chr6	75240000	75250000	chr6	73580000	73590000	chr6:75240000-75250000,chr6:73580000-73590000	1	0
chr6	75200000	75210000	chr6	75260000	75270000	chr6:75200000-75210000,chr6:75260000-75270000	1	0
chr6	75600000	75610000	chr6	75260000	75270000	chr6:75600000-75610000,chr6:75260000-75270000	1	0
chr6	106080000	106090000	chr6	105990000	106000000	chr6:106080000-106090000,chr6:105990000-106000000	1	1
chr6	106320000	106330000	chr6	105990000	106000000	chr6:106320000-106330000,chr6:105990000-106000000	1	0
chr6	125290000	125300000	chr6	125790000	125800000	chr6:125290000-125300000,chr6:125790000-125800000	1	1
chr6	125940000	125950000	chr6	125790000	125800000	chr6:125940000-125950000,chr6:125790000-125800000	1	0
chr6	125950000	125960000	chr6	125790000	125800000	chr6:125950000-125960000,chr6:125790000-125800000	1	1
chr6	125980000	125990000	chr6	125790000	125800000	chr6:125980000-125990000,chr6:125790000-125800000	1	1
chr6	133240000	133250000	chr6	133340000	133350000	chr6:133240000-133250000,chr6:133340000-133350000	1	0
chr6	133240000	133250000	chr6	133560000	133570000	chr6:133240000-133250000,chr6:133560000-133570000	1	0
chr6	142300000	142310000	chr6	142370000	142380000	chr6:142300000-142310000,chr6:142370000-142380000	1	0
chr6	151340000	151350000	chr6	150850000	150860000	chr6:151340000-151350000,chr6:150850000-150860000	1	0
chr6	156770000	156780000	chr6	156680000	156690000	chr6:156770000-156780000,chr6:156680000-156690000	1	1
chr6	159720000	159730000	chr6	158850000	158860000	chr6:159720000-159730000,chr6:158850000-158860000	1	0
chr6	165940000	165950000	chr6	1.66e+08	166010000	chr6:165940000-165950000,chr6:1.66e+08-166010000	1	0
chr7	43860000	43870000	chr7	42880000	42890000	chr7:43860000-43870000,chr7:42880000-42890000	1	0
chr7	43720000	43730000	chr7	43610000	43620000	chr7:43720000-43730000,chr7:43610000-43620000	1	0
chr7	43860000	43870000	chr7	43610000	43620000	chr7:43860000-43870000,chr7:43610000-43620000	1	0
chr7	44760000	44770000	chr7	44630000	44640000	chr7:44760000-44770000,chr7:44630000-44640000	1	1
chr7	44790000	44800000	chr7	44630000	44640000	chr7:44790000-44800000,chr7:44630000-44640000	1	1
chr7	44840000	44850000	chr7	44630000	44640000	chr7:44840000-44850000,chr7:44630000-44640000	1	0
chr7	44970000	44980000	chr7	44630000	44640000	chr7:44970000-44980000,chr7:44630000-44640000	1	0
chr7	44760000	44770000	chr7	44640000	44650000	chr7:44760000-44770000,chr7:44640000-44650000	1	0
chr7	44790000	44800000	chr7	44640000	44650000	chr7:44790000-44800000,chr7:44640000-44650000	1	1
chr7	74450000	74460000	chr7	74580000	74590000	chr7:74450000-74460000,chr7:74580000-74590000	1	0
chr7	76040000	76050000	chr7	76310000	76320000	chr7:76040000-76050000,chr7:76310000-76320000	1	0
chr7	92830000	92840000	chr7	92690000	92700000	chr7:92830000-92840000,chr7:92690000-92700000	1	0
chr7	100080000	100090000	chr7	100440000	100450000	chr7:100080000-100090000,chr7:100440000-100450000	1	0
chr7	100090000	100100000	chr7	100440000	100450000	chr7:100090000-100100000,chr7:100440000-100450000	1	0
chr7	100560000	100570000	chr7	100440000	100450000	chr7:100560000-100570000,chr7:100440000-100450000	1	0
chr7	100580000	100590000	chr7	100440000	100450000	chr7:100580000-100590000,chr7:100440000-100450000	1	0
chr7	100600000	100610000	chr7	100440000	100450000	chr7:100600000-100610000,chr7:100440000-100450000	1	0
chr7	101810000	101820000	chr7	101730000	101740000	chr7:101810000-101820000,chr7:101730000-101740000	1	1
chr7	102280000	102290000	chr7	101850000	101860000	chr7:102280000-102290000,chr7:101850000-101860000	1	0
chr7	101810000	101820000	chr7	101880000	101890000	chr7:101810000-101820000,chr7:101880000-101890000	1	1
chr7	101820000	101830000	chr7	101880000	101890000	chr7:101820000-101830000,chr7:101880000-101890000	1	0
chr7	101810000	101820000	chr7	102060000	102070000	chr7:101810000-101820000,chr7:102060000-102070000	1	0
chr7	106280000	106290000	chr7	106060000	106070000	chr7:106280000-106290000,chr7:106060000-106070000	1	0
chr7	129950000	129960000	chr7	129820000	129830000	chr7:129950000-129960000,chr7:129820000-129830000	1	0
chr7	131100000	131110000	chr7	130900000	130910000	chr7:131100000-131110000,chr7:130900000-130910000	1	0
chr7	131100000	131110000	chr7	130930000	130940000	chr7:131100000-131110000,chr7:130930000-130940000	1	0
chr7	131100000	131110000	chr7	130950000	130960000	chr7:131100000-131110000,chr7:130950000-130960000	1	0
chr7	131100000	131110000	chr7	130960000	130970000	chr7:131100000-131110000,chr7:130960000-130970000	1	0
chr7	135920000	135930000	chr7	135980000	135990000	chr7:135920000-135930000,chr7:135980000-135990000	1	0
chr7	148870000	148880000	chr7	148940000	148950000	chr7:148870000-148880000,chr7:148940000-148950000	1	0
chr7	148880000	148890000	chr7	148940000	148950000	chr7:148880000-148890000,chr7:148940000-148950000	1	1
chr8	17150000	17160000	chr8	16710000	16720000	chr8:17150000-17160000,chr8:16710000-16720000	1	0
chr8	19310000	19320000	chr8	19400000	19410000	chr8:19310000-19320000,chr8:19400000-19410000	1	1
chr8	19750000	19760000	chr8	19400000	19410000	chr8:19750000-19760000,chr8:19400000-19410000	1	1
chr8	19310000	19320000	chr8	19660000	19670000	chr8:19310000-19320000,chr8:19660000-19670000	1	1
chr8	19750000	19760000	chr8	19660000	19670000	chr8:19750000-19760000,chr8:19660000-19670000	1	1
chr8	19810000	19820000	chr8	19660000	19670000	chr8:19810000-19820000,chr8:19660000-19670000	1	0
chr8	22240000	22250000	chr8	22060000	22070000	chr8:22240000-22250000,chr8:22060000-22070000	1	0
chr8	23220000	23230000	chr8	23340000	23350000	chr8:23220000-23230000,chr8:23340000-23350000	1	0
chr8	23450000	23460000	chr8	23340000	23350000	chr8:23450000-23460000,chr8:23340000-23350000	1	0
chr8	23560000	23570000	chr8	23340000	23350000	chr8:23560000-23570000,chr8:23340000-23350000	1	0
chr8	25450000	25460000	chr8	26440000	26450000	chr8:25450000-25460000,chr8:26440000-26450000	1	0
chr8	26290000	26300000	chr8	26440000	26450000	chr8:26290000-26300000,chr8:26440000-26450000	1	0
chr8	26380000	26390000	chr8	26440000	26450000	chr8:26380000-26390000,chr8:26440000-26450000	1	1
chr8	26510000	26520000	chr8	26440000	26450000	chr8:26510000-26520000,chr8:26440000-26450000	1	1
chr8	27310000	27320000	chr8	26440000	26450000	chr8:27310000-27320000,chr8:26440000-26450000	1	0
chr8	26510000	26520000	chr8	26570000	26580000	chr8:26510000-26520000,chr8:26570000-26580000	1	0
chr8	27600000	27610000	chr8	27660000	27670000	chr8:27600000-27610000,chr8:27660000-27670000	1	1
chr8	27770000	27780000	chr8	27660000	27670000	chr8:27770000-27780000,chr8:27660000-27670000	1	0
chr8	38380000	38390000	chr8	38930000	38940000	chr8:38380000-38390000,chr8:38930000-38940000	1	0
chr8	38990000	39000000	chr8	38930000	38940000	chr8:38990000-39000000,chr8:38930000-38940000	1	1
chr8	39100000	39110000	chr8	38930000	38940000	chr8:39100000-39110000,chr8:38930000-38940000	1	0
chr8	38900000	38910000	chr8	3.9e+07	39010000	chr8:38900000-38910000,chr8:3.9e+07-39010000	1	0
chr8	39100000	39110000	chr8	3.9e+07	39010000	chr8:39100000-39110000,chr8:3.9e+07-39010000	1	0
chr8	48920000	48930000	chr8	48510000	48520000	chr8:48920000-48930000,chr8:48510000-48520000	1	1
chr8	60670000	60680000	chr8	60930000	60940000	chr8:60670000-60680000,chr8:60930000-60940000	1	0
chr8	63030000	63040000	chr8	62860000	62870000	chr8:63030000-63040000,chr8:62860000-62870000	1	0
chr8	100550000	100560000	chr8	100410000	100420000	chr8:100550000-100560000,chr8:100410000-100420000	1	0
chr8	100710000	100720000	chr8	100410000	100420000	chr8:100710000-100720000,chr8:100410000-100420000	1	0
chr8	100720000	100730000	chr8	100410000	100420000	chr8:100720000-100730000,chr8:100410000-100420000	1	0
chr8	100710000	100720000	chr8	100900000	100910000	chr8:100710000-100720000,chr8:100900000-100910000	1	0
chr8	100720000	100730000	chr8	100900000	100910000	chr8:100720000-100730000,chr8:100900000-100910000	1	0
chr8	100680000	100690000	chr8	101020000	101030000	chr8:100680000-100690000,chr8:101020000-101030000	1	0
chr8	100710000	100720000	chr8	101020000	101030000	chr8:100710000-100720000,chr8:101020000-101030000	1	0
chr8	100720000	100730000	chr8	101020000	101030000	chr8:100720000-100730000,chr8:101020000-101030000	1	0
chr8	100950000	100960000	chr8	101020000	101030000	chr8:100950000-100960000,chr8:101020000-101030000	1	1
chr8	101200000	101210000	chr8	101020000	101030000	chr8:101200000-101210000,chr8:101020000-101030000	1	1
chr8	102650000	102660000	chr8	102780000	102790000	chr8:102650000-102660000,chr8:102780000-102790000	1	0
chr8	102650000	102660000	chr8	102790000	102800000	chr8:102650000-102660000,chr8:102790000-102800000	1	1
chr8	103290000	103300000	chr8	102790000	102800000	chr8:103290000-103300000,chr8:102790000-102800000	1	0
chr8	103410000	103420000	chr8	102790000	102800000	chr8:103410000-103420000,chr8:102790000-102800000	1	0
chr8	118620000	118630000	chr8	119050000	119060000	chr8:118620000-118630000,chr8:119050000-119060000	1	0
chr8	119420000	119430000	chr8	119050000	119060000	chr8:119420000-119430000,chr8:119050000-119060000	1	0
chr8	125090000	125100000	chr8	125270000	125280000	chr8:125090000-125100000,chr8:125270000-125280000	1	0
chr8	125430000	125440000	chr8	125270000	125280000	chr8:125430000-125440000,chr8:125270000-125280000	1	0
chr8	1.28e+08	128010000	chr8	127160000	127170000	chr8:1.28e+08-128010000,chr8:127160000-127170000	1	0
chr8	127730000	127740000	chr8	127220000	127230000	chr8:127730000-127740000,chr8:127220000-127230000	1	0
chr8	127730000	127740000	chr8	127250000	127260000	chr8:127730000-127740000,chr8:127250000-127260000	1	0
chr8	127730000	127740000	chr8	127340000	127350000	chr8:127730000-127740000,chr8:127340000-127350000	1	0
chr8	127730000	127740000	chr8	127470000	127480000	chr8:127730000-127740000,chr8:127470000-127480000	1	0
chr8	127730000	127740000	chr8	127500000	127510000	chr8:127730000-127740000,chr8:127500000-127510000	1	0
chr8	127730000	127740000	chr8	127660000	127670000	chr8:127730000-127740000,chr8:127660000-127670000	1	1
chr8	127740000	127750000	chr8	127660000	127670000	chr8:127740000-127750000,chr8:127660000-127670000	1	0
chr8	127740000	127750000	chr8	127890000	127900000	chr8:127740000-127750000,chr8:127890000-127900000	1	0
chr8	133570000	133580000	chr8	133350000	133360000	chr8:133570000-133580000,chr8:133350000-133360000	1	0
chr8	140630000	140640000	chr8	140460000	140470000	chr8:140630000-140640000,chr8:140460000-140470000	1	1
chr8	141120000	141130000	chr8	140460000	140470000	chr8:141120000-141130000,chr8:140460000-140470000	1	0
chr8	140510000	140520000	chr8	140580000	140590000	chr8:140510000-140520000,chr8:140580000-140590000	1	1
chr8	1.41e+08	141010000	chr8	140580000	140590000	chr8:1.41e+08-141010000,chr8:140580000-140590000	1	0
chr8	140510000	140520000	chr8	140870000	140880000	chr8:140510000-140520000,chr8:140870000-140880000	1	0
chr8	140630000	140640000	chr8	140870000	140880000	chr8:140630000-140640000,chr8:140870000-140880000	1	0
chr8	1.41e+08	141010000	chr8	140870000	140880000	chr8:1.41e+08-141010000,chr8:140870000-140880000	1	0
chr8	1.41e+08	141010000	chr8	141150000	141160000	chr8:1.41e+08-141010000,chr8:141150000-141160000	1	0
chr8	142780000	142790000	chr8	143020000	143030000	chr8:142780000-142790000,chr8:143020000-143030000	1	0
chr8	143590000	143600000	chr8	143510000	143520000	chr8:143590000-143600000,chr8:143510000-143520000	1	0
chr8	143730000	143740000	chr8	143980000	143990000	chr8:143730000-143740000,chr8:143980000-143990000	1	0
chr8	143920000	143930000	chr8	143980000	143990000	chr8:143920000-143930000,chr8:143980000-143990000	1	0
chr9	2030000	2040000	chr9	2870000	2880000	chr9:2030000-2040000,chr9:2870000-2880000	1	0
chr9	3520000	3530000	chr9	2870000	2880000	chr9:3520000-3530000,chr9:2870000-2880000	1	0
chr9	4740000	4750000	chr9	2870000	2880000	chr9:4740000-4750000,chr9:2870000-2880000	1	0
chr9	4670000	4680000	chr9	4290000	4300000	chr9:4670000-4680000,chr9:4290000-4300000	1	0
chr9	4740000	4750000	chr9	4290000	4300000	chr9:4740000-4750000,chr9:4290000-4300000	1	0
chr9	5630000	5640000	chr9	5460000	5470000	chr9:5630000-5640000,chr9:5460000-5470000	1	0
chr9	6750000	6760000	chr9	6560000	6570000	chr9:6750000-6760000,chr9:6560000-6570000	1	0
chr9	6750000	6760000	chr9	6680000	6690000	chr9:6750000-6760000,chr9:6680000-6690000	1	1
chr9	19020000	19030000	chr9	19160000	19170000	chr9:19020000-19030000,chr9:19160000-19170000	1	0
chr9	19050000	19060000	chr9	19160000	19170000	chr9:19050000-19060000,chr9:19160000-19170000	1	0
chr9	19100000	19110000	chr9	19160000	19170000	chr9:19100000-19110000,chr9:19160000-19170000	1	0
chr9	21970000	21980000	chr9	21680000	21690000	chr9:21970000-21980000,chr9:21680000-21690000	1	0
chr9	21990000	22000000	chr9	21680000	21690000	chr9:21990000-22000000,chr9:21680000-21690000	1	0
chr9	21070000	21080000	chr9	21690000	21700000	chr9:21070000-21080000,chr9:21690000-21700000	1	0
chr9	21440000	21450000	chr9	21690000	21700000	chr9:21440000-21450000,chr9:21690000-21700000	1	0
chr9	21510000	21520000	chr9	21690000	21700000	chr9:21510000-21520000,chr9:21690000-21700000	1	0
chr9	21970000	21980000	chr9	21690000	21700000	chr9:21970000-21980000,chr9:21690000-21700000	1	0
chr9	21990000	22000000	chr9	21690000	21700000	chr9:21990000-22000000,chr9:21690000-21700000	1	0
chr9	33020000	33030000	chr9	33120000	33130000	chr9:33020000-33030000,chr9:33120000-33130000	1	1
chr9	33040000	33050000	chr9	33120000	33130000	chr9:33040000-33050000,chr9:33120000-33130000	1	0
chr9	33290000	33300000	chr9	33120000	33130000	chr9:33290000-33300000,chr9:33120000-33130000	1	0
chr9	33020000	33030000	chr9	33230000	33240000	chr9:33020000-33030000,chr9:33230000-33240000	1	0
chr9	33040000	33050000	chr9	33230000	33240000	chr9:33040000-33050000,chr9:33230000-33240000	1	0
chr9	33070000	33080000	chr9	33230000	33240000	chr9:33070000-33080000,chr9:33230000-33240000	1	0
chr9	33160000	33170000	chr9	33230000	33240000	chr9:33160000-33170000,chr9:33230000-33240000	1	1
chr9	33290000	33300000	chr9	33230000	33240000	chr9:33290000-33300000,chr9:33230000-33240000	1	1
chr9	33440000	33450000	chr9	33230000	33240000	chr9:33440000-33450000,chr9:33230000-33240000	1	0
chr9	33470000	33480000	chr9	33230000	33240000	chr9:33470000-33480000,chr9:33230000-33240000	1	0
chr9	33440000	33450000	chr9	33260000	33270000	chr9:33440000-33450000,chr9:33260000-33270000	1	0
chr9	33020000	33030000	chr9	33320000	33330000	chr9:33020000-33030000,chr9:33320000-33330000	1	0
chr9	33070000	33080000	chr9	33320000	33330000	chr9:33070000-33080000,chr9:33320000-33330000	1	0
chr9	33160000	33170000	chr9	33320000	33330000	chr9:33160000-33170000,chr9:33320000-33330000	1	0
chr9	33440000	33450000	chr9	33320000	33330000	chr9:33440000-33450000,chr9:33320000-33330000	1	0
chr9	33950000	33960000	chr9	34150000	34160000	chr9:33950000-33960000,chr9:34150000-34160000	1	0
chr9	37470000	37480000	chr9	37770000	37780000	chr9:37470000-37480000,chr9:37770000-37780000	1	0
chr9	37930000	37940000	chr9	37770000	37780000	chr9:37930000-37940000,chr9:37770000-37780000	1	0
chr9	38060000	38070000	chr9	37770000	37780000	chr9:38060000-38070000,chr9:37770000-37780000	1	0
chr9	68780000	68790000	chr9	69110000	69120000	chr9:68780000-68790000,chr9:69110000-69120000	1	0
chr9	69760000	69770000	chr9	70420000	70430000	chr9:69760000-69770000,chr9:70420000-70430000	1	0
chr9	72360000	72370000	chr9	72160000	72170000	chr9:72360000-72370000,chr9:72160000-72170000	1	0
chr9	86940000	86950000	chr9	87010000	87020000	chr9:86940000-86950000,chr9:87010000-87020000	1	0
chr9	89310000	89320000	chr9	89180000	89190000	chr9:89310000-89320000,chr9:89180000-89190000	1	0
chr9	91360000	91370000	chr9	91190000	91200000	chr9:91360000-91370000,chr9:91190000-91200000	1	1
chr9	91420000	91430000	chr9	91190000	91200000	chr9:91420000-91430000,chr9:91190000-91200000	1	1
chr9	93120000	93130000	chr9	93060000	93070000	chr9:93120000-93130000,chr9:93060000-93070000	1	1
chr9	93120000	93130000	chr9	93200000	93210000	chr9:93120000-93130000,chr9:93200000-93210000	1	0
chr9	94640000	94650000	chr9	94870000	94880000	chr9:94640000-94650000,chr9:94870000-94880000	1	0
chr9	97630000	97640000	chr9	97800000	97810000	chr9:97630000-97640000,chr9:97800000-97810000	1	0
chr9	97690000	97700000	chr9	97800000	97810000	chr9:97690000-97700000,chr9:97800000-97810000	1	1
chr9	97920000	97930000	chr9	97800000	97810000	chr9:97920000-97930000,chr9:97800000-97810000	1	1
chr9	97990000	98000000	chr9	97800000	97810000	chr9:97990000-98000000,chr9:97800000-97810000	1	0
chr9	98020000	98030000	chr9	97800000	97810000	chr9:98020000-98030000,chr9:97800000-97810000	1	0
chr9	98240000	98250000	chr9	98160000	98170000	chr9:98240000-98250000,chr9:98160000-98170000	1	0
chr9	98240000	98250000	chr9	98170000	98180000	chr9:98240000-98250000,chr9:98170000-98180000	1	1
chr9	98240000	98250000	chr9	98180000	98190000	chr9:98240000-98250000,chr9:98180000-98190000	1	1
chr9	98940000	98950000	chr9	99180000	99190000	chr9:98940000-98950000,chr9:99180000-99190000	1	0
chr9	107490000	107500000	chr9	107740000	107750000	chr9:107490000-107500000,chr9:107740000-107750000	1	0
chr9	107490000	107500000	chr9	107750000	107760000	chr9:107490000-107500000,chr9:107750000-107760000	1	1
chr9	112330000	112340000	chr9	111930000	111940000	chr9:112330000-112340000,chr9:111930000-111940000	1	0
chr9	112170000	112180000	chr9	111940000	111950000	chr9:112170000-112180000,chr9:111940000-111950000	1	0
chr9	111910000	111920000	chr9	112010000	112020000	chr9:111910000-111920000,chr9:112010000-112020000	1	0
chr9	111910000	111920000	chr9	112020000	112030000	chr9:111910000-111920000,chr9:112020000-112030000	1	0
chr9	112170000	112180000	chr9	112070000	112080000	chr9:112170000-112180000,chr9:112070000-112080000	1	0
chr9	111480000	111490000	chr9	112760000	112770000	chr9:111480000-111490000,chr9:112760000-112770000	1	0
chr9	111790000	111800000	chr9	112760000	112770000	chr9:111790000-111800000,chr9:112760000-112770000	1	0
chr9	112170000	112180000	chr9	112760000	112770000	chr9:112170000-112180000,chr9:112760000-112770000	1	1
chr9	112330000	112340000	chr9	112760000	112770000	chr9:112330000-112340000,chr9:112760000-112770000	1	1
chr9	112370000	112380000	chr9	112760000	112770000	chr9:112370000-112380000,chr9:112760000-112770000	1	1
chr9	113050000	113060000	chr9	112760000	112770000	chr9:113050000-113060000,chr9:112760000-112770000	1	1
chr9	113150000	113160000	chr9	112760000	112770000	chr9:113150000-113160000,chr9:112760000-112770000	1	1
chr9	113300000	113310000	chr9	112760000	112770000	chr9:113300000-113310000,chr9:112760000-112770000	1	1
chr9	113340000	113350000	chr9	112760000	112770000	chr9:113340000-113350000,chr9:112760000-112770000	1	1
chr9	114610000	114620000	chr9	114370000	114380000	chr9:114610000-114620000,chr9:114370000-114380000	1	0
chr9	121280000	121290000	chr9	121730000	121740000	chr9:121280000-121290000,chr9:121730000-121740000	1	0
chr9	121370000	121380000	chr9	121730000	121740000	chr9:121370000-121380000,chr9:121730000-121740000	1	0
chr9	1.24e+08	124010000	chr9	124210000	124220000	chr9:1.24e+08-124010000,chr9:124210000-124220000	1	0
chr9	124020000	124030000	chr9	124210000	124220000	chr9:124020000-124030000,chr9:124210000-124220000	1	0
chr9	124790000	124800000	chr9	124500000	124510000	chr9:124790000-124800000,chr9:124500000-124510000	1	0
chr9	125740000	125750000	chr9	125650000	125660000	chr9:125740000-125750000,chr9:125650000-125660000	1	0
chr9	127570000	127580000	chr9	127690000	127700000	chr9:127570000-127580000,chr9:127690000-127700000	1	0
chr9	127610000	127620000	chr9	127690000	127700000	chr9:127610000-127620000,chr9:127690000-127700000	1	0
chr9	127810000	127820000	chr9	127690000	127700000	chr9:127810000-127820000,chr9:127690000-127700000	1	0
chr9	127840000	127850000	chr9	127690000	127700000	chr9:127840000-127850000,chr9:127690000-127700000	1	0
chr9	127850000	127860000	chr9	127690000	127700000	chr9:127850000-127860000,chr9:127690000-127700000	1	0
chr9	127870000	127880000	chr9	127690000	127700000	chr9:127870000-127880000,chr9:127690000-127700000	1	0
chr9	127930000	127940000	chr9	127690000	127700000	chr9:127930000-127940000,chr9:127690000-127700000	1	0
chr9	127570000	127580000	chr9	127820000	127830000	chr9:127570000-127580000,chr9:127820000-127830000	1	0
chr9	128060000	128070000	chr9	127820000	127830000	chr9:128060000-128070000,chr9:127820000-127830000	1	0
chr9	128060000	128070000	chr9	127960000	127970000	chr9:128060000-128070000,chr9:127960000-127970000	1	0
chr9	128060000	128070000	chr9	1.28e+08	128010000	chr9:128060000-128070000,chr9:1.28e+08-128010000	1	0
chr9	128740000	128750000	chr9	128680000	128690000	chr9:128740000-128750000,chr9:128680000-128690000	1	0
chr9	128780000	128790000	chr9	128680000	128690000	chr9:128780000-128790000,chr9:128680000-128690000	1	0
chr9	128870000	128880000	chr9	128680000	128690000	chr9:128870000-128880000,chr9:128680000-128690000	1	0
chr9	128910000	128920000	chr9	128680000	128690000	chr9:128910000-128920000,chr9:128680000-128690000	1	0
chr9	128940000	128950000	chr9	128680000	128690000	chr9:128940000-128950000,chr9:128680000-128690000	1	0
chr9	128880000	128890000	chr9	129160000	129170000	chr9:128880000-128890000,chr9:129160000-129170000	1	0
chr9	128910000	128920000	chr9	129160000	129170000	chr9:128910000-128920000,chr9:129160000-129170000	1	0
chr9	128940000	128950000	chr9	129160000	129170000	chr9:128940000-128950000,chr9:129160000-129170000	1	1
chr9	129010000	129020000	chr9	129160000	129170000	chr9:129010000-129020000,chr9:129160000-129170000	1	0
chr9	129100000	129110000	chr9	129160000	129170000	chr9:129100000-129110000,chr9:129160000-129170000	1	0
chr9	129220000	129230000	chr9	129160000	129170000	chr9:129220000-129230000,chr9:129160000-129170000	1	0
chr9	128940000	128950000	chr9	129340000	129350000	chr9:128940000-128950000,chr9:129340000-129350000	1	0
chr9	129100000	129110000	chr9	129340000	129350000	chr9:129100000-129110000,chr9:129340000-129350000	1	0
chr9	129170000	129180000	chr9	129340000	129350000	chr9:129170000-129180000,chr9:129340000-129350000	1	0
chr9	129220000	129230000	chr9	129340000	129350000	chr9:129220000-129230000,chr9:129340000-129350000	1	0
chr9	129630000	129640000	chr9	129340000	129350000	chr9:129630000-129640000,chr9:129340000-129350000	1	0
chr9	129810000	129820000	chr9	129340000	129350000	chr9:129810000-129820000,chr9:129340000-129350000	1	0
chr9	129170000	129180000	chr9	129400000	129410000	chr9:129170000-129180000,chr9:129400000-129410000	1	1
chr9	129630000	129640000	chr9	129400000	129410000	chr9:129630000-129640000,chr9:129400000-129410000	1	0
chr9	129720000	129730000	chr9	129400000	129410000	chr9:129720000-129730000,chr9:129400000-129410000	1	0
chr9	129810000	129820000	chr9	129400000	129410000	chr9:129810000-129820000,chr9:129400000-129410000	1	0
chr9	129820000	129830000	chr9	129400000	129410000	chr9:129820000-129830000,chr9:129400000-129410000	1	0
chr9	128940000	128950000	chr9	129410000	129420000	chr9:128940000-128950000,chr9:129410000-129420000	1	0
chr9	129010000	129020000	chr9	129410000	129420000	chr9:129010000-129020000,chr9:129410000-129420000	1	0
chr9	129170000	129180000	chr9	129410000	129420000	chr9:129170000-129180000,chr9:129410000-129420000	1	1
chr9	129220000	129230000	chr9	129410000	129420000	chr9:129220000-129230000,chr9:129410000-129420000	1	1
chr9	129600000	129610000	chr9	129410000	129420000	chr9:129600000-129610000,chr9:129410000-129420000	1	0
chr9	129630000	129640000	chr9	129410000	129420000	chr9:129630000-129640000,chr9:129410000-129420000	1	0
chr9	129720000	129730000	chr9	129410000	129420000	chr9:129720000-129730000,chr9:129410000-129420000	1	0
chr9	129740000	129750000	chr9	129410000	129420000	chr9:129740000-129750000,chr9:129410000-129420000	1	0
chr9	129750000	129760000	chr9	129410000	129420000	chr9:129750000-129760000,chr9:129410000-129420000	1	0
chr9	129810000	129820000	chr9	129410000	129420000	chr9:129810000-129820000,chr9:129410000-129420000	1	1
chr9	129820000	129830000	chr9	129410000	129420000	chr9:129820000-129830000,chr9:129410000-129420000	1	0
chr9	129830000	129840000	chr9	129410000	129420000	chr9:129830000-129840000,chr9:129410000-129420000	1	0
chr9	129170000	129180000	chr9	129480000	129490000	chr9:129170000-129180000,chr9:129480000-129490000	1	1
chr9	129600000	129610000	chr9	129480000	129490000	chr9:129600000-129610000,chr9:129480000-129490000	1	0
chr9	129620000	129630000	chr9	129480000	129490000	chr9:129620000-129630000,chr9:129480000-129490000	1	0
chr9	129630000	129640000	chr9	129480000	129490000	chr9:129630000-129640000,chr9:129480000-129490000	1	0
chr9	129720000	129730000	chr9	129480000	129490000	chr9:129720000-129730000,chr9:129480000-129490000	1	0
chr9	129750000	129760000	chr9	129480000	129490000	chr9:129750000-129760000,chr9:129480000-129490000	1	0
chr9	129810000	129820000	chr9	129480000	129490000	chr9:129810000-129820000,chr9:129480000-129490000	1	0
chr9	129820000	129830000	chr9	129480000	129490000	chr9:129820000-129830000,chr9:129480000-129490000	1	0
chr9	129830000	129840000	chr9	129480000	129490000	chr9:129830000-129840000,chr9:129480000-129490000	1	0
chr9	129170000	129180000	chr9	129490000	129500000	chr9:129170000-129180000,chr9:129490000-129500000	1	0
chr9	129630000	129640000	chr9	129490000	129500000	chr9:129630000-129640000,chr9:129490000-129500000	1	0
chr9	129810000	129820000	chr9	129490000	129500000	chr9:129810000-129820000,chr9:129490000-129500000	1	0
chr9	129820000	129830000	chr9	129490000	129500000	chr9:129820000-129830000,chr9:129490000-129500000	1	0
chr9	129830000	129840000	chr9	129490000	129500000	chr9:129830000-129840000,chr9:129490000-129500000	1	0
chr9	129170000	129180000	chr9	129550000	129560000	chr9:129170000-129180000,chr9:129550000-129560000	1	0
chr9	128940000	128950000	chr9	129560000	129570000	chr9:128940000-128950000,chr9:129560000-129570000	1	0
chr9	129100000	129110000	chr9	129560000	129570000	chr9:129100000-129110000,chr9:129560000-129570000	1	0
chr9	129110000	129120000	chr9	129560000	129570000	chr9:129110000-129120000,chr9:129560000-129570000	1	0
chr9	129170000	129180000	chr9	129560000	129570000	chr9:129170000-129180000,chr9:129560000-129570000	1	1
chr9	129220000	129230000	chr9	129560000	129570000	chr9:129220000-129230000,chr9:129560000-129570000	1	0
chr9	129620000	129630000	chr9	129560000	129570000	chr9:129620000-129630000,chr9:129560000-129570000	1	0
chr9	129630000	129640000	chr9	129560000	129570000	chr9:129630000-129640000,chr9:129560000-129570000	1	1
chr9	129720000	129730000	chr9	129560000	129570000	chr9:129720000-129730000,chr9:129560000-129570000	1	0
chr9	129740000	129750000	chr9	129560000	129570000	chr9:129740000-129750000,chr9:129560000-129570000	1	0
chr9	129750000	129760000	chr9	129560000	129570000	chr9:129750000-129760000,chr9:129560000-129570000	1	1
chr9	129810000	129820000	chr9	129560000	129570000	chr9:129810000-129820000,chr9:129560000-129570000	1	1
chr9	129820000	129830000	chr9	129560000	129570000	chr9:129820000-129830000,chr9:129560000-129570000	1	0
chr9	129830000	129840000	chr9	129560000	129570000	chr9:129830000-129840000,chr9:129560000-129570000	1	0
chr9	129810000	129820000	chr9	129730000	129740000	chr9:129810000-129820000,chr9:129730000-129740000	1	1
chr9	129820000	129830000	chr9	129730000	129740000	chr9:129820000-129830000,chr9:129730000-129740000	1	1
chr9	129830000	129840000	chr9	129730000	129740000	chr9:129830000-129840000,chr9:129730000-129740000	1	0
chr9	129820000	129830000	chr9	129880000	129890000	chr9:129820000-129830000,chr9:129880000-129890000	1	0
chr9	129750000	129760000	chr9	129900000	129910000	chr9:129750000-129760000,chr9:129900000-129910000	1	0
chr9	129820000	129830000	chr9	129900000	129910000	chr9:129820000-129830000,chr9:129900000-129910000	1	0
chr9	129830000	129840000	chr9	129900000	129910000	chr9:129830000-129840000,chr9:129900000-129910000	1	0
chr9	130040000	130050000	chr9	129900000	129910000	chr9:130040000-130050000,chr9:129900000-129910000	1	0
chr9	129720000	129730000	chr9	129950000	129960000	chr9:129720000-129730000,chr9:129950000-129960000	1	0
chr9	129750000	129760000	chr9	129950000	129960000	chr9:129750000-129760000,chr9:129950000-129960000	1	0
chr9	129810000	129820000	chr9	129950000	129960000	chr9:129810000-129820000,chr9:129950000-129960000	1	0
chr9	129820000	129830000	chr9	129950000	129960000	chr9:129820000-129830000,chr9:129950000-129960000	1	0
chr9	129720000	129730000	chr9	129990000	130000000	chr9:129720000-129730000,chr9:129990000-130000000	1	0
chr9	129750000	129760000	chr9	129990000	130000000	chr9:129750000-129760000,chr9:129990000-130000000	1	0
chr9	129810000	129820000	chr9	129990000	130000000	chr9:129810000-129820000,chr9:129990000-130000000	1	0
chr9	129820000	129830000	chr9	129990000	130000000	chr9:129820000-129830000,chr9:129990000-130000000	1	1
chr9	129830000	129840000	chr9	129990000	130000000	chr9:129830000-129840000,chr9:129990000-130000000	1	0
chr9	129930000	129940000	chr9	129990000	130000000	chr9:129930000-129940000,chr9:129990000-130000000	1	0
chr9	130570000	130580000	chr9	130780000	130790000	chr9:130570000-130580000,chr9:130780000-130790000	1	0
chr9	130700000	130710000	chr9	130780000	130790000	chr9:130700000-130710000,chr9:130780000-130790000	1	0
chr9	130880000	130890000	chr9	130780000	130790000	chr9:130880000-130890000,chr9:130780000-130790000	1	1
chr9	130930000	130940000	chr9	130780000	130790000	chr9:130930000-130940000,chr9:130780000-130790000	1	0
chr9	130880000	130890000	chr9	131250000	131260000	chr9:130880000-130890000,chr9:131250000-131260000	1	0
chr9	131120000	131130000	chr9	131250000	131260000	chr9:131120000-131130000,chr9:131250000-131260000	1	0
chr9	131160000	131170000	chr9	131250000	131260000	chr9:131160000-131170000,chr9:131250000-131260000	1	0
chr9	131160000	131170000	chr9	131370000	131380000	chr9:131160000-131170000,chr9:131370000-131380000	1	0
chr9	131270000	131280000	chr9	131370000	131380000	chr9:131270000-131280000,chr9:131370000-131380000	1	0
chr9	131280000	131290000	chr9	131370000	131380000	chr9:131280000-131290000,chr9:131370000-131380000	1	0
chr9	131530000	131540000	chr9	131370000	131380000	chr9:131530000-131540000,chr9:131370000-131380000	1	0
chr9	131530000	131540000	chr9	131670000	131680000	chr9:131530000-131540000,chr9:131670000-131680000	1	0
chr9	131530000	131540000	chr9	131700000	131710000	chr9:131530000-131540000,chr9:131700000-131710000	1	0
chr9	131530000	131540000	chr9	131720000	131730000	chr9:131530000-131540000,chr9:131720000-131730000	1	0
chr9	132670000	132680000	chr9	133110000	133120000	chr9:132670000-132680000,chr9:133110000-133120000	1	0
chr9	132870000	132880000	chr9	133110000	133120000	chr9:132870000-132880000,chr9:133110000-133120000	1	0
chr9	132880000	132890000	chr9	133110000	133120000	chr9:132880000-132890000,chr9:133110000-133120000	1	0
chr9	132940000	132950000	chr9	133110000	133120000	chr9:132940000-132950000,chr9:133110000-133120000	1	1
chr9	133330000	133340000	chr9	133110000	133120000	chr9:133330000-133340000,chr9:133110000-133120000	1	0
chr9	133350000	133360000	chr9	133110000	133120000	chr9:133350000-133360000,chr9:133110000-133120000	1	0
chr9	133330000	133340000	chr9	133120000	133130000	chr9:133330000-133340000,chr9:133120000-133130000	1	0
chr9	132660000	132670000	chr9	133130000	133140000	chr9:132660000-132670000,chr9:133130000-133140000	1	0
chr9	132670000	132680000	chr9	133130000	133140000	chr9:132670000-132680000,chr9:133130000-133140000	1	0
chr9	132870000	132880000	chr9	133130000	133140000	chr9:132870000-132880000,chr9:133130000-133140000	1	1
chr9	132880000	132890000	chr9	133130000	133140000	chr9:132880000-132890000,chr9:133130000-133140000	1	0
chr9	132940000	132950000	chr9	133130000	133140000	chr9:132940000-132950000,chr9:133130000-133140000	1	1
chr9	133020000	133030000	chr9	133130000	133140000	chr9:133020000-133030000,chr9:133130000-133140000	1	0
chr9	133050000	133060000	chr9	133130000	133140000	chr9:133050000-133060000,chr9:133130000-133140000	1	1
chr9	133330000	133340000	chr9	133130000	133140000	chr9:133330000-133340000,chr9:133130000-133140000	1	1
chr9	133340000	133350000	chr9	133130000	133140000	chr9:133340000-133350000,chr9:133130000-133140000	1	1
chr9	133350000	133360000	chr9	133130000	133140000	chr9:133350000-133360000,chr9:133130000-133140000	1	1
chr9	133370000	133380000	chr9	133130000	133140000	chr9:133370000-133380000,chr9:133130000-133140000	1	0
chr9	133980000	133990000	chr9	133850000	133860000	chr9:133980000-133990000,chr9:133850000-133860000	1	0
chr9	133410000	133420000	chr9	133870000	133880000	chr9:133410000-133420000,chr9:133870000-133880000	1	0
chr9	133980000	133990000	chr9	133870000	133880000	chr9:133980000-133990000,chr9:133870000-133880000	1	0
chr9	134620000	134630000	chr9	134370000	134380000	chr9:134620000-134630000,chr9:134370000-134380000	1	0
chr9	134620000	134630000	chr9	134380000	134390000	chr9:134620000-134630000,chr9:134380000-134390000	1	0
chr9	134870000	134880000	chr9	134380000	134390000	chr9:134870000-134880000,chr9:134380000-134390000	1	0
chr9	134060000	134070000	chr9	134450000	134460000	chr9:134060000-134070000,chr9:134450000-134460000	1	0
chr9	134620000	134630000	chr9	134450000	134460000	chr9:134620000-134630000,chr9:134450000-134460000	1	0
chr9	134640000	134650000	chr9	134450000	134460000	chr9:134640000-134650000,chr9:134450000-134460000	1	0
chr9	134870000	134880000	chr9	134450000	134460000	chr9:134870000-134880000,chr9:134450000-134460000	1	0
chr9	135460000	135470000	chr9	135680000	135690000	chr9:135460000-135470000,chr9:135680000-135690000	1	0
chr9	136670000	136680000	chr9	136510000	136520000	chr9:136670000-136680000,chr9:136510000-136520000	1	0
chr9	136540000	136550000	chr9	136640000	136650000	chr9:136540000-136550000,chr9:136640000-136650000	1	0
chr9	136430000	136440000	chr9	136780000	136790000	chr9:136430000-136440000,chr9:136780000-136790000	1	0
chr9	136940000	136950000	chr9	136780000	136790000	chr9:136940000-136950000,chr9:136780000-136790000	1	1
chr9	137020000	137030000	chr9	137150000	137160000	chr9:137020000-137030000,chr9:137150000-137160000	1	0
chr9	137180000	137190000	chr9	137290000	137300000	chr9:137180000-137190000,chr9:137290000-137300000	1	0
chr9	137420000	137430000	chr9	137290000	137300000	chr9:137420000-137430000,chr9:137290000-137300000	1	0
chr9	137450000	137460000	chr9	137290000	137300000	chr9:137450000-137460000,chr9:137290000-137300000	1	0
chr10	5190000	5200000	chr10	5540000	5550000	chr10:5190000-5200000,chr10:5540000-5550000	1	0
chr10	5660000	5670000	chr10	5540000	5550000	chr10:5660000-5670000,chr10:5540000-5550000	1	0
chr10	5680000	5690000	chr10	5540000	5550000	chr10:5680000-5690000,chr10:5540000-5550000	1	0
chr10	5740000	5750000	chr10	5540000	5550000	chr10:5740000-5750000,chr10:5540000-5550000	1	0
chr10	5970000	5980000	chr10	6160000	6170000	chr10:5970000-5980000,chr10:6160000-6170000	1	1
chr10	6220000	6230000	chr10	6160000	6170000	chr10:6220000-6230000,chr10:6160000-6170000	1	0
chr10	6580000	6590000	chr10	6160000	6170000	chr10:6580000-6590000,chr10:6160000-6170000	1	0
chr10	6290000	6300000	chr10	6490000	6500000	chr10:6290000-6300000,chr10:6490000-6500000	1	0
chr10	13090000	13100000	chr10	12260000	12270000	chr10:13090000-13100000,chr10:12260000-12270000	1	0
chr10	13090000	13100000	chr10	13310000	13320000	chr10:13090000-13100000,chr10:13310000-13320000	1	0
chr10	13090000	13100000	chr10	13350000	13360000	chr10:13090000-13100000,chr10:13350000-13360000	1	1
chr10	14830000	14840000	chr10	14550000	14560000	chr10:14830000-14840000,chr10:14550000-14560000	1	1
chr10	14840000	14850000	chr10	14550000	14560000	chr10:14840000-14850000,chr10:14550000-14560000	1	0
chr10	14870000	14880000	chr10	14550000	14560000	chr10:14870000-14880000,chr10:14550000-14560000	1	0
chr10	14880000	14890000	chr10	14550000	14560000	chr10:14880000-14890000,chr10:14550000-14560000	1	0
chr10	14830000	14840000	chr10	14580000	14590000	chr10:14830000-14840000,chr10:14580000-14590000	1	0
chr10	14840000	14850000	chr10	14580000	14590000	chr10:14840000-14850000,chr10:14580000-14590000	1	0
chr10	14870000	14880000	chr10	14580000	14590000	chr10:14870000-14880000,chr10:14580000-14590000	1	0
chr10	14880000	14890000	chr10	14580000	14590000	chr10:14880000-14890000,chr10:14580000-14590000	1	0
chr10	32340000	32350000	chr10	32440000	32450000	chr10:32340000-32350000,chr10:32440000-32450000	1	0
chr10	32370000	32380000	chr10	32440000	32450000	chr10:32370000-32380000,chr10:32440000-32450000	1	0
chr10	33210000	33220000	chr10	32980000	32990000	chr10:33210000-33220000,chr10:32980000-32990000	1	0
chr10	33330000	33340000	chr10	32980000	32990000	chr10:33330000-33340000,chr10:32980000-32990000	1	1
chr10	33330000	33340000	chr10	33270000	33280000	chr10:33330000-33340000,chr10:33270000-33280000	1	0
chr10	44950000	44960000	chr10	45410000	45420000	chr10:44950000-44960000,chr10:45410000-45420000	1	0
chr10	50620000	50630000	chr10	50340000	50350000	chr10:50620000-50630000,chr10:50340000-50350000	1	0
chr10	52310000	52320000	chr10	52440000	52450000	chr10:52310000-52320000,chr10:52440000-52450000	1	0
chr10	63460000	63470000	chr10	63630000	63640000	chr10:63460000-63470000,chr10:63630000-63640000	1	0
chr10	63520000	63530000	chr10	63630000	63640000	chr10:63520000-63530000,chr10:63630000-63640000	1	0
chr10	68070000	68080000	chr10	67840000	67850000	chr10:68070000-68080000,chr10:67840000-67850000	1	0
chr10	68330000	68340000	chr10	67840000	67850000	chr10:68330000-68340000,chr10:67840000-67850000	1	1
chr10	67880000	67890000	chr10	68010000	68020000	chr10:67880000-67890000,chr10:68010000-68020000	1	0
chr10	68330000	68340000	chr10	68010000	68020000	chr10:68330000-68340000,chr10:68010000-68020000	1	1
chr10	68330000	68340000	chr10	68090000	68100000	chr10:68330000-68340000,chr10:68090000-68100000	1	0
chr10	68330000	68340000	chr10	68150000	68160000	chr10:68330000-68340000,chr10:68150000-68160000	1	0
chr10	68070000	68080000	chr10	68180000	68190000	chr10:68070000-68080000,chr10:68180000-68190000	1	0
chr10	68330000	68340000	chr10	68180000	68190000	chr10:68330000-68340000,chr10:68180000-68190000	1	0
chr10	71960000	71970000	chr10	71860000	71870000	chr10:71960000-71970000,chr10:71860000-71870000	1	1
chr10	72090000	72100000	chr10	71860000	71870000	chr10:72090000-72100000,chr10:71860000-71870000	1	0
chr10	72090000	72100000	chr10	72290000	72300000	chr10:72090000-72100000,chr10:72290000-72300000	1	0
chr10	72210000	72220000	chr10	72290000	72300000	chr10:72210000-72220000,chr10:72290000-72300000	1	0
chr10	72210000	72220000	chr10	72310000	72320000	chr10:72210000-72220000,chr10:72310000-72320000	1	0
chr10	72210000	72220000	chr10	72320000	72330000	chr10:72210000-72220000,chr10:72320000-72330000	1	0
chr10	73820000	73830000	chr10	73880000	73890000	chr10:73820000-73830000,chr10:73880000-73890000	1	0
chr10	74100000	74110000	chr10	73880000	73890000	chr10:74100000-74110000,chr10:73880000-73890000	1	0
chr10	73620000	73630000	chr10	73900000	73910000	chr10:73620000-73630000,chr10:73900000-73910000	1	0
chr10	73820000	73830000	chr10	73900000	73910000	chr10:73820000-73830000,chr10:73900000-73910000	1	0
chr10	73840000	73850000	chr10	73900000	73910000	chr10:73840000-73850000,chr10:73900000-73910000	1	0
chr10	77920000	77930000	chr10	77830000	77840000	chr10:77920000-77930000,chr10:77830000-77840000	1	1
chr10	78040000	78050000	chr10	77830000	77840000	chr10:78040000-78050000,chr10:77830000-77840000	1	0
chr10	79060000	79070000	chr10	79130000	79140000	chr10:79060000-79070000,chr10:79130000-79140000	1	0
chr10	79350000	79360000	chr10	79130000	79140000	chr10:79350000-79360000,chr10:79130000-79140000	1	0
chr10	79060000	79070000	chr10	79150000	79160000	chr10:79060000-79070000,chr10:79150000-79160000	1	0
chr10	79350000	79360000	chr10	79150000	79160000	chr10:79350000-79360000,chr10:79150000-79160000	1	0
chr10	86490000	86500000	chr10	86710000	86720000	chr10:86490000-86500000,chr10:86710000-86720000	1	0
chr10	86500000	86510000	chr10	86710000	86720000	chr10:86500000-86510000,chr10:86710000-86720000	1	0
chr10	86520000	86530000	chr10	86710000	86720000	chr10:86520000-86530000,chr10:86710000-86720000	1	1
chr10	86970000	86980000	chr10	86710000	86720000	chr10:86970000-86980000,chr10:86710000-86720000	1	0
chr10	87090000	87100000	chr10	86710000	86720000	chr10:87090000-87100000,chr10:86710000-86720000	1	1
chr10	92290000	92300000	chr10	92230000	92240000	chr10:92290000-92300000,chr10:92230000-92240000	1	1
chr10	92570000	92580000	chr10	92690000	92700000	chr10:92570000-92580000,chr10:92690000-92700000	1	0
chr10	92590000	92600000	chr10	92690000	92700000	chr10:92590000-92600000,chr10:92690000-92700000	1	0
chr10	97710000	97720000	chr10	97570000	97580000	chr10:97710000-97720000,chr10:97570000-97580000	1	0
chr10	99430000	99440000	chr10	99710000	99720000	chr10:99430000-99440000,chr10:99710000-99720000	1	0
chr10	104120000	104130000	chr10	103890000	103900000	chr10:104120000-104130000,chr10:103890000-103900000	1	0
chr10	104120000	104130000	chr10	103900000	103910000	chr10:104120000-104130000,chr10:103900000-103910000	1	0
chr10	110500000	110510000	chr10	110350000	110360000	chr10:110500000-110510000,chr10:110350000-110360000	1	0
chr10	110490000	110500000	chr10	110410000	110420000	chr10:110490000-110500000,chr10:110410000-110420000	1	0
chr10	110500000	110510000	chr10	110410000	110420000	chr10:110500000-110510000,chr10:110410000-110420000	1	0
chr10	110870000	110880000	chr10	110770000	110780000	chr10:110870000-110880000,chr10:110770000-110780000	1	0
chr10	112420000	112430000	chr10	112090000	112100000	chr10:112420000-112430000,chr10:112090000-112100000	1	0
chr10	112430000	112440000	chr10	112090000	112100000	chr10:112430000-112440000,chr10:112090000-112100000	1	0
chr10	112950000	112960000	chr10	113050000	113060000	chr10:112950000-112960000,chr10:113050000-113060000	1	1
chr10	119170000	119180000	chr10	119270000	119280000	chr10:119170000-119180000,chr10:119270000-119280000	1	0
chr10	119200000	119210000	chr10	119270000	119280000	chr10:119200000-119210000,chr10:119270000-119280000	1	1
chr10	119590000	119600000	chr10	119270000	119280000	chr10:119590000-119600000,chr10:119270000-119280000	1	0
chr10	119870000	119880000	chr10	119780000	119790000	chr10:119870000-119880000,chr10:119780000-119790000	1	0
chr10	122950000	122960000	chr10	122870000	122880000	chr10:122950000-122960000,chr10:122870000-122880000	1	0
chr10	124090000	124100000	chr10	123990000	124000000	chr10:124090000-124100000,chr10:123990000-124000000	1	1
chr10	123660000	123670000	chr10	124150000	124160000	chr10:123660000-123670000,chr10:124150000-124160000	1	0
chr10	124090000	124100000	chr10	124150000	124160000	chr10:124090000-124100000,chr10:124150000-124160000	1	1
chr10	132390000	132400000	chr10	132300000	132310000	chr10:132390000-132400000,chr10:132300000-132310000	1	1
chr10	132400000	132410000	chr10	132300000	132310000	chr10:132400000-132410000,chr10:132300000-132310000	1	0
chr10	132440000	132450000	chr10	132300000	132310000	chr10:132440000-132450000,chr10:132300000-132310000	1	0
chr10	132330000	132340000	chr10	132420000	132430000	chr10:132330000-132340000,chr10:132420000-132430000	1	0
chr10	132330000	132340000	chr10	132510000	132520000	chr10:132330000-132340000,chr10:132510000-132520000	1	1
chr10	132390000	132400000	chr10	132510000	132520000	chr10:132390000-132400000,chr10:132510000-132520000	1	1
chr10	132400000	132410000	chr10	132510000	132520000	chr10:132400000-132410000,chr10:132510000-132520000	1	1
chr10	132430000	132440000	chr10	132510000	132520000	chr10:132430000-132440000,chr10:132510000-132520000	1	1
chr10	132440000	132450000	chr10	132510000	132520000	chr10:132440000-132450000,chr10:132510000-132520000	1	1
chr11	1750000	1760000	chr11	1540000	1550000	chr11:1750000-1760000,chr11:1540000-1550000	1	0
chr11	13270000	13280000	chr11	13330000	13340000	chr11:13270000-13280000,chr11:13330000-13340000	1	0
chr11	32890000	32900000	chr11	33070000	33080000	chr11:32890000-32900000,chr11:33070000-33080000	1	0
chr11	46110000	46120000	chr11	46240000	46250000	chr11:46110000-46120000,chr11:46240000-46250000	1	0
chr11	46120000	46130000	chr11	46240000	46250000	chr11:46120000-46130000,chr11:46240000-46250000	1	0
chr11	47840000	47850000	chr11	47910000	47920000	chr11:47840000-47850000,chr11:47910000-47920000	1	0
chr11	57320000	57330000	chr11	57500000	57510000	chr11:57320000-57330000,chr11:57500000-57510000	1	0
chr11	57330000	57340000	chr11	57500000	57510000	chr11:57330000-57340000,chr11:57500000-57510000	1	0
chr11	57320000	57330000	chr11	57630000	57640000	chr11:57320000-57330000,chr11:57630000-57640000	1	0
chr11	57330000	57340000	chr11	57630000	57640000	chr11:57330000-57340000,chr11:57630000-57640000	1	1
chr11	57320000	57330000	chr11	57790000	57800000	chr11:57320000-57330000,chr11:57790000-57800000	1	0
chr11	57330000	57340000	chr11	57790000	57800000	chr11:57330000-57340000,chr11:57790000-57800000	1	0
chr11	61810000	61820000	chr11	62040000	62050000	chr11:61810000-61820000,chr11:62040000-62050000	1	0
chr11	61960000	61970000	chr11	62040000	62050000	chr11:61960000-61970000,chr11:62040000-62050000	1	0
chr11	63810000	63820000	chr11	63910000	63920000	chr11:63810000-63820000,chr11:63910000-63920000	1	0
chr11	63830000	63840000	chr11	63910000	63920000	chr11:63830000-63840000,chr11:63910000-63920000	1	0
chr11	64770000	64780000	chr11	64850000	64860000	chr11:64770000-64780000,chr11:64850000-64860000	1	0
chr11	65350000	65360000	chr11	65470000	65480000	chr11:65350000-65360000,chr11:65470000-65480000	1	0
chr11	65350000	65360000	chr11	65480000	65490000	chr11:65350000-65360000,chr11:65480000-65490000	1	0
chr11	65420000	65430000	chr11	65480000	65490000	chr11:65420000-65430000,chr11:65480000-65490000	1	0
chr11	66050000	66060000	chr11	66130000	66140000	chr11:66050000-66060000,chr11:66130000-66140000	1	1
chr11	66070000	66080000	chr11	66130000	66140000	chr11:66070000-66080000,chr11:66130000-66140000	1	0
chr11	66950000	66960000	chr11	66740000	66750000	chr11:66950000-66960000,chr11:66740000-66750000	1	0
chr11	68270000	68280000	chr11	68470000	68480000	chr11:68270000-68280000,chr11:68470000-68480000	1	0
chr11	68900000	68910000	chr11	69650000	69660000	chr11:68900000-68910000,chr11:69650000-69660000	1	0
chr11	73760000	73770000	chr11	73690000	73700000	chr11:73760000-73770000,chr11:73690000-73700000	1	0
chr11	78070000	78080000	chr11	78200000	78210000	chr11:78070000-78080000,chr11:78200000-78210000	1	0
chr11	86060000	86070000	chr11	86180000	86190000	chr11:86060000-86070000,chr11:86180000-86190000	1	0
chr11	86240000	86250000	chr11	86180000	86190000	chr11:86240000-86250000,chr11:86180000-86190000	1	0
chr11	86060000	86070000	chr11	86740000	86750000	chr11:86060000-86070000,chr11:86740000-86750000	1	0
chr11	86240000	86250000	chr11	86740000	86750000	chr11:86240000-86250000,chr11:86740000-86750000	1	0
chr11	86670000	86680000	chr11	86740000	86750000	chr11:86670000-86680000,chr11:86740000-86750000	1	1
chr11	114400000	114410000	chr11	114290000	114300000	chr11:114400000-114410000,chr11:114290000-114300000	1	0
chr11	114440000	114450000	chr11	114290000	114300000	chr11:114440000-114450000,chr11:114290000-114300000	1	0
chr11	118910000	118920000	chr11	1.19e+08	119010000	chr11:118910000-118920000,chr11:1.19e+08-119010000	1	0
chr11	123050000	123060000	chr11	122440000	122450000	chr11:123050000-123060000,chr11:122440000-122450000	1	0
chr11	123430000	123440000	chr11	122440000	122450000	chr11:123430000-123440000,chr11:122440000-122450000	1	0
chr11	123050000	123060000	chr11	123470000	123480000	chr11:123050000-123060000,chr11:123470000-123480000	1	0
chr11	126210000	126220000	chr11	126110000	126120000	chr11:126210000-126220000,chr11:126110000-126120000	1	0
chr11	126260000	126270000	chr11	126340000	126350000	chr11:126260000-126270000,chr11:126340000-126350000	1	0
chr12	1590000	1600000	chr12	1090000	1100000	chr12:1590000-1600000,chr12:1090000-1100000	1	0
chr12	1590000	1600000	chr12	1660000	1670000	chr12:1590000-1600000,chr12:1660000-1670000	1	1
chr12	2e+06	2010000	chr12	1660000	1670000	chr12:2e+06-2010000,chr12:1660000-1670000	1	0
chr12	3070000	3080000	chr12	2960000	2970000	chr12:3070000-3080000,chr12:2960000-2970000	1	0
chr12	6530000	6540000	chr12	6180000	6190000	chr12:6530000-6540000,chr12:6180000-6190000	1	0
chr12	6360000	6370000	chr12	6230000	6240000	chr12:6360000-6370000,chr12:6230000-6240000	1	0
chr12	6490000	6500000	chr12	6230000	6240000	chr12:6490000-6500000,chr12:6230000-6240000	1	0
chr12	6360000	6370000	chr12	6290000	6300000	chr12:6360000-6370000,chr12:6290000-6300000	1	0
chr12	6380000	6390000	chr12	6290000	6300000	chr12:6380000-6390000,chr12:6290000-6300000	1	0
chr12	6490000	6500000	chr12	6290000	6300000	chr12:6490000-6500000,chr12:6290000-6300000	1	0
chr12	6530000	6540000	chr12	6290000	6300000	chr12:6530000-6540000,chr12:6290000-6300000	1	1
chr12	6570000	6580000	chr12	6290000	6300000	chr12:6570000-6580000,chr12:6290000-6300000	1	0
chr12	6490000	6500000	chr12	6370000	6380000	chr12:6490000-6500000,chr12:6370000-6380000	1	0
chr12	6530000	6540000	chr12	6370000	6380000	chr12:6530000-6540000,chr12:6370000-6380000	1	0
chr12	6530000	6540000	chr12	6420000	6430000	chr12:6530000-6540000,chr12:6420000-6430000	1	0
chr12	6360000	6370000	chr12	6430000	6440000	chr12:6360000-6370000,chr12:6430000-6440000	1	0
chr12	6490000	6500000	chr12	6430000	6440000	chr12:6490000-6500000,chr12:6430000-6440000	1	0
chr12	6530000	6540000	chr12	6430000	6440000	chr12:6530000-6540000,chr12:6430000-6440000	1	0
chr12	7100000	7110000	chr12	8020000	8030000	chr12:7100000-7110000,chr12:8020000-8030000	1	1
chr12	7880000	7890000	chr12	8020000	8030000	chr12:7880000-7890000,chr12:8020000-8030000	1	0
chr12	7890000	7900000	chr12	8020000	8030000	chr12:7890000-7900000,chr12:8020000-8030000	1	0
chr12	7930000	7940000	chr12	8020000	8030000	chr12:7930000-7940000,chr12:8020000-8030000	1	1
chr12	8910000	8920000	chr12	8020000	8030000	chr12:8910000-8920000,chr12:8020000-8030000	1	0
chr12	8660000	8670000	chr12	9150000	9160000	chr12:8660000-8670000,chr12:9150000-9160000	1	0
chr12	9860000	9870000	chr12	10360000	10370000	chr12:9860000-9870000,chr12:10360000-10370000	1	0
chr12	10160000	10170000	chr12	10360000	10370000	chr12:10160000-10170000,chr12:10360000-10370000	1	1
chr12	10170000	10180000	chr12	10360000	10370000	chr12:10170000-10180000,chr12:10360000-10370000	1	0
chr12	10220000	10230000	chr12	10360000	10370000	chr12:10220000-10230000,chr12:10360000-10370000	1	0
chr12	10500000	10510000	chr12	10360000	10370000	chr12:10500000-10510000,chr12:10360000-10370000	1	1
chr12	10610000	10620000	chr12	10360000	10370000	chr12:10610000-10620000,chr12:10360000-10370000	1	0
chr12	10670000	10680000	chr12	10360000	10370000	chr12:10670000-10680000,chr12:10360000-10370000	1	0
chr12	10720000	10730000	chr12	10360000	10370000	chr12:10720000-10730000,chr12:10360000-10370000	1	0
chr12	10500000	10510000	chr12	10710000	10720000	chr12:10500000-10510000,chr12:10710000-10720000	1	0
chr12	10610000	10620000	chr12	10710000	10720000	chr12:10610000-10620000,chr12:10710000-10720000	1	0
chr12	10500000	10510000	chr12	11750000	11760000	chr12:10500000-10510000,chr12:11750000-11760000	1	0
chr12	11650000	11660000	chr12	11750000	11760000	chr12:11650000-11660000,chr12:11750000-11760000	1	1
chr12	12560000	12570000	chr12	11750000	11760000	chr12:12560000-12570000,chr12:11750000-11760000	1	0
chr12	12720000	12730000	chr12	12500000	12510000	chr12:12720000-12730000,chr12:12500000-12510000	1	0
chr12	12720000	12730000	chr12	12550000	12560000	chr12:12720000-12730000,chr12:12550000-12560000	1	0
chr12	12720000	12730000	chr12	12800000	12810000	chr12:12720000-12730000,chr12:12800000-12810000	1	0
chr12	12910000	12920000	chr12	12800000	12810000	chr12:12910000-12920000,chr12:12800000-12810000	1	0
chr12	1.3e+07	13010000	chr12	12800000	12810000	chr12:1.3e+07-13010000,chr12:12800000-12810000	1	0
chr12	1.3e+07	13010000	chr12	12900000	12910000	chr12:1.3e+07-13010000,chr12:12900000-12910000	1	0
chr12	20360000	20370000	chr12	19880000	19890000	chr12:20360000-20370000,chr12:19880000-19890000	1	0
chr12	20360000	20370000	chr12	19890000	19900000	chr12:20360000-20370000,chr12:19890000-19900000	1	0
chr12	38900000	38910000	chr12	38710000	38720000	chr12:38900000-38910000,chr12:38710000-38720000	1	1
chr12	45210000	45220000	chr12	45420000	45430000	chr12:45210000-45220000,chr12:45420000-45430000	1	0
chr12	45720000	45730000	chr12	45420000	45430000	chr12:45720000-45730000,chr12:45420000-45430000	1	0
chr12	45990000	46000000	chr12	45420000	45430000	chr12:45990000-46000000,chr12:45420000-45430000	1	0
chr12	46260000	46270000	chr12	46200000	46210000	chr12:46260000-46270000,chr12:46200000-46210000	1	0
chr12	46380000	46390000	chr12	46200000	46210000	chr12:46380000-46390000,chr12:46200000-46210000	1	0
chr12	45990000	46000000	chr12	46430000	46440000	chr12:45990000-46000000,chr12:46430000-46440000	1	0
chr12	46260000	46270000	chr12	46430000	46440000	chr12:46260000-46270000,chr12:46430000-46440000	1	0
chr12	46360000	46370000	chr12	46430000	46440000	chr12:46360000-46370000,chr12:46430000-46440000	1	0
chr12	46260000	46270000	chr12	46470000	46480000	chr12:46260000-46270000,chr12:46470000-46480000	1	0
chr12	46360000	46370000	chr12	46470000	46480000	chr12:46360000-46370000,chr12:46470000-46480000	1	0
chr12	45990000	46000000	chr12	46490000	46500000	chr12:45990000-46000000,chr12:46490000-46500000	1	0
chr12	46260000	46270000	chr12	46490000	46500000	chr12:46260000-46270000,chr12:46490000-46500000	1	0
chr12	46360000	46370000	chr12	46490000	46500000	chr12:46360000-46370000,chr12:46490000-46500000	1	0
chr12	46260000	46270000	chr12	46540000	46550000	chr12:46260000-46270000,chr12:46540000-46550000	1	0
chr12	46260000	46270000	chr12	46550000	46560000	chr12:46260000-46270000,chr12:46550000-46560000	1	0
chr12	47070000	47080000	chr12	47210000	47220000	chr12:47070000-47080000,chr12:47210000-47220000	1	0
chr12	47700000	47710000	chr12	47820000	47830000	chr12:47700000-47710000,chr12:47820000-47830000	1	0
chr12	47750000	47760000	chr12	47820000	47830000	chr12:47750000-47760000,chr12:47820000-47830000	1	1
chr12	47750000	47760000	chr12	4.8e+07	48010000	chr12:47750000-47760000,chr12:4.8e+07-48010000	1	0
chr12	49820000	49830000	chr12	49940000	49950000	chr12:49820000-49830000,chr12:49940000-49950000	1	0
chr12	49830000	49840000	chr12	49940000	49950000	chr12:49830000-49840000,chr12:49940000-49950000	1	0
chr12	49840000	49850000	chr12	49940000	49950000	chr12:49840000-49850000,chr12:49940000-49950000	1	1
chr12	50050000	50060000	chr12	49940000	49950000	chr12:50050000-50060000,chr12:49940000-49950000	1	0
chr12	51020000	51030000	chr12	50930000	50940000	chr12:51020000-51030000,chr12:50930000-50940000	1	0
chr12	51170000	51180000	chr12	50930000	50940000	chr12:51170000-51180000,chr12:50930000-50940000	1	0
chr12	51270000	51280000	chr12	50930000	50940000	chr12:51270000-51280000,chr12:50930000-50940000	1	1
chr12	51320000	51330000	chr12	50930000	50940000	chr12:51320000-51330000,chr12:50930000-50940000	1	0
chr12	51270000	51280000	chr12	51900000	51910000	chr12:51270000-51280000,chr12:51900000-51910000	1	0
chr12	52210000	52220000	chr12	52140000	52150000	chr12:52210000-52220000,chr12:52140000-52150000	1	0
chr12	52230000	52240000	chr12	52140000	52150000	chr12:52230000-52240000,chr12:52140000-52150000	1	0
chr12	52240000	52250000	chr12	52140000	52150000	chr12:52240000-52250000,chr12:52140000-52150000	1	0
chr12	52270000	52280000	chr12	52140000	52150000	chr12:52270000-52280000,chr12:52140000-52150000	1	0
chr12	52280000	52290000	chr12	52140000	52150000	chr12:52280000-52290000,chr12:52140000-52150000	1	0
chr12	52940000	52950000	chr12	52870000	52880000	chr12:52940000-52950000,chr12:52870000-52880000	1	0
chr12	5.3e+07	53010000	chr12	52870000	52880000	chr12:5.3e+07-53010000,chr12:52870000-52880000	1	0
chr12	53090000	53100000	chr12	52870000	52880000	chr12:53090000-53100000,chr12:52870000-52880000	1	0
chr12	53100000	53110000	chr12	52870000	52880000	chr12:53100000-53110000,chr12:52870000-52880000	1	0
chr12	53120000	53130000	chr12	52870000	52880000	chr12:53120000-53130000,chr12:52870000-52880000	1	1
chr12	53210000	53220000	chr12	52870000	52880000	chr12:53210000-53220000,chr12:52870000-52880000	1	0
chr12	5.3e+07	53010000	chr12	52920000	52930000	chr12:5.3e+07-53010000,chr12:52920000-52930000	1	0
chr12	53090000	53100000	chr12	52920000	52930000	chr12:53090000-53100000,chr12:52920000-52930000	1	0
chr12	53120000	53130000	chr12	52920000	52930000	chr12:53120000-53130000,chr12:52920000-52930000	1	0
chr12	53090000	53100000	chr12	52970000	52980000	chr12:53090000-53100000,chr12:52970000-52980000	1	0
chr12	53120000	53130000	chr12	52970000	52980000	chr12:53120000-53130000,chr12:52970000-52980000	1	0
chr12	53180000	53190000	chr12	52970000	52980000	chr12:53180000-53190000,chr12:52970000-52980000	1	0
chr12	53290000	53300000	chr12	53040000	53050000	chr12:53290000-53300000,chr12:53040000-53050000	1	0
chr12	53290000	53300000	chr12	53490000	53500000	chr12:53290000-53300000,chr12:53490000-53500000	1	0
chr12	53300000	53310000	chr12	53490000	53500000	chr12:53300000-53310000,chr12:53490000-53500000	1	0
chr12	53320000	53330000	chr12	53490000	53500000	chr12:53320000-53330000,chr12:53490000-53500000	1	1
chr12	53420000	53430000	chr12	53490000	53500000	chr12:53420000-53430000,chr12:53490000-53500000	1	1
chr12	53620000	53630000	chr12	53490000	53500000	chr12:53620000-53630000,chr12:53490000-53500000	1	0
chr12	53670000	53680000	chr12	53490000	53500000	chr12:53670000-53680000,chr12:53490000-53500000	1	0
chr12	53930000	53940000	chr12	54210000	54220000	chr12:53930000-53940000,chr12:54210000-54220000	1	0
chr12	53980000	53990000	chr12	54210000	54220000	chr12:53980000-53990000,chr12:54210000-54220000	1	0
chr12	53990000	54000000	chr12	54210000	54220000	chr12:53990000-54000000,chr12:54210000-54220000	1	0
chr12	5.4e+07	54010000	chr12	54210000	54220000	chr12:5.4e+07-54010000,chr12:54210000-54220000	1	0
chr12	54010000	54020000	chr12	54210000	54220000	chr12:54010000-54020000,chr12:54210000-54220000	1	0
chr12	54280000	54290000	chr12	54210000	54220000	chr12:54280000-54290000,chr12:54210000-54220000	1	0
chr12	54360000	54370000	chr12	54210000	54220000	chr12:54360000-54370000,chr12:54210000-54220000	1	0
chr12	54390000	54400000	chr12	54210000	54220000	chr12:54390000-54400000,chr12:54210000-54220000	1	0
chr12	54410000	54420000	chr12	54210000	54220000	chr12:54410000-54420000,chr12:54210000-54220000	1	0
chr12	53930000	53940000	chr12	54300000	54310000	chr12:53930000-53940000,chr12:54300000-54310000	1	0
chr12	53940000	53950000	chr12	54300000	54310000	chr12:53940000-53950000,chr12:54300000-54310000	1	0
chr12	53980000	53990000	chr12	54300000	54310000	chr12:53980000-53990000,chr12:54300000-54310000	1	0
chr12	53990000	54000000	chr12	54300000	54310000	chr12:53990000-54000000,chr12:54300000-54310000	1	0
chr12	54360000	54370000	chr12	54300000	54310000	chr12:54360000-54370000,chr12:54300000-54310000	1	0
chr12	54370000	54380000	chr12	54300000	54310000	chr12:54370000-54380000,chr12:54300000-54310000	1	0
chr12	54390000	54400000	chr12	54300000	54310000	chr12:54390000-54400000,chr12:54300000-54310000	1	0
chr12	54410000	54420000	chr12	54300000	54310000	chr12:54410000-54420000,chr12:54300000-54310000	1	0
chr12	54260000	54270000	chr12	54350000	54360000	chr12:54260000-54270000,chr12:54350000-54360000	1	0
chr12	56350000	56360000	chr12	56430000	56440000	chr12:56350000-56360000,chr12:56430000-56440000	1	0
chr12	56360000	56370000	chr12	56430000	56440000	chr12:56360000-56370000,chr12:56430000-56440000	1	1
chr12	56520000	56530000	chr12	56430000	56440000	chr12:56520000-56530000,chr12:56430000-56440000	1	1
chr12	56580000	56590000	chr12	56430000	56440000	chr12:56580000-56590000,chr12:56430000-56440000	1	0
chr12	56680000	56690000	chr12	56430000	56440000	chr12:56680000-56690000,chr12:56430000-56440000	1	0
chr12	57620000	57630000	chr12	57860000	57870000	chr12:57620000-57630000,chr12:57860000-57870000	1	0
chr12	57740000	57750000	chr12	57860000	57870000	chr12:57740000-57750000,chr12:57860000-57870000	1	0
chr12	57750000	57760000	chr12	57860000	57870000	chr12:57750000-57760000,chr12:57860000-57870000	1	0
chr12	57770000	57780000	chr12	57860000	57870000	chr12:57770000-57780000,chr12:57860000-57870000	1	0
chr12	57780000	57790000	chr12	57860000	57870000	chr12:57780000-57790000,chr12:57860000-57870000	1	1
chr12	63840000	63850000	chr12	64080000	64090000	chr12:63840000-63850000,chr12:64080000-64090000	1	0
chr12	66120000	66130000	chr12	66230000	66240000	chr12:66120000-66130000,chr12:66230000-66240000	1	0
chr12	66130000	66140000	chr12	66230000	66240000	chr12:66130000-66140000,chr12:66230000-66240000	1	0
chr12	66160000	66170000	chr12	66230000	66240000	chr12:66160000-66170000,chr12:66230000-66240000	1	0
chr12	68620000	68630000	chr12	6.9e+07	69010000	chr12:68620000-68630000,chr12:6.9e+07-69010000	1	0
chr12	68800000	68810000	chr12	6.9e+07	69010000	chr12:68800000-68810000,chr12:6.9e+07-69010000	1	0
chr12	69360000	69370000	chr12	6.9e+07	69010000	chr12:69360000-69370000,chr12:6.9e+07-69010000	1	0
chr12	69470000	69480000	chr12	6.9e+07	69010000	chr12:69470000-69480000,chr12:6.9e+07-69010000	1	0
chr12	68330000	68340000	chr12	69060000	69070000	chr12:68330000-68340000,chr12:69060000-69070000	1	0
chr12	68620000	68630000	chr12	69060000	69070000	chr12:68620000-68630000,chr12:69060000-69070000	1	0
chr12	69360000	69370000	chr12	69060000	69070000	chr12:69360000-69370000,chr12:69060000-69070000	1	0
chr12	69470000	69480000	chr12	69060000	69070000	chr12:69470000-69480000,chr12:69060000-69070000	1	0
chr12	70240000	70250000	chr12	69060000	69070000	chr12:70240000-70250000,chr12:69060000-69070000	1	0
chr12	69580000	69590000	chr12	69330000	69340000	chr12:69580000-69590000,chr12:69330000-69340000	1	0
chr12	71660000	71670000	chr12	71730000	71740000	chr12:71660000-71670000,chr12:71730000-71740000	1	0
chr12	93570000	93580000	chr12	93490000	93500000	chr12:93570000-93580000,chr12:93490000-93500000	1	0
chr12	98600000	98610000	chr12	98540000	98550000	chr12:98600000-98610000,chr12:98540000-98550000	1	0
chr12	98640000	98650000	chr12	98540000	98550000	chr12:98640000-98650000,chr12:98540000-98550000	1	1
chr12	103770000	103780000	chr12	102950000	102960000	chr12:103770000-103780000,chr12:102950000-102960000	1	0
chr12	103840000	103850000	chr12	102950000	102960000	chr12:103840000-103850000,chr12:102950000-102960000	1	0
chr12	103770000	103780000	chr12	103900000	103910000	chr12:103770000-103780000,chr12:103900000-103910000	1	0
chr12	103840000	103850000	chr12	103900000	103910000	chr12:103840000-103850000,chr12:103900000-103910000	1	1
chr12	108560000	108570000	chr12	108640000	108650000	chr12:108560000-108570000,chr12:108640000-108650000	1	1
chr12	108830000	108840000	chr12	108640000	108650000	chr12:108830000-108840000,chr12:108640000-108650000	1	0
chr12	108560000	108570000	chr12	108680000	108690000	chr12:108560000-108570000,chr12:108680000-108690000	1	0
chr12	108850000	108860000	chr12	108680000	108690000	chr12:108850000-108860000,chr12:108680000-108690000	1	0
chr12	108560000	108570000	chr12	108690000	108700000	chr12:108560000-108570000,chr12:108690000-108700000	1	0
chr12	108560000	108570000	chr12	108820000	108830000	chr12:108560000-108570000,chr12:108820000-108830000	1	0
chr12	110460000	110470000	chr12	110570000	110580000	chr12:110460000-110470000,chr12:110570000-110580000	1	0
chr12	110490000	110500000	chr12	110570000	110580000	chr12:110490000-110500000,chr12:110570000-110580000	1	0
chr12	111360000	111370000	chr12	111580000	111590000	chr12:111360000-111370000,chr12:111580000-111590000	1	0
chr12	120280000	120290000	chr12	120210000	120220000	chr12:120280000-120290000,chr12:120210000-120220000	1	0
chr12	120690000	120700000	chr12	120840000	120850000	chr12:120690000-120700000,chr12:120840000-120850000	1	0
chr12	120710000	120720000	chr12	120840000	120850000	chr12:120710000-120720000,chr12:120840000-120850000	1	0
chr12	120760000	120770000	chr12	120840000	120850000	chr12:120760000-120770000,chr12:120840000-120850000	1	0
chr12	121210000	121220000	chr12	120840000	120850000	chr12:121210000-121220000,chr12:120840000-120850000	1	0
chr12	120690000	120700000	chr12	120870000	120880000	chr12:120690000-120700000,chr12:120870000-120880000	1	0
chr12	121210000	121220000	chr12	121530000	121540000	chr12:121210000-121220000,chr12:121530000-121540000	1	0
chr12	121210000	121220000	chr12	121580000	121590000	chr12:121210000-121220000,chr12:121580000-121590000	1	0
chr12	121830000	121840000	chr12	121580000	121590000	chr12:121830000-121840000,chr12:121580000-121590000	1	0
chr12	121790000	121800000	chr12	121710000	121720000	chr12:121790000-121800000,chr12:121710000-121720000	1	0
chr12	121880000	121890000	chr12	121710000	121720000	chr12:121880000-121890000,chr12:121710000-121720000	1	0
chr12	121830000	121840000	chr12	122060000	122070000	chr12:121830000-121840000,chr12:122060000-122070000	1	0
chr12	121880000	121890000	chr12	122060000	122070000	chr12:121880000-121890000,chr12:122060000-122070000	1	1
chr12	121890000	121900000	chr12	122060000	122070000	chr12:121890000-121900000,chr12:122060000-122070000	1	1
chr12	122160000	122170000	chr12	122060000	122070000	chr12:122160000-122170000,chr12:122060000-122070000	1	0
chr12	122200000	122210000	chr12	122060000	122070000	chr12:122200000-122210000,chr12:122060000-122070000	1	0
chr12	122420000	122430000	chr12	122060000	122070000	chr12:122420000-122430000,chr12:122060000-122070000	1	0
chr12	124910000	124920000	chr12	124490000	124500000	chr12:124910000-124920000,chr12:124490000-124500000	1	0
chr12	124560000	124570000	chr12	124630000	124640000	chr12:124560000-124570000,chr12:124630000-124640000	1	0
chr12	124860000	124870000	chr12	124630000	124640000	chr12:124860000-124870000,chr12:124630000-124640000	1	0
chr12	124910000	124920000	chr12	124770000	124780000	chr12:124910000-124920000,chr12:124770000-124780000	1	0
chr12	124990000	125000000	chr12	124920000	124930000	chr12:124990000-125000000,chr12:124920000-124930000	1	1
chr12	131950000	131960000	chr12	131740000	131750000	chr12:131950000-131960000,chr12:131740000-131750000	1	1
chr12	132030000	132040000	chr12	131740000	131750000	chr12:132030000-132040000,chr12:131740000-131750000	1	1
chr13	43870000	43880000	chr13	44300000	44310000	chr13:43870000-43880000,chr13:44300000-44310000	1	0
chr13	44140000	44150000	chr13	44300000	44310000	chr13:44140000-44150000,chr13:44300000-44310000	1	0
chr13	43870000	43880000	chr13	44310000	44320000	chr13:43870000-43880000,chr13:44310000-44320000	1	0
chr13	44140000	44150000	chr13	44310000	44320000	chr13:44140000-44150000,chr13:44310000-44320000	1	0
chr13	102770000	102780000	chr13	102590000	102600000	chr13:102770000-102780000,chr13:102590000-102600000	1	1
chr13	102790000	102800000	chr13	102590000	102600000	chr13:102790000-102800000,chr13:102590000-102600000	1	0
chr13	102800000	102810000	chr13	102590000	102600000	chr13:102800000-102810000,chr13:102590000-102600000	1	0
chr13	113200000	113210000	chr13	113420000	113430000	chr13:113200000-113210000,chr13:113420000-113430000	1	0
chr14	22560000	22570000	chr14	22810000	22820000	chr14:22560000-22570000,chr14:22810000-22820000	1	0
chr14	22600000	22610000	chr14	22810000	22820000	chr14:22600000-22610000,chr14:22810000-22820000	1	0
chr14	22880000	22890000	chr14	22810000	22820000	chr14:22880000-22890000,chr14:22810000-22820000	1	0
chr14	22910000	22920000	chr14	22810000	22820000	chr14:22910000-22920000,chr14:22810000-22820000	1	0
chr14	22920000	22930000	chr14	22810000	22820000	chr14:22920000-22930000,chr14:22810000-22820000	1	0
chr14	22950000	22960000	chr14	22810000	22820000	chr14:22950000-22960000,chr14:22810000-22820000	1	0
chr14	22970000	22980000	chr14	22810000	22820000	chr14:22970000-22980000,chr14:22810000-22820000	1	0
chr14	22980000	22990000	chr14	22810000	22820000	chr14:22980000-22990000,chr14:22810000-22820000	1	0
chr14	2.3e+07	23010000	chr14	22810000	22820000	chr14:2.3e+07-23010000,chr14:22810000-22820000	1	0
chr14	23010000	23020000	chr14	22810000	22820000	chr14:23010000-23020000,chr14:22810000-22820000	1	0
chr14	23020000	23030000	chr14	22810000	22820000	chr14:23020000-23030000,chr14:22810000-22820000	1	0
chr14	23060000	23070000	chr14	22810000	22820000	chr14:23060000-23070000,chr14:22810000-22820000	1	0
chr14	31130000	31140000	chr14	31220000	31230000	chr14:31130000-31140000,chr14:31220000-31230000	1	1
chr14	31130000	31140000	chr14	31230000	31240000	chr14:31130000-31140000,chr14:31230000-31240000	1	0
chr14	31130000	31140000	chr14	31260000	31270000	chr14:31130000-31140000,chr14:31260000-31270000	1	0
chr14	35400000	35410000	chr14	35330000	35340000	chr14:35400000-35410000,chr14:35330000-35340000	1	0
chr14	34870000	34880000	chr14	35340000	35350000	chr14:34870000-34880000,chr14:35340000-35350000	1	0
chr14	35400000	35410000	chr14	35340000	35350000	chr14:35400000-35410000,chr14:35340000-35350000	1	0
chr14	34860000	34870000	chr14	35360000	35370000	chr14:34860000-34870000,chr14:35360000-35370000	1	0
chr14	34870000	34880000	chr14	35360000	35370000	chr14:34870000-34880000,chr14:35360000-35370000	1	0
chr14	39110000	39120000	chr14	39290000	39300000	chr14:39110000-39120000,chr14:39290000-39300000	1	0
chr14	39170000	39180000	chr14	39290000	39300000	chr14:39170000-39180000,chr14:39290000-39300000	1	1
chr14	39430000	39440000	chr14	39290000	39300000	chr14:39430000-39440000,chr14:39290000-39300000	1	0
chr14	49580000	49590000	chr14	49860000	49870000	chr14:49580000-49590000,chr14:49860000-49870000	1	0
chr14	49590000	49600000	chr14	49860000	49870000	chr14:49590000-49600000,chr14:49860000-49870000	1	1
chr14	49600000	49610000	chr14	49860000	49870000	chr14:49600000-49610000,chr14:49860000-49870000	1	1
chr14	49620000	49630000	chr14	49860000	49870000	chr14:49620000-49630000,chr14:49860000-49870000	1	1
chr14	49630000	49640000	chr14	49860000	49870000	chr14:49630000-49640000,chr14:49860000-49870000	1	1
chr14	49680000	49690000	chr14	49860000	49870000	chr14:49680000-49690000,chr14:49860000-49870000	1	1
chr14	49690000	49700000	chr14	49860000	49870000	chr14:49690000-49700000,chr14:49860000-49870000	1	1
chr14	49770000	49780000	chr14	49860000	49870000	chr14:49770000-49780000,chr14:49860000-49870000	1	1
chr14	50110000	50120000	chr14	49860000	49870000	chr14:50110000-50120000,chr14:49860000-49870000	1	0
chr14	50220000	50230000	chr14	49860000	49870000	chr14:50220000-50230000,chr14:49860000-49870000	1	0
chr14	50230000	50240000	chr14	49860000	49870000	chr14:50230000-50240000,chr14:49860000-49870000	1	1
chr14	49850000	49860000	chr14	49990000	50000000	chr14:49850000-49860000,chr14:49990000-50000000	1	0
chr14	49890000	49900000	chr14	49990000	50000000	chr14:49890000-49900000,chr14:49990000-50000000	1	0
chr14	50230000	50240000	chr14	49990000	50000000	chr14:50230000-50240000,chr14:49990000-50000000	1	0
chr14	51990000	52000000	chr14	52110000	52120000	chr14:51990000-52000000,chr14:52110000-52120000	1	0
chr14	52690000	52700000	chr14	52820000	52830000	chr14:52690000-52700000,chr14:52820000-52830000	1	0
chr14	52640000	52650000	chr14	52830000	52840000	chr14:52640000-52650000,chr14:52830000-52840000	1	0
chr14	52680000	52690000	chr14	52830000	52840000	chr14:52680000-52690000,chr14:52830000-52840000	1	0
chr14	52690000	52700000	chr14	52830000	52840000	chr14:52690000-52700000,chr14:52830000-52840000	1	1
chr14	52700000	52710000	chr14	52830000	52840000	chr14:52700000-52710000,chr14:52830000-52840000	1	0
chr14	52720000	52730000	chr14	52830000	52840000	chr14:52720000-52730000,chr14:52830000-52840000	1	0
chr14	52770000	52780000	chr14	52830000	52840000	chr14:52770000-52780000,chr14:52830000-52840000	1	0
chr14	52680000	52690000	chr14	52940000	52950000	chr14:52680000-52690000,chr14:52940000-52950000	1	0
chr14	52690000	52700000	chr14	52940000	52950000	chr14:52690000-52700000,chr14:52940000-52950000	1	1
chr14	52700000	52710000	chr14	52940000	52950000	chr14:52700000-52710000,chr14:52940000-52950000	1	0
chr14	52720000	52730000	chr14	52940000	52950000	chr14:52720000-52730000,chr14:52940000-52950000	1	0
chr14	52770000	52780000	chr14	52940000	52950000	chr14:52770000-52780000,chr14:52940000-52950000	1	0
chr14	52780000	52790000	chr14	52940000	52950000	chr14:52780000-52790000,chr14:52940000-52950000	1	0
chr14	54560000	54570000	chr14	54730000	54740000	chr14:54560000-54570000,chr14:54730000-54740000	1	0
chr14	54900000	54910000	chr14	54730000	54740000	chr14:54900000-54910000,chr14:54730000-54740000	1	0
chr14	54900000	54910000	chr14	54970000	54980000	chr14:54900000-54910000,chr14:54970000-54980000	1	0
[truncated: 1,892 more rows]
