# Supplementary material for: Transcriptional decomposition reveals active chromatin architectures and cell specific regulatory interactions
Source: Nat Commun. 2018 Feb 5;9:487. doi: 10.1038/s41467-017-02798-1 (PMC5799294; doi:10.1038/s41467-017-02798-1)
Supplement: Supplementary file 8 — Supplementary Data 5 [file 41467_2017_2798_MOESM8_ESM.txt]

chr1	start1	end1	chr2	start2	end2	id	pred_3	pred_5
chr1	1120000	1130000	chr1	1230000	1240000	chr1:1120000-1130000,chr1:1230000-1240000	1	0
chr1	1160000	1170000	chr1	1230000	1240000	chr1:1160000-1170000,chr1:1230000-1240000	1	0
chr1	1270000	1280000	chr1	1360000	1370000	chr1:1270000-1280000,chr1:1360000-1370000	1	0
chr1	1300000	1310000	chr1	1360000	1370000	chr1:1300000-1310000,chr1:1360000-1370000	1	0
chr1	1420000	1430000	chr1	1360000	1370000	chr1:1420000-1430000,chr1:1360000-1370000	1	0
chr1	1430000	1440000	chr1	1360000	1370000	chr1:1430000-1440000,chr1:1360000-1370000	1	0
chr1	1880000	1890000	chr1	1770000	1780000	chr1:1880000-1890000,chr1:1770000-1780000	1	0
chr1	1740000	1750000	chr1	1900000	1910000	chr1:1740000-1750000,chr1:1900000-1910000	1	0
chr1	2040000	2050000	chr1	1900000	1910000	chr1:2040000-2050000,chr1:1900000-1910000	1	0
chr1	2050000	2060000	chr1	1900000	1910000	chr1:2050000-2060000,chr1:1900000-1910000	1	1
chr1	2170000	2180000	chr1	1900000	1910000	chr1:2170000-2180000,chr1:1900000-1910000	1	0
chr1	2190000	2200000	chr1	1900000	1910000	chr1:2190000-2200000,chr1:1900000-1910000	1	0
chr1	2230000	2240000	chr1	1900000	1910000	chr1:2230000-2240000,chr1:1900000-1910000	1	0
chr1	2380000	2390000	chr1	1900000	1910000	chr1:2380000-2390000,chr1:1900000-1910000	1	1
chr1	2390000	2400000	chr1	1900000	1910000	chr1:2390000-2400000,chr1:1900000-1910000	1	1
chr1	2400000	2410000	chr1	1900000	1910000	chr1:2400000-2410000,chr1:1900000-1910000	1	1
chr1	1880000	1890000	chr1	2130000	2140000	chr1:1880000-1890000,chr1:2130000-2140000	1	0
chr1	1910000	1920000	chr1	2130000	2140000	chr1:1910000-1920000,chr1:2130000-2140000	1	1
chr1	2040000	2050000	chr1	2130000	2140000	chr1:2040000-2050000,chr1:2130000-2140000	1	1
chr1	2050000	2060000	chr1	2130000	2140000	chr1:2050000-2060000,chr1:2130000-2140000	1	1
chr1	2190000	2200000	chr1	2130000	2140000	chr1:2190000-2200000,chr1:2130000-2140000	1	1
chr1	2220000	2230000	chr1	2130000	2140000	chr1:2220000-2230000,chr1:2130000-2140000	1	0
chr1	2230000	2240000	chr1	2130000	2140000	chr1:2230000-2240000,chr1:2130000-2140000	1	1
chr1	2380000	2390000	chr1	2130000	2140000	chr1:2380000-2390000,chr1:2130000-2140000	1	0
chr1	2390000	2400000	chr1	2130000	2140000	chr1:2390000-2400000,chr1:2130000-2140000	1	0
chr1	2400000	2410000	chr1	2130000	2140000	chr1:2400000-2410000,chr1:2130000-2140000	1	0
chr1	2450000	2460000	chr1	2130000	2140000	chr1:2450000-2460000,chr1:2130000-2140000	1	0
chr1	1880000	1890000	chr1	2180000	2190000	chr1:1880000-1890000,chr1:2180000-2190000	1	1
chr1	1910000	1920000	chr1	2180000	2190000	chr1:1910000-1920000,chr1:2180000-2190000	1	1
chr1	2040000	2050000	chr1	2180000	2190000	chr1:2040000-2050000,chr1:2180000-2190000	1	1
chr1	2050000	2060000	chr1	2180000	2190000	chr1:2050000-2060000,chr1:2180000-2190000	1	1
chr1	2380000	2390000	chr1	2180000	2190000	chr1:2380000-2390000,chr1:2180000-2190000	1	0
chr1	2390000	2400000	chr1	2180000	2190000	chr1:2390000-2400000,chr1:2180000-2190000	1	1
chr1	2400000	2410000	chr1	2180000	2190000	chr1:2400000-2410000,chr1:2180000-2190000	1	1
chr1	2450000	2460000	chr1	2180000	2190000	chr1:2450000-2460000,chr1:2180000-2190000	1	0
chr1	2580000	2590000	chr1	2180000	2190000	chr1:2580000-2590000,chr1:2180000-2190000	1	0
chr1	2590000	2600000	chr1	2180000	2190000	chr1:2590000-2600000,chr1:2180000-2190000	1	1
chr1	3450000	3460000	chr1	2180000	2190000	chr1:3450000-3460000,chr1:2180000-2190000	1	0
chr1	1740000	1750000	chr1	2200000	2210000	chr1:1740000-1750000,chr1:2200000-2210000	1	0
chr1	1790000	1800000	chr1	2200000	2210000	chr1:1790000-1800000,chr1:2200000-2210000	1	0
chr1	1880000	1890000	chr1	2200000	2210000	chr1:1880000-1890000,chr1:2200000-2210000	1	0
chr1	1910000	1920000	chr1	2200000	2210000	chr1:1910000-1920000,chr1:2200000-2210000	1	0
chr1	2040000	2050000	chr1	2200000	2210000	chr1:2040000-2050000,chr1:2200000-2210000	1	1
chr1	2050000	2060000	chr1	2200000	2210000	chr1:2050000-2060000,chr1:2200000-2210000	1	1
chr1	2380000	2390000	chr1	2200000	2210000	chr1:2380000-2390000,chr1:2200000-2210000	1	1
chr1	2390000	2400000	chr1	2200000	2210000	chr1:2390000-2400000,chr1:2200000-2210000	1	1
chr1	2400000	2410000	chr1	2200000	2210000	chr1:2400000-2410000,chr1:2200000-2210000	1	1
chr1	2450000	2460000	chr1	2200000	2210000	chr1:2450000-2460000,chr1:2200000-2210000	1	0
chr1	2520000	2530000	chr1	2200000	2210000	chr1:2520000-2530000,chr1:2200000-2210000	1	0
chr1	2580000	2590000	chr1	2200000	2210000	chr1:2580000-2590000,chr1:2200000-2210000	1	1
chr1	2590000	2600000	chr1	2200000	2210000	chr1:2590000-2600000,chr1:2200000-2210000	1	1
chr1	3450000	3460000	chr1	2200000	2210000	chr1:3450000-3460000,chr1:2200000-2210000	1	0
chr1	3740000	3750000	chr1	2200000	2210000	chr1:3740000-3750000,chr1:2200000-2210000	1	0
chr1	3880000	3890000	chr1	2200000	2210000	chr1:3880000-3890000,chr1:2200000-2210000	1	0
chr1	3900000	3910000	chr1	2200000	2210000	chr1:3900000-3910000,chr1:2200000-2210000	1	0
chr1	1880000	1890000	chr1	2240000	2250000	chr1:1880000-1890000,chr1:2240000-2250000	1	0
chr1	1910000	1920000	chr1	2240000	2250000	chr1:1910000-1920000,chr1:2240000-2250000	1	1
chr1	2040000	2050000	chr1	2240000	2250000	chr1:2040000-2050000,chr1:2240000-2250000	1	1
chr1	2050000	2060000	chr1	2240000	2250000	chr1:2050000-2060000,chr1:2240000-2250000	1	1
chr1	2380000	2390000	chr1	2240000	2250000	chr1:2380000-2390000,chr1:2240000-2250000	1	0
chr1	2390000	2400000	chr1	2240000	2250000	chr1:2390000-2400000,chr1:2240000-2250000	1	0
chr1	2400000	2410000	chr1	2240000	2250000	chr1:2400000-2410000,chr1:2240000-2250000	1	1
chr1	2450000	2460000	chr1	2240000	2250000	chr1:2450000-2460000,chr1:2240000-2250000	1	0
chr1	2590000	2600000	chr1	2240000	2250000	chr1:2590000-2600000,chr1:2240000-2250000	1	0
chr1	1910000	1920000	chr1	2300000	2310000	chr1:1910000-1920000,chr1:2300000-2310000	1	1
chr1	2040000	2050000	chr1	2300000	2310000	chr1:2040000-2050000,chr1:2300000-2310000	1	0
chr1	2050000	2060000	chr1	2300000	2310000	chr1:2050000-2060000,chr1:2300000-2310000	1	0
chr1	2170000	2180000	chr1	2300000	2310000	chr1:2170000-2180000,chr1:2300000-2310000	1	0
chr1	2190000	2200000	chr1	2300000	2310000	chr1:2190000-2200000,chr1:2300000-2310000	1	1
chr1	2220000	2230000	chr1	2300000	2310000	chr1:2220000-2230000,chr1:2300000-2310000	1	1
chr1	2230000	2240000	chr1	2300000	2310000	chr1:2230000-2240000,chr1:2300000-2310000	1	1
chr1	2380000	2390000	chr1	2300000	2310000	chr1:2380000-2390000,chr1:2300000-2310000	1	1
chr1	2390000	2400000	chr1	2300000	2310000	chr1:2390000-2400000,chr1:2300000-2310000	1	1
chr1	2400000	2410000	chr1	2300000	2310000	chr1:2400000-2410000,chr1:2300000-2310000	1	1
chr1	1910000	1920000	chr1	2540000	2550000	chr1:1910000-1920000,chr1:2540000-2550000	1	1
chr1	2040000	2050000	chr1	2540000	2550000	chr1:2040000-2050000,chr1:2540000-2550000	1	0
chr1	2050000	2060000	chr1	2540000	2550000	chr1:2050000-2060000,chr1:2540000-2550000	1	0
chr1	2170000	2180000	chr1	2540000	2550000	chr1:2170000-2180000,chr1:2540000-2550000	1	0
chr1	2190000	2200000	chr1	2540000	2550000	chr1:2190000-2200000,chr1:2540000-2550000	1	1
chr1	2220000	2230000	chr1	2540000	2550000	chr1:2220000-2230000,chr1:2540000-2550000	1	0
chr1	2230000	2240000	chr1	2540000	2550000	chr1:2230000-2240000,chr1:2540000-2550000	1	0
chr1	2390000	2400000	chr1	2540000	2550000	chr1:2390000-2400000,chr1:2540000-2550000	1	0
chr1	2400000	2410000	chr1	2540000	2550000	chr1:2400000-2410000,chr1:2540000-2550000	1	0
chr1	2450000	2460000	chr1	2540000	2550000	chr1:2450000-2460000,chr1:2540000-2550000	1	1
chr1	2490000	2500000	chr1	2570000	2580000	chr1:2490000-2500000,chr1:2570000-2580000	1	0
chr1	2390000	2400000	chr1	3320000	3330000	chr1:2390000-2400000,chr1:3320000-3330000	1	0
chr1	2400000	2410000	chr1	3320000	3330000	chr1:2400000-2410000,chr1:3320000-3330000	1	0
chr1	3070000	3080000	chr1	3320000	3330000	chr1:3070000-3080000,chr1:3320000-3330000	1	0
chr1	3450000	3460000	chr1	3320000	3330000	chr1:3450000-3460000,chr1:3320000-3330000	1	1
chr1	3610000	3620000	chr1	3320000	3330000	chr1:3610000-3620000,chr1:3320000-3330000	1	0
chr1	3620000	3630000	chr1	3320000	3330000	chr1:3620000-3630000,chr1:3320000-3330000	1	0
chr1	3660000	3670000	chr1	3320000	3330000	chr1:3660000-3670000,chr1:3320000-3330000	1	0
chr1	3740000	3750000	chr1	3320000	3330000	chr1:3740000-3750000,chr1:3320000-3330000	1	0
chr1	3770000	3780000	chr1	3320000	3330000	chr1:3770000-3780000,chr1:3320000-3330000	1	0
chr1	3780000	3790000	chr1	3320000	3330000	chr1:3780000-3790000,chr1:3320000-3330000	1	1
chr1	3880000	3890000	chr1	3320000	3330000	chr1:3880000-3890000,chr1:3320000-3330000	1	0
chr1	3890000	3900000	chr1	3320000	3330000	chr1:3890000-3900000,chr1:3320000-3330000	1	0
chr1	3900000	3910000	chr1	3320000	3330000	chr1:3900000-3910000,chr1:3320000-3330000	1	0
chr1	3450000	3460000	chr1	3540000	3550000	chr1:3450000-3460000,chr1:3540000-3550000	1	0
chr1	3610000	3620000	chr1	3540000	3550000	chr1:3610000-3620000,chr1:3540000-3550000	1	1
chr1	3620000	3630000	chr1	3540000	3550000	chr1:3620000-3630000,chr1:3540000-3550000	1	0
chr1	3770000	3780000	chr1	3540000	3550000	chr1:3770000-3780000,chr1:3540000-3550000	1	0
chr1	3780000	3790000	chr1	3540000	3550000	chr1:3780000-3790000,chr1:3540000-3550000	1	0
chr1	3450000	3460000	chr1	3650000	3660000	chr1:3450000-3460000,chr1:3650000-3660000	1	1
chr1	3740000	3750000	chr1	3650000	3660000	chr1:3740000-3750000,chr1:3650000-3660000	1	1
chr1	3770000	3780000	chr1	3650000	3660000	chr1:3770000-3780000,chr1:3650000-3660000	1	0
chr1	3780000	3790000	chr1	3650000	3660000	chr1:3780000-3790000,chr1:3650000-3660000	1	1
chr1	3880000	3890000	chr1	3650000	3660000	chr1:3880000-3890000,chr1:3650000-3660000	1	0
chr1	6190000	6200000	chr1	5990000	6000000	chr1:6190000-6200000,chr1:5990000-6000000	1	1
chr1	6220000	6230000	chr1	5990000	6000000	chr1:6220000-6230000,chr1:5990000-6000000	1	1
chr1	6230000	6240000	chr1	5990000	6000000	chr1:6230000-6240000,chr1:5990000-6000000	1	0
chr1	6260000	6270000	chr1	5990000	6000000	chr1:6260000-6270000,chr1:5990000-6000000	1	0
chr1	6380000	6390000	chr1	5990000	6000000	chr1:6380000-6390000,chr1:5990000-6000000	1	0
chr1	6570000	6580000	chr1	5990000	6000000	chr1:6570000-6580000,chr1:5990000-6000000	1	0
chr1	6600000	6610000	chr1	5990000	6000000	chr1:6600000-6610000,chr1:5990000-6000000	1	0
chr1	6220000	6230000	chr1	6020000	6030000	chr1:6220000-6230000,chr1:6020000-6030000	1	0
chr1	6570000	6580000	chr1	7700000	7710000	chr1:6570000-6580000,chr1:7700000-7710000	1	0
chr1	7770000	7780000	chr1	7700000	7710000	chr1:7770000-7780000,chr1:7700000-7710000	1	0
chr1	7780000	7790000	chr1	7700000	7710000	chr1:7780000-7790000,chr1:7700000-7710000	1	1
chr1	7810000	7820000	chr1	7700000	7710000	chr1:7810000-7820000,chr1:7700000-7710000	1	0
chr1	8020000	8030000	chr1	7700000	7710000	chr1:8020000-8030000,chr1:7700000-7710000	1	1
chr1	8200000	8210000	chr1	7700000	7710000	chr1:8200000-8210000,chr1:7700000-7710000	1	0
chr1	8420000	8430000	chr1	7700000	7710000	chr1:8420000-8430000,chr1:7700000-7710000	1	0
chr1	7780000	7790000	chr1	7990000	8000000	chr1:7780000-7790000,chr1:7990000-8000000	1	0
chr1	8200000	8210000	chr1	7990000	8000000	chr1:8200000-8210000,chr1:7990000-8000000	1	0
chr1	8420000	8430000	chr1	7990000	8000000	chr1:8420000-8430000,chr1:7990000-8000000	1	1
chr1	8020000	8030000	chr1	8090000	8100000	chr1:8020000-8030000,chr1:8090000-8100000	1	0
chr1	7940000	7950000	chr1	8150000	8160000	chr1:7940000-7950000,chr1:8150000-8160000	1	0
chr1	8020000	8030000	chr1	8150000	8160000	chr1:8020000-8030000,chr1:8150000-8160000	1	0
chr1	8420000	8430000	chr1	8150000	8160000	chr1:8420000-8430000,chr1:8150000-8160000	1	0
chr1	8510000	8520000	chr1	8150000	8160000	chr1:8510000-8520000,chr1:8150000-8160000	1	0
chr1	8020000	8030000	chr1	8160000	8170000	chr1:8020000-8030000,chr1:8160000-8170000	1	0
chr1	8420000	8430000	chr1	8620000	8630000	chr1:8420000-8430000,chr1:8620000-8630000	1	0
chr1	8810000	8820000	chr1	8620000	8630000	chr1:8810000-8820000,chr1:8620000-8630000	1	0
chr1	8420000	8430000	chr1	8700000	8710000	chr1:8420000-8430000,chr1:8700000-8710000	1	0
chr1	8420000	8430000	chr1	8750000	8760000	chr1:8420000-8430000,chr1:8750000-8760000	1	0
chr1	9230000	9240000	chr1	9160000	9170000	chr1:9230000-9240000,chr1:9160000-9170000	1	0
chr1	8880000	8890000	chr1	9180000	9190000	chr1:8880000-8890000,chr1:9180000-9190000	1	0
chr1	9120000	9130000	chr1	9180000	9190000	chr1:9120000-9130000,chr1:9180000-9190000	1	1
chr1	8420000	8430000	chr1	9420000	9430000	chr1:8420000-8430000,chr1:9420000-9430000	1	0
chr1	8510000	8520000	chr1	9420000	9430000	chr1:8510000-8520000,chr1:9420000-9430000	1	0
chr1	9120000	9130000	chr1	9420000	9430000	chr1:9120000-9130000,chr1:9420000-9430000	1	0
chr1	9150000	9160000	chr1	9420000	9430000	chr1:9150000-9160000,chr1:9420000-9430000	1	0
chr1	9230000	9240000	chr1	9420000	9430000	chr1:9230000-9240000,chr1:9420000-9430000	1	1
chr1	9290000	9300000	chr1	9420000	9430000	chr1:9290000-9300000,chr1:9420000-9430000	1	0
chr1	9530000	9540000	chr1	9420000	9430000	chr1:9530000-9540000,chr1:9420000-9430000	1	0
chr1	9900000	9910000	chr1	9420000	9430000	chr1:9900000-9910000,chr1:9420000-9430000	1	1
chr1	9910000	9920000	chr1	9420000	9430000	chr1:9910000-9920000,chr1:9420000-9430000	1	1
chr1	10290000	10300000	chr1	9420000	9430000	chr1:10290000-10300000,chr1:9420000-9430000	1	0
chr1	11800000	11810000	chr1	11990000	12000000	chr1:11800000-11810000,chr1:11990000-12000000	1	0
chr1	11840000	11850000	chr1	11990000	12000000	chr1:11840000-11850000,chr1:11990000-12000000	1	0
chr1	11920000	11930000	chr1	11990000	12000000	chr1:11920000-11930000,chr1:11990000-12000000	1	0
chr1	12610000	12620000	chr1	12430000	12440000	chr1:12610000-12620000,chr1:12430000-12440000	1	0
chr1	11650000	11660000	chr1	12520000	12530000	chr1:11650000-11660000,chr1:12520000-12530000	1	0
chr1	11800000	11810000	chr1	12520000	12530000	chr1:11800000-11810000,chr1:12520000-12530000	1	0
chr1	11920000	11930000	chr1	12520000	12530000	chr1:11920000-11930000,chr1:12520000-12530000	1	0
chr1	12580000	12590000	chr1	12520000	12530000	chr1:12580000-12590000,chr1:12520000-12530000	1	1
chr1	12610000	12620000	chr1	12520000	12530000	chr1:12610000-12620000,chr1:12520000-12530000	1	1
chr1	15150000	15160000	chr1	15760000	15770000	chr1:15150000-15160000,chr1:15760000-15770000	1	0
chr1	15520000	15530000	chr1	15760000	15770000	chr1:15520000-15530000,chr1:15760000-15770000	1	1
chr1	15580000	15590000	chr1	15760000	15770000	chr1:15580000-15590000,chr1:15760000-15770000	1	1
chr1	15600000	15610000	chr1	15760000	15770000	chr1:15600000-15610000,chr1:15760000-15770000	1	0
chr1	15690000	15700000	chr1	15760000	15770000	chr1:15690000-15700000,chr1:15760000-15770000	1	0
chr1	15840000	15850000	chr1	15760000	15770000	chr1:15840000-15850000,chr1:15760000-15770000	1	1
chr1	16150000	16160000	chr1	15760000	15770000	chr1:16150000-16160000,chr1:15760000-15770000	1	1
chr1	16230000	16240000	chr1	15760000	15770000	chr1:16230000-16240000,chr1:15760000-15770000	1	0
chr1	15150000	15160000	chr1	15790000	15800000	chr1:15150000-15160000,chr1:15790000-15800000	1	0
chr1	15520000	15530000	chr1	15790000	15800000	chr1:15520000-15530000,chr1:15790000-15800000	1	0
chr1	15580000	15590000	chr1	15790000	15800000	chr1:15580000-15590000,chr1:15790000-15800000	1	0
chr1	16150000	16160000	chr1	15790000	15800000	chr1:16150000-16160000,chr1:15790000-15800000	1	1
chr1	15150000	15160000	chr1	15830000	15840000	chr1:15150000-15160000,chr1:15830000-15840000	1	0
chr1	15410000	15420000	chr1	15830000	15840000	chr1:15410000-15420000,chr1:15830000-15840000	1	1
chr1	15520000	15530000	chr1	15830000	15840000	chr1:15520000-15530000,chr1:15830000-15840000	1	1
chr1	15540000	15550000	chr1	15830000	15840000	chr1:15540000-15550000,chr1:15830000-15840000	1	0
chr1	15580000	15590000	chr1	15830000	15840000	chr1:15580000-15590000,chr1:15830000-15840000	1	0
chr1	15660000	15670000	chr1	15830000	15840000	chr1:15660000-15670000,chr1:15830000-15840000	1	0
chr1	16080000	16090000	chr1	15830000	15840000	chr1:16080000-16090000,chr1:15830000-15840000	1	0
chr1	16150000	16160000	chr1	15830000	15840000	chr1:16150000-16160000,chr1:15830000-15840000	1	1
chr1	16230000	16240000	chr1	15830000	15840000	chr1:16230000-16240000,chr1:15830000-15840000	1	0
chr1	15520000	15530000	chr1	15880000	15890000	chr1:15520000-15530000,chr1:15880000-15890000	1	0
chr1	16230000	16240000	chr1	15880000	15890000	chr1:16230000-16240000,chr1:15880000-15890000	1	0
chr1	16350000	16360000	chr1	15880000	15890000	chr1:16350000-16360000,chr1:15880000-15890000	1	0
chr1	15840000	15850000	chr1	15940000	15950000	chr1:15840000-15850000,chr1:15940000-15950000	1	1
chr1	16150000	16160000	chr1	15940000	15950000	chr1:16150000-16160000,chr1:15940000-15950000	1	0
chr1	16230000	16240000	chr1	15940000	15950000	chr1:16230000-16240000,chr1:15940000-15950000	1	0
chr1	16350000	16360000	chr1	15940000	15950000	chr1:16350000-16360000,chr1:15940000-15950000	1	0
chr1	16440000	16450000	chr1	15940000	15950000	chr1:16440000-16450000,chr1:15940000-15950000	1	0
chr1	15660000	15670000	chr1	16140000	16150000	chr1:15660000-15670000,chr1:16140000-16150000	1	0
chr1	15840000	15850000	chr1	16140000	16150000	chr1:15840000-15850000,chr1:16140000-16150000	1	1
chr1	16080000	16090000	chr1	16140000	16150000	chr1:16080000-16090000,chr1:16140000-16150000	1	1
chr1	16210000	16220000	chr1	16140000	16150000	chr1:16210000-16220000,chr1:16140000-16150000	1	1
chr1	16230000	16240000	chr1	16140000	16150000	chr1:16230000-16240000,chr1:16140000-16150000	1	1
chr1	16350000	16360000	chr1	16140000	16150000	chr1:16350000-16360000,chr1:16140000-16150000	1	0
chr1	16230000	16240000	chr1	16170000	16180000	chr1:16230000-16240000,chr1:16170000-16180000	1	0
chr1	15840000	15850000	chr1	16690000	16700000	chr1:15840000-15850000,chr1:16690000-16700000	1	0
chr1	16150000	16160000	chr1	16690000	16700000	chr1:16150000-16160000,chr1:16690000-16700000	1	1
chr1	16210000	16220000	chr1	16690000	16700000	chr1:16210000-16220000,chr1:16690000-16700000	1	0
chr1	16230000	16240000	chr1	16690000	16700000	chr1:16230000-16240000,chr1:16690000-16700000	1	0
chr1	16350000	16360000	chr1	16690000	16700000	chr1:16350000-16360000,chr1:16690000-16700000	1	0
chr1	16980000	16990000	chr1	16690000	16700000	chr1:16980000-16990000,chr1:16690000-16700000	1	1
chr1	17010000	17020000	chr1	16690000	16700000	chr1:17010000-17020000,chr1:16690000-16700000	1	0
chr1	18900000	18910000	chr1	19010000	19020000	chr1:18900000-18910000,chr1:19010000-19020000	1	1
chr1	18950000	18960000	chr1	19010000	19020000	chr1:18950000-18960000,chr1:19010000-19020000	1	1
chr1	19200000	19210000	chr1	19010000	19020000	chr1:19200000-19210000,chr1:19010000-19020000	1	0
chr1	19210000	19220000	chr1	19010000	19020000	chr1:19210000-19220000,chr1:19010000-19020000	1	0
chr1	19250000	19260000	chr1	19010000	19020000	chr1:19250000-19260000,chr1:19010000-19020000	1	0
chr1	19800000	19810000	chr1	19460000	19470000	chr1:19800000-19810000,chr1:19460000-19470000	1	0
chr1	19980000	19990000	chr1	19760000	19770000	chr1:19980000-19990000,chr1:19760000-19770000	1	0
chr1	19660000	19670000	chr1	19870000	19880000	chr1:19660000-19670000,chr1:19870000-19880000	1	0
chr1	19790000	19800000	chr1	19870000	19880000	chr1:19790000-19800000,chr1:19870000-19880000	1	0
chr1	19800000	19810000	chr1	19870000	19880000	chr1:19800000-19810000,chr1:19870000-19880000	1	0
chr1	21610000	21620000	chr1	21390000	21400000	chr1:21610000-21620000,chr1:21390000-21400000	1	1
chr1	21660000	21670000	chr1	21390000	21400000	chr1:21660000-21670000,chr1:21390000-21400000	1	0
chr1	21840000	21850000	chr1	21390000	21400000	chr1:21840000-21850000,chr1:21390000-21400000	1	0
chr1	21610000	21620000	chr1	21900000	21910000	chr1:21610000-21620000,chr1:21900000-21910000	1	0
chr1	21660000	21670000	chr1	21900000	21910000	chr1:21660000-21670000,chr1:21900000-21910000	1	0
chr1	21840000	21850000	chr1	22030000	22040000	chr1:21840000-21850000,chr1:22030000-22040000	1	0
chr1	21780000	21790000	chr1	22040000	22050000	chr1:21780000-21790000,chr1:22040000-22050000	1	0
chr1	21840000	21850000	chr1	22040000	22050000	chr1:21840000-21850000,chr1:22040000-22050000	1	0
chr1	21930000	21940000	chr1	22040000	22050000	chr1:21930000-21940000,chr1:22040000-22050000	1	0
chr1	23520000	23530000	chr1	23610000	23620000	chr1:23520000-23530000,chr1:23610000-23620000	1	0
chr1	23520000	23530000	chr1	23620000	23630000	chr1:23520000-23530000,chr1:23620000-23630000	1	1
chr1	23530000	23540000	chr1	23620000	23630000	chr1:23530000-23540000,chr1:23620000-23630000	1	0
chr1	23560000	23570000	chr1	23620000	23630000	chr1:23560000-23570000,chr1:23620000-23630000	1	1
chr1	23480000	23490000	chr1	23630000	23640000	chr1:23480000-23490000,chr1:23630000-23640000	1	0
chr1	23550000	23560000	chr1	23630000	23640000	chr1:23550000-23560000,chr1:23630000-23640000	1	0
chr1	23560000	23570000	chr1	23630000	23640000	chr1:23560000-23570000,chr1:23630000-23640000	1	1
chr1	23520000	23530000	chr1	23720000	23730000	chr1:23520000-23530000,chr1:23720000-23730000	1	0
chr1	23560000	23570000	chr1	23720000	23730000	chr1:23560000-23570000,chr1:23720000-23730000	1	1
chr1	23590000	23600000	chr1	23720000	23730000	chr1:23590000-23600000,chr1:23720000-23730000	1	0
chr1	23520000	23530000	chr1	24020000	24030000	chr1:23520000-23530000,chr1:24020000-24030000	1	0
chr1	23550000	23560000	chr1	24020000	24030000	chr1:23550000-23560000,chr1:24020000-24030000	1	0
chr1	23560000	23570000	chr1	24020000	24030000	chr1:23560000-23570000,chr1:24020000-24030000	1	0
chr1	23770000	23780000	chr1	24020000	24030000	chr1:23770000-23780000,chr1:24020000-24030000	1	0
chr1	23780000	23790000	chr1	24020000	24030000	chr1:23780000-23790000,chr1:24020000-24030000	1	0
chr1	23790000	23800000	chr1	24020000	24030000	chr1:23790000-23800000,chr1:24020000-24030000	1	0
chr1	23800000	23810000	chr1	24020000	24030000	chr1:23800000-23810000,chr1:24020000-24030000	1	0
chr1	23860000	23870000	chr1	24020000	24030000	chr1:23860000-23870000,chr1:24020000-24030000	1	0
chr1	23950000	23960000	chr1	24020000	24030000	chr1:23950000-23960000,chr1:24020000-24030000	1	1
chr1	23960000	23970000	chr1	24020000	24030000	chr1:23960000-23970000,chr1:24020000-24030000	1	0
chr1	24100000	24110000	chr1	24020000	24030000	chr1:24100000-24110000,chr1:24020000-24030000	1	0
chr1	24140000	24150000	chr1	24020000	24030000	chr1:24140000-24150000,chr1:24020000-24030000	1	0
chr1	23980000	23990000	chr1	24150000	24160000	chr1:23980000-23990000,chr1:24150000-24160000	1	0
chr1	23560000	23570000	chr1	24180000	24190000	chr1:23560000-23570000,chr1:24180000-24190000	1	0
chr1	23960000	23970000	chr1	24180000	24190000	chr1:23960000-23970000,chr1:24180000-24190000	1	0
chr1	24660000	24670000	chr1	24180000	24190000	chr1:24660000-24670000,chr1:24180000-24190000	1	0
chr1	24550000	24560000	chr1	24360000	24370000	chr1:24550000-24560000,chr1:24360000-24370000	1	1
chr1	24410000	24420000	chr1	24640000	24650000	chr1:24410000-24420000,chr1:24640000-24650000	1	0
chr1	24550000	24560000	chr1	24720000	24730000	chr1:24550000-24560000,chr1:24720000-24730000	1	0
chr1	25220000	25230000	chr1	24720000	24730000	chr1:25220000-25230000,chr1:24720000-24730000	1	0
chr1	25340000	25350000	chr1	25560000	25570000	chr1:25340000-25350000,chr1:25560000-25570000	1	0
chr1	25790000	25800000	chr1	25560000	25570000	chr1:25790000-25800000,chr1:25560000-25570000	1	0
chr1	26470000	26480000	chr1	26280000	26290000	chr1:26470000-26480000,chr1:26280000-26290000	1	0
chr1	26250000	26260000	chr1	26500000	26510000	chr1:26250000-26260000,chr1:26500000-26510000	1	0
chr1	26310000	26320000	chr1	26500000	26510000	chr1:26310000-26320000,chr1:26500000-26510000	1	0
chr1	26350000	26360000	chr1	26500000	26510000	chr1:26350000-26360000,chr1:26500000-26510000	1	0
chr1	26430000	26440000	chr1	26500000	26510000	chr1:26430000-26440000,chr1:26500000-26510000	1	0
chr1	26780000	26790000	chr1	26500000	26510000	chr1:26780000-26790000,chr1:26500000-26510000	1	1
chr1	26860000	26870000	chr1	26500000	26510000	chr1:26860000-26870000,chr1:26500000-26510000	1	1
chr1	26880000	26890000	chr1	26500000	26510000	chr1:26880000-26890000,chr1:26500000-26510000	1	0
chr1	26690000	26700000	chr1	26540000	26550000	chr1:26690000-26700000,chr1:26540000-26550000	1	0
chr1	26110000	26120000	chr1	26620000	26630000	chr1:26110000-26120000,chr1:26620000-26630000	1	0
chr1	26170000	26180000	chr1	26620000	26630000	chr1:26170000-26180000,chr1:26620000-26630000	1	0
chr1	26220000	26230000	chr1	26620000	26630000	chr1:26220000-26230000,chr1:26620000-26630000	1	0
chr1	26250000	26260000	chr1	26620000	26630000	chr1:26250000-26260000,chr1:26620000-26630000	1	1
chr1	26270000	26280000	chr1	26620000	26630000	chr1:26270000-26280000,chr1:26620000-26630000	1	0
chr1	26350000	26360000	chr1	26620000	26630000	chr1:26350000-26360000,chr1:26620000-26630000	1	0
chr1	26530000	26540000	chr1	26620000	26630000	chr1:26530000-26540000,chr1:26620000-26630000	1	1
chr1	26690000	26700000	chr1	26620000	26630000	chr1:26690000-26700000,chr1:26620000-26630000	1	1
chr1	26700000	26710000	chr1	26620000	26630000	chr1:26700000-26710000,chr1:26620000-26630000	1	0
chr1	26780000	26790000	chr1	26620000	26630000	chr1:26780000-26790000,chr1:26620000-26630000	1	1
chr1	26860000	26870000	chr1	26620000	26630000	chr1:26860000-26870000,chr1:26620000-26630000	1	0
chr1	26460000	26470000	chr1	26830000	26840000	chr1:26460000-26470000,chr1:26830000-26840000	1	1
chr1	26530000	26540000	chr1	26830000	26840000	chr1:26530000-26540000,chr1:26830000-26840000	1	1
chr1	26890000	26900000	chr1	26830000	26840000	chr1:26890000-26900000,chr1:26830000-26840000	1	1
chr1	26900000	26910000	chr1	26830000	26840000	chr1:26900000-26910000,chr1:26830000-26840000	1	1
chr1	26910000	26920000	chr1	26830000	26840000	chr1:26910000-26920000,chr1:26830000-26840000	1	1
chr1	26930000	26940000	chr1	26830000	26840000	chr1:26930000-26940000,chr1:26830000-26840000	1	1
chr1	27300000	27310000	chr1	26830000	26840000	chr1:27300000-27310000,chr1:26830000-26840000	1	0
chr1	26900000	26910000	chr1	27200000	27210000	chr1:26900000-26910000,chr1:27200000-27210000	1	0
chr1	27020000	27030000	chr1	27200000	27210000	chr1:27020000-27030000,chr1:27200000-27210000	1	0
chr1	27300000	27310000	chr1	27200000	27210000	chr1:27300000-27310000,chr1:27200000-27210000	1	0
chr1	27350000	27360000	chr1	27200000	27210000	chr1:27350000-27360000,chr1:27200000-27210000	1	0
chr1	27300000	27310000	chr1	27540000	27550000	chr1:27300000-27310000,chr1:27540000-27550000	1	1
chr1	27350000	27360000	chr1	27540000	27550000	chr1:27350000-27360000,chr1:27540000-27550000	1	0
chr1	27600000	27610000	chr1	27540000	27550000	chr1:27600000-27610000,chr1:27540000-27550000	1	0
chr1	28230000	28240000	chr1	27540000	27550000	chr1:28230000-28240000,chr1:27540000-27550000	1	0
chr1	27350000	27360000	chr1	27550000	27560000	chr1:27350000-27360000,chr1:27550000-27560000	1	1
chr1	27660000	27670000	chr1	27550000	27560000	chr1:27660000-27670000,chr1:27550000-27560000	1	1
chr1	27300000	27310000	chr1	27560000	27570000	chr1:27300000-27310000,chr1:27560000-27570000	1	0
chr1	27350000	27360000	chr1	27560000	27570000	chr1:27350000-27360000,chr1:27560000-27570000	1	0
chr1	27660000	27670000	chr1	27560000	27570000	chr1:27660000-27670000,chr1:27560000-27570000	1	1
chr1	27300000	27310000	chr1	27590000	27600000	chr1:27300000-27310000,chr1:27590000-27600000	1	1
chr1	27350000	27360000	chr1	27590000	27600000	chr1:27350000-27360000,chr1:27590000-27600000	1	0
chr1	27390000	27400000	chr1	27590000	27600000	chr1:27390000-27400000,chr1:27590000-27600000	1	0
chr1	27660000	27670000	chr1	27590000	27600000	chr1:27660000-27670000,chr1:27590000-27600000	1	1
chr1	28230000	28240000	chr1	27590000	27600000	chr1:28230000-28240000,chr1:27590000-27600000	1	0
chr1	28190000	28200000	chr1	28100000	28110000	chr1:28190000-28200000,chr1:28100000-28110000	1	0
chr1	28230000	28240000	chr1	28100000	28110000	chr1:28230000-28240000,chr1:28100000-28110000	1	0
chr1	28080000	28090000	chr1	28240000	28250000	chr1:28080000-28090000,chr1:28240000-28250000	1	0
chr1	28370000	28380000	chr1	28240000	28250000	chr1:28370000-28380000,chr1:28240000-28250000	1	0
chr1	28570000	28580000	chr1	29120000	29130000	chr1:28570000-28580000,chr1:29120000-29130000	1	0
chr1	28640000	28650000	chr1	29120000	29130000	chr1:28640000-28650000,chr1:29120000-29130000	1	1
chr1	28730000	28740000	chr1	29120000	29130000	chr1:28730000-28740000,chr1:29120000-29130000	1	0
chr1	29230000	29240000	chr1	29120000	29130000	chr1:29230000-29240000,chr1:29120000-29130000	1	1
chr1	29230000	29240000	chr1	31150000	31160000	chr1:29230000-29240000,chr1:31150000-31160000	1	0
chr1	30900000	30910000	chr1	31150000	31160000	chr1:30900000-30910000,chr1:31150000-31160000	1	1
chr1	30930000	30940000	chr1	31150000	31160000	chr1:30930000-30940000,chr1:31150000-31160000	1	1
chr1	30950000	30960000	chr1	31150000	31160000	chr1:30950000-30960000,chr1:31150000-31160000	1	1
chr1	30960000	30970000	chr1	31150000	31160000	chr1:30960000-30970000,chr1:31150000-31160000	1	1
chr1	30970000	30980000	chr1	31150000	31160000	chr1:30970000-30980000,chr1:31150000-31160000	1	0
chr1	31060000	31070000	chr1	31150000	31160000	chr1:31060000-31070000,chr1:31150000-31160000	1	1
chr1	31290000	31300000	chr1	31150000	31160000	chr1:31290000-31300000,chr1:31150000-31160000	1	1
chr1	31330000	31340000	chr1	31150000	31160000	chr1:31330000-31340000,chr1:31150000-31160000	1	1
chr1	31500000	31510000	chr1	31150000	31160000	chr1:31500000-31510000,chr1:31150000-31160000	1	0
chr1	31570000	31580000	chr1	31150000	31160000	chr1:31570000-31580000,chr1:31150000-31160000	1	1
chr1	31580000	31590000	chr1	31150000	31160000	chr1:31580000-31590000,chr1:31150000-31160000	1	1
chr1	31640000	31650000	chr1	31150000	31160000	chr1:31640000-31650000,chr1:31150000-31160000	1	1
chr1	31370000	31380000	chr1	31510000	31520000	chr1:31370000-31380000,chr1:31510000-31520000	1	0
chr1	31570000	31580000	chr1	31510000	31520000	chr1:31570000-31580000,chr1:31510000-31520000	1	1
chr1	31580000	31590000	chr1	31510000	31520000	chr1:31580000-31590000,chr1:31510000-31520000	1	1
chr1	31660000	31670000	chr1	31510000	31520000	chr1:31660000-31670000,chr1:31510000-31520000	1	0
chr1	31700000	31710000	chr1	31510000	31520000	chr1:31700000-31710000,chr1:31510000-31520000	1	0
chr1	31710000	31720000	chr1	31510000	31520000	chr1:31710000-31720000,chr1:31510000-31520000	1	0
chr1	31710000	31720000	chr1	31540000	31550000	chr1:31710000-31720000,chr1:31540000-31550000	1	0
chr1	32220000	32230000	chr1	32610000	32620000	chr1:32220000-32230000,chr1:32610000-32620000	1	0
chr1	32240000	32250000	chr1	32610000	32620000	chr1:32240000-32250000,chr1:32610000-32620000	1	0
chr1	32250000	32260000	chr1	32610000	32620000	chr1:32250000-32260000,chr1:32610000-32620000	1	0
chr1	32390000	32400000	chr1	32610000	32620000	chr1:32390000-32400000,chr1:32610000-32620000	1	0
chr1	32530000	32540000	chr1	32610000	32620000	chr1:32530000-32540000,chr1:32610000-32620000	1	0
chr1	32690000	32700000	chr1	32610000	32620000	chr1:32690000-32700000,chr1:32610000-32620000	1	0
chr1	32530000	32540000	chr1	32710000	32720000	chr1:32530000-32540000,chr1:32710000-32720000	1	0
chr1	32650000	32660000	chr1	32710000	32720000	chr1:32650000-32660000,chr1:32710000-32720000	1	0
chr1	32220000	32230000	chr1	32760000	32770000	chr1:32220000-32230000,chr1:32760000-32770000	1	0
chr1	32240000	32250000	chr1	32760000	32770000	chr1:32240000-32250000,chr1:32760000-32770000	1	0
chr1	32290000	32300000	chr1	32760000	32770000	chr1:32290000-32300000,chr1:32760000-32770000	1	0
chr1	32320000	32330000	chr1	32760000	32770000	chr1:32320000-32330000,chr1:32760000-32770000	1	0
chr1	32350000	32360000	chr1	32760000	32770000	chr1:32350000-32360000,chr1:32760000-32770000	1	0
chr1	32390000	32400000	chr1	32760000	32770000	chr1:32390000-32400000,chr1:32760000-32770000	1	1
chr1	32530000	32540000	chr1	32760000	32770000	chr1:32530000-32540000,chr1:32760000-32770000	1	0
chr1	32650000	32660000	chr1	32760000	32770000	chr1:32650000-32660000,chr1:32760000-32770000	1	0
chr1	32690000	32700000	chr1	32760000	32770000	chr1:32690000-32700000,chr1:32760000-32770000	1	1
chr1	32700000	32710000	chr1	32760000	32770000	chr1:32700000-32710000,chr1:32760000-32770000	1	1
chr1	32820000	32830000	chr1	32760000	32770000	chr1:32820000-32830000,chr1:32760000-32770000	1	0
chr1	32870000	32880000	chr1	32760000	32770000	chr1:32870000-32880000,chr1:32760000-32770000	1	1
chr1	32960000	32970000	chr1	32760000	32770000	chr1:32960000-32970000,chr1:32760000-32770000	1	0
chr1	33080000	33090000	chr1	32760000	32770000	chr1:33080000-33090000,chr1:32760000-32770000	1	1
chr1	33180000	33190000	chr1	32760000	32770000	chr1:33180000-33190000,chr1:32760000-32770000	1	0
chr1	33250000	33260000	chr1	32760000	32770000	chr1:33250000-33260000,chr1:32760000-32770000	1	1
chr1	33430000	33440000	chr1	32760000	32770000	chr1:33430000-33440000,chr1:32760000-32770000	1	0
chr1	33180000	33190000	chr1	32980000	32990000	chr1:33180000-33190000,chr1:32980000-32990000	1	0
chr1	32690000	32700000	chr1	3.3e+07	33010000	chr1:32690000-32700000,chr1:3.3e+07-33010000	1	0
chr1	33180000	33190000	chr1	3.3e+07	33010000	chr1:33180000-33190000,chr1:3.3e+07-33010000	1	0
chr1	33300000	33310000	chr1	3.3e+07	33010000	chr1:33300000-33310000,chr1:3.3e+07-33010000	1	0
chr1	33430000	33440000	chr1	33050000	33060000	chr1:33430000-33440000,chr1:33050000-33060000	1	0
chr1	36120000	36130000	chr1	36340000	36350000	chr1:36120000-36130000,chr1:36340000-36350000	1	0
chr1	36400000	36410000	chr1	36340000	36350000	chr1:36400000-36410000,chr1:36340000-36350000	1	1
chr1	36410000	36420000	chr1	36340000	36350000	chr1:36410000-36420000,chr1:36340000-36350000	1	0
chr1	36420000	36430000	chr1	36340000	36350000	chr1:36420000-36430000,chr1:36340000-36350000	1	1
chr1	36450000	36460000	chr1	36340000	36350000	chr1:36450000-36460000,chr1:36340000-36350000	1	1
chr1	36460000	36470000	chr1	36340000	36350000	chr1:36460000-36470000,chr1:36340000-36350000	1	0
chr1	36450000	36460000	chr1	36370000	36380000	chr1:36450000-36460000,chr1:36370000-36380000	1	1
chr1	36460000	36470000	chr1	36370000	36380000	chr1:36460000-36470000,chr1:36370000-36380000	1	0
chr1	37800000	37810000	chr1	37920000	37930000	chr1:37800000-37810000,chr1:37920000-37930000	1	0
chr1	37850000	37860000	chr1	37920000	37930000	chr1:37850000-37860000,chr1:37920000-37930000	1	0
chr1	37860000	37870000	chr1	37990000	38000000	chr1:37860000-37870000,chr1:37990000-38000000	1	0
chr1	39480000	39490000	chr1	39400000	39410000	chr1:39480000-39490000,chr1:39400000-39410000	1	0
chr1	39560000	39570000	chr1	39400000	39410000	chr1:39560000-39570000,chr1:39400000-39410000	1	0
chr1	39570000	39580000	chr1	39400000	39410000	chr1:39570000-39580000,chr1:39400000-39410000	1	0
chr1	38860000	38870000	chr1	40030000	40040000	chr1:38860000-38870000,chr1:40030000-40040000	1	0
chr1	39560000	39570000	chr1	40030000	40040000	chr1:39560000-39570000,chr1:40030000-40040000	1	0
chr1	39900000	39910000	chr1	40030000	40040000	chr1:39900000-39910000,chr1:40030000-40040000	1	0
chr1	40090000	40100000	chr1	40030000	40040000	chr1:40090000-40100000,chr1:40030000-40040000	1	0
chr1	40160000	40170000	chr1	40030000	40040000	chr1:40160000-40170000,chr1:40030000-40040000	1	0
chr1	40250000	40260000	chr1	40030000	40040000	chr1:40250000-40260000,chr1:40030000-40040000	1	0
chr1	40450000	40460000	chr1	40030000	40040000	chr1:40450000-40460000,chr1:40030000-40040000	1	0
chr1	40460000	40470000	chr1	40030000	40040000	chr1:40460000-40470000,chr1:40030000-40040000	1	0
chr1	40470000	40480000	chr1	40030000	40040000	chr1:40470000-40480000,chr1:40030000-40040000	1	1
chr1	40500000	40510000	chr1	40030000	40040000	chr1:40500000-40510000,chr1:40030000-40040000	1	1
chr1	40530000	40540000	chr1	40030000	40040000	chr1:40530000-40540000,chr1:40030000-40040000	1	1
chr1	40740000	40750000	chr1	40030000	40040000	chr1:40740000-40750000,chr1:40030000-40040000	1	0
chr1	40760000	40770000	chr1	40030000	40040000	chr1:40760000-40770000,chr1:40030000-40040000	1	1
chr1	40530000	40540000	chr1	40300000	40310000	chr1:40530000-40540000,chr1:40300000-40310000	1	0
chr1	40250000	40260000	chr1	40370000	40380000	chr1:40250000-40260000,chr1:40370000-40380000	1	0
chr1	40270000	40280000	chr1	40370000	40380000	chr1:40270000-40280000,chr1:40370000-40380000	1	0
chr1	40280000	40290000	chr1	40370000	40380000	chr1:40280000-40290000,chr1:40370000-40380000	1	0
chr1	40470000	40480000	chr1	40370000	40380000	chr1:40470000-40480000,chr1:40370000-40380000	1	0
chr1	40500000	40510000	chr1	40370000	40380000	chr1:40500000-40510000,chr1:40370000-40380000	1	0
chr1	39900000	39910000	chr1	40380000	40390000	chr1:39900000-39910000,chr1:40380000-40390000	1	0
chr1	40160000	40170000	chr1	40380000	40390000	chr1:40160000-40170000,chr1:40380000-40390000	1	0
chr1	40250000	40260000	chr1	40380000	40390000	chr1:40250000-40260000,chr1:40380000-40390000	1	0
chr1	40270000	40280000	chr1	40380000	40390000	chr1:40270000-40280000,chr1:40380000-40390000	1	0
chr1	40280000	40290000	chr1	40380000	40390000	chr1:40280000-40290000,chr1:40380000-40390000	1	0
chr1	40470000	40480000	chr1	40380000	40390000	chr1:40470000-40480000,chr1:40380000-40390000	1	0
chr1	40500000	40510000	chr1	40380000	40390000	chr1:40500000-40510000,chr1:40380000-40390000	1	0
chr1	40530000	40540000	chr1	40380000	40390000	chr1:40530000-40540000,chr1:40380000-40390000	1	0
chr1	40760000	40770000	chr1	40380000	40390000	chr1:40760000-40770000,chr1:40380000-40390000	1	0
chr1	39560000	39570000	chr1	40400000	40410000	chr1:39560000-39570000,chr1:40400000-40410000	1	0
chr1	40090000	40100000	chr1	40400000	40410000	chr1:40090000-40100000,chr1:40400000-40410000	1	0
chr1	40160000	40170000	chr1	40400000	40410000	chr1:40160000-40170000,chr1:40400000-40410000	1	0
chr1	40250000	40260000	chr1	40400000	40410000	chr1:40250000-40260000,chr1:40400000-40410000	1	1
chr1	40270000	40280000	chr1	40400000	40410000	chr1:40270000-40280000,chr1:40400000-40410000	1	0
chr1	40280000	40290000	chr1	40400000	40410000	chr1:40280000-40290000,chr1:40400000-40410000	1	1
chr1	40290000	40300000	chr1	40400000	40410000	chr1:40290000-40300000,chr1:40400000-40410000	1	0
chr1	40460000	40470000	chr1	40400000	40410000	chr1:40460000-40470000,chr1:40400000-40410000	1	1
chr1	40470000	40480000	chr1	40400000	40410000	chr1:40470000-40480000,chr1:40400000-40410000	1	1
chr1	40500000	40510000	chr1	40400000	40410000	chr1:40500000-40510000,chr1:40400000-40410000	1	1
chr1	40530000	40540000	chr1	40400000	40410000	chr1:40530000-40540000,chr1:40400000-40410000	1	1
chr1	40760000	40770000	chr1	40400000	40410000	chr1:40760000-40770000,chr1:40400000-40410000	1	0
chr1	40470000	40480000	chr1	40710000	40720000	chr1:40470000-40480000,chr1:40710000-40720000	1	0
chr1	42740000	42750000	chr1	42850000	42860000	chr1:42740000-42750000,chr1:42850000-42860000	1	0
chr1	42740000	42750000	chr1	42930000	42940000	chr1:42740000-42750000,chr1:42930000-42940000	1	0
chr1	42750000	42760000	chr1	42930000	42940000	chr1:42750000-42760000,chr1:42930000-42940000	1	1
chr1	42810000	42820000	chr1	42930000	42940000	chr1:42810000-42820000,chr1:42930000-42940000	1	0
chr1	42840000	42850000	chr1	42930000	42940000	chr1:42840000-42850000,chr1:42930000-42940000	1	1
chr1	43160000	43170000	chr1	42930000	42940000	chr1:43160000-43170000,chr1:42930000-42940000	1	1
chr1	43340000	43350000	chr1	42930000	42940000	chr1:43340000-43350000,chr1:42930000-42940000	1	1
chr1	43360000	43370000	chr1	42930000	42940000	chr1:43360000-43370000,chr1:42930000-42940000	1	0
chr1	43380000	43390000	chr1	42930000	42940000	chr1:43380000-43390000,chr1:42930000-42940000	1	0
chr1	43700000	43710000	chr1	42930000	42940000	chr1:43700000-43710000,chr1:42930000-42940000	1	0
chr1	42740000	42750000	chr1	42940000	42950000	chr1:42740000-42750000,chr1:42940000-42950000	1	1
chr1	42750000	42760000	chr1	42940000	42950000	chr1:42750000-42760000,chr1:42940000-42950000	1	1
chr1	42810000	42820000	chr1	42940000	42950000	chr1:42810000-42820000,chr1:42940000-42950000	1	1
chr1	42840000	42850000	chr1	42940000	42950000	chr1:42840000-42850000,chr1:42940000-42950000	1	0
chr1	43160000	43170000	chr1	42940000	42950000	chr1:43160000-43170000,chr1:42940000-42950000	1	0
chr1	43340000	43350000	chr1	42940000	42950000	chr1:43340000-43350000,chr1:42940000-42950000	1	0
chr1	43360000	43370000	chr1	42940000	42950000	chr1:43360000-43370000,chr1:42940000-42950000	1	0
chr1	43700000	43710000	chr1	43980000	43990000	chr1:43700000-43710000,chr1:43980000-43990000	1	0
chr1	44040000	44050000	chr1	43980000	43990000	chr1:44040000-44050000,chr1:43980000-43990000	1	0
chr1	44400000	44410000	chr1	43980000	43990000	chr1:44400000-44410000,chr1:43980000-43990000	1	0
chr1	44410000	44420000	chr1	43980000	43990000	chr1:44410000-44420000,chr1:43980000-43990000	1	0
chr1	46040000	46050000	chr1	45640000	45650000	chr1:46040000-46050000,chr1:45640000-45650000	1	0
chr1	45680000	45690000	chr1	45890000	45900000	chr1:45680000-45690000,chr1:45890000-45900000	1	0
chr1	46180000	46190000	chr1	46100000	46110000	chr1:46180000-46190000,chr1:46100000-46110000	1	1
chr1	51230000	51240000	chr1	50830000	50840000	chr1:51230000-51240000,chr1:50830000-50840000	1	0
chr1	50580000	50590000	chr1	50970000	50980000	chr1:50580000-50590000,chr1:50970000-50980000	1	0
chr1	50690000	50700000	chr1	50970000	50980000	chr1:50690000-50700000,chr1:50970000-50980000	1	1
chr1	51260000	51270000	chr1	50970000	50980000	chr1:51260000-51270000,chr1:50970000-50980000	1	1
chr1	51450000	51460000	chr1	51700000	51710000	chr1:51450000-51460000,chr1:51700000-51710000	1	1
chr1	53940000	53950000	chr1	54480000	54490000	chr1:53940000-53950000,chr1:54480000-54490000	1	0
chr1	54010000	54020000	chr1	54480000	54490000	chr1:54010000-54020000,chr1:54480000-54490000	1	0
chr1	54050000	54060000	chr1	54480000	54490000	chr1:54050000-54060000,chr1:54480000-54490000	1	1
chr1	54190000	54200000	chr1	54480000	54490000	chr1:54190000-54200000,chr1:54480000-54490000	1	1
chr1	54200000	54210000	chr1	54480000	54490000	chr1:54200000-54210000,chr1:54480000-54490000	1	0
chr1	54220000	54230000	chr1	54480000	54490000	chr1:54220000-54230000,chr1:54480000-54490000	1	1
chr1	54410000	54420000	chr1	54480000	54490000	chr1:54410000-54420000,chr1:54480000-54490000	1	1
chr1	54620000	54630000	chr1	54480000	54490000	chr1:54620000-54630000,chr1:54480000-54490000	1	0
chr1	54760000	54770000	chr1	54480000	54490000	chr1:54760000-54770000,chr1:54480000-54490000	1	0
chr1	54880000	54890000	chr1	54480000	54490000	chr1:54880000-54890000,chr1:54480000-54490000	1	1
chr1	55040000	55050000	chr1	54480000	54490000	chr1:55040000-55050000,chr1:54480000-54490000	1	0
chr1	55210000	55220000	chr1	54480000	54490000	chr1:55210000-55220000,chr1:54480000-54490000	1	0
chr1	59290000	59300000	chr1	58750000	58760000	chr1:59290000-59300000,chr1:58750000-58760000	1	0
chr1	58700000	58710000	chr1	58760000	58770000	chr1:58700000-58710000,chr1:58760000-58770000	1	0
chr1	58540000	58550000	chr1	58810000	58820000	chr1:58540000-58550000,chr1:58810000-58820000	1	0
chr1	58570000	58580000	chr1	58810000	58820000	chr1:58570000-58580000,chr1:58810000-58820000	1	0
chr1	58700000	58710000	chr1	58810000	58820000	chr1:58700000-58710000,chr1:58810000-58820000	1	0
chr1	59290000	59300000	chr1	58810000	58820000	chr1:59290000-59300000,chr1:58810000-58820000	1	0
chr1	59290000	59300000	chr1	61070000	61080000	chr1:59290000-59300000,chr1:61070000-61080000	1	0
chr1	61740000	61750000	chr1	61070000	61080000	chr1:61740000-61750000,chr1:61070000-61080000	1	0
chr1	65140000	65150000	chr1	64910000	64920000	chr1:65140000-65150000,chr1:64910000-64920000	1	0
chr1	75610000	75620000	chr1	75740000	75750000	chr1:75610000-75620000,chr1:75740000-75750000	1	0
chr1	77680000	77690000	chr1	77810000	77820000	chr1:77680000-77690000,chr1:77810000-77820000	1	0
chr1	77880000	77890000	chr1	77810000	77820000	chr1:77880000-77890000,chr1:77810000-77820000	1	1
chr1	77970000	77980000	chr1	77810000	77820000	chr1:77970000-77980000,chr1:77810000-77820000	1	1
chr1	78090000	78100000	chr1	77810000	77820000	chr1:78090000-78100000,chr1:77810000-77820000	1	1
chr1	83990000	84000000	chr1	84240000	84250000	chr1:83990000-84000000,chr1:84240000-84250000	1	0
chr1	84070000	84080000	chr1	84240000	84250000	chr1:84070000-84080000,chr1:84240000-84250000	1	1
chr1	84480000	84490000	chr1	84240000	84250000	chr1:84480000-84490000,chr1:84240000-84250000	1	1
chr1	84690000	84700000	chr1	84240000	84250000	chr1:84690000-84700000,chr1:84240000-84250000	1	0
chr1	85260000	85270000	chr1	84240000	84250000	chr1:85260000-85270000,chr1:84240000-84250000	1	0
chr1	85570000	85580000	chr1	84240000	84250000	chr1:85570000-85580000,chr1:84240000-84250000	1	0
chr1	85700000	85710000	chr1	84240000	84250000	chr1:85700000-85710000,chr1:84240000-84250000	1	0
chr1	85570000	85580000	chr1	85320000	85330000	chr1:85570000-85580000,chr1:85320000-85330000	1	0
chr1	86910000	86920000	chr1	86770000	86780000	chr1:86910000-86920000,chr1:86770000-86780000	1	0
chr1	86700000	86710000	chr1	86780000	86790000	chr1:86700000-86710000,chr1:86780000-86790000	1	0
chr1	86910000	86920000	chr1	86780000	86790000	chr1:86910000-86920000,chr1:86780000-86790000	1	0
chr1	86910000	86920000	chr1	87330000	87340000	chr1:86910000-86920000,chr1:87330000-87340000	1	0
chr1	88890000	88900000	chr1	89100000	89110000	chr1:88890000-88900000,chr1:89100000-89110000	1	0
chr1	88990000	89000000	chr1	89100000	89110000	chr1:88990000-89000000,chr1:89100000-89110000	1	0
chr1	91020000	91030000	chr1	91720000	91730000	chr1:91020000-91030000,chr1:91720000-91730000	1	0
chr1	91380000	91390000	chr1	91720000	91730000	chr1:91380000-91390000,chr1:91720000-91730000	1	1
chr1	91400000	91410000	chr1	91720000	91730000	chr1:91400000-91410000,chr1:91720000-91730000	1	0
chr1	91490000	91500000	chr1	91720000	91730000	chr1:91490000-91500000,chr1:91720000-91730000	1	1
chr1	91900000	91910000	chr1	91720000	91730000	chr1:91900000-91910000,chr1:91720000-91730000	1	0
chr1	92290000	92300000	chr1	91720000	91730000	chr1:92290000-92300000,chr1:91720000-91730000	1	0
chr1	92480000	92490000	chr1	91720000	91730000	chr1:92480000-92490000,chr1:91720000-91730000	1	1
chr1	91490000	91500000	chr1	91730000	91740000	chr1:91490000-91500000,chr1:91730000-91740000	1	0
chr1	92290000	92300000	chr1	92530000	92540000	chr1:92290000-92300000,chr1:92530000-92540000	1	0
chr1	93840000	93850000	chr1	93690000	93700000	chr1:93840000-93850000,chr1:93690000-93700000	1	0
chr1	93840000	93850000	chr1	93720000	93730000	chr1:93840000-93850000,chr1:93720000-93730000	1	0
chr1	93340000	93350000	chr1	93750000	93760000	chr1:93340000-93350000,chr1:93750000-93760000	1	0
chr1	93580000	93590000	chr1	93750000	93760000	chr1:93580000-93590000,chr1:93750000-93760000	1	1
chr1	93840000	93850000	chr1	93750000	93760000	chr1:93840000-93850000,chr1:93750000-93760000	1	1
chr1	93870000	93880000	chr1	93750000	93760000	chr1:93870000-93880000,chr1:93750000-93760000	1	0
chr1	94540000	94550000	chr1	93750000	93760000	chr1:94540000-94550000,chr1:93750000-93760000	1	0
chr1	93840000	93850000	chr1	93770000	93780000	chr1:93840000-93850000,chr1:93770000-93780000	1	0
chr1	94820000	94830000	chr1	94710000	94720000	chr1:94820000-94830000,chr1:94710000-94720000	1	0
chr1	94920000	94930000	chr1	94710000	94720000	chr1:94920000-94930000,chr1:94710000-94720000	1	0
chr1	99760000	99770000	chr1	99700000	99710000	chr1:99760000-99770000,chr1:99700000-99710000	1	0
chr1	100130000	100140000	chr1	100360000	100370000	chr1:100130000-100140000,chr1:100360000-100370000	1	0
chr1	109270000	109280000	chr1	109890000	109900000	chr1:109270000-109280000,chr1:109890000-109900000	1	0
chr1	109300000	109310000	chr1	109890000	109900000	chr1:109300000-109310000,chr1:109890000-109900000	1	0
chr1	109310000	109320000	chr1	109890000	109900000	chr1:109310000-109320000,chr1:109890000-109900000	1	0
chr1	109390000	109400000	chr1	109890000	109900000	chr1:109390000-109400000,chr1:109890000-109900000	1	0
chr1	109420000	109430000	chr1	109890000	109900000	chr1:109420000-109430000,chr1:109890000-109900000	1	1
chr1	109480000	109490000	chr1	109890000	109900000	chr1:109480000-109490000,chr1:109890000-109900000	1	0
chr1	109490000	109500000	chr1	109890000	109900000	chr1:109490000-109500000,chr1:109890000-109900000	1	0
chr1	109500000	109510000	chr1	109890000	109900000	chr1:109500000-109510000,chr1:109890000-109900000	1	1
chr1	109540000	109550000	chr1	109890000	109900000	chr1:109540000-109550000,chr1:109890000-109900000	1	0
chr1	109590000	109600000	chr1	109890000	109900000	chr1:109590000-109600000,chr1:109890000-109900000	1	0
chr1	109600000	109610000	chr1	109890000	109900000	chr1:109600000-109610000,chr1:109890000-109900000	1	0
chr1	109620000	109630000	chr1	109890000	109900000	chr1:109620000-109630000,chr1:109890000-109900000	1	1
chr1	109740000	109750000	chr1	109890000	109900000	chr1:109740000-109750000,chr1:109890000-109900000	1	0
chr1	109760000	109770000	chr1	109890000	109900000	chr1:109760000-109770000,chr1:109890000-109900000	1	1
chr1	110340000	110350000	chr1	109890000	109900000	chr1:110340000-110350000,chr1:109890000-109900000	1	0
chr1	110390000	110400000	chr1	109890000	109900000	chr1:110390000-110400000,chr1:109890000-109900000	1	1
chr1	110400000	110410000	chr1	109890000	109900000	chr1:110400000-110410000,chr1:109890000-109900000	1	0
chr1	111440000	111450000	chr1	109890000	109900000	chr1:111440000-111450000,chr1:109890000-109900000	1	0
chr1	111340000	111350000	chr1	111210000	111220000	chr1:111340000-111350000,chr1:111210000-111220000	1	0
chr1	111450000	111460000	chr1	111210000	111220000	chr1:111450000-111460000,chr1:111210000-111220000	1	0
chr1	111340000	111350000	chr1	111590000	111600000	chr1:111340000-111350000,chr1:111590000-111600000	1	1
chr1	111420000	111430000	chr1	111590000	111600000	chr1:111420000-111430000,chr1:111590000-111600000	1	0
chr1	111450000	111460000	chr1	111590000	111600000	chr1:111450000-111460000,chr1:111590000-111600000	1	0
chr1	110940000	110950000	chr1	111620000	111630000	chr1:110940000-110950000,chr1:111620000-111630000	1	0
chr1	111140000	111150000	chr1	111620000	111630000	chr1:111140000-111150000,chr1:111620000-111630000	1	1
chr1	111340000	111350000	chr1	111620000	111630000	chr1:111340000-111350000,chr1:111620000-111630000	1	0
chr1	111420000	111430000	chr1	111620000	111630000	chr1:111420000-111430000,chr1:111620000-111630000	1	0
chr1	111440000	111450000	chr1	111620000	111630000	chr1:111440000-111450000,chr1:111620000-111630000	1	0
chr1	111450000	111460000	chr1	111620000	111630000	chr1:111450000-111460000,chr1:111620000-111630000	1	0
chr1	111750000	111760000	chr1	111620000	111630000	chr1:111750000-111760000,chr1:111620000-111630000	1	0
chr1	112610000	112620000	chr1	111620000	111630000	chr1:112610000-112620000,chr1:111620000-111630000	1	0
chr1	113980000	113990000	chr1	113850000	113860000	chr1:113980000-113990000,chr1:113850000-113860000	1	0
chr1	116410000	116420000	chr1	116500000	116510000	chr1:116410000-116420000,chr1:116500000-116510000	1	0
chr1	116910000	116920000	chr1	116500000	116510000	chr1:116910000-116920000,chr1:116500000-116510000	1	0
chr1	116410000	116420000	chr1	116510000	116520000	chr1:116410000-116420000,chr1:116510000-116520000	1	0
chr1	116910000	116920000	chr1	116540000	116550000	chr1:116910000-116920000,chr1:116540000-116550000	1	0
chr1	116910000	116920000	chr1	116550000	116560000	chr1:116910000-116920000,chr1:116550000-116560000	1	0
chr1	117050000	117060000	chr1	116550000	116560000	chr1:117050000-117060000,chr1:116550000-116560000	1	0
chr1	145820000	145830000	chr1	145970000	145980000	chr1:145820000-145830000,chr1:145970000-145980000	1	1
chr1	145840000	145850000	chr1	145970000	145980000	chr1:145840000-145850000,chr1:145970000-145980000	1	0
chr1	145850000	145860000	chr1	145970000	145980000	chr1:145850000-145860000,chr1:145970000-145980000	1	1
chr1	145910000	145920000	chr1	145970000	145980000	chr1:145910000-145920000,chr1:145970000-145980000	1	0
chr1	149840000	149850000	chr1	150160000	150170000	chr1:149840000-149850000,chr1:150160000-150170000	1	0
chr1	149880000	149890000	chr1	150160000	150170000	chr1:149880000-149890000,chr1:150160000-150170000	1	0
chr1	149920000	149930000	chr1	150160000	150170000	chr1:149920000-149930000,chr1:150160000-150170000	1	0
chr1	149930000	149940000	chr1	150160000	150170000	chr1:149930000-149940000,chr1:150160000-150170000	1	0
chr1	149940000	149950000	chr1	150160000	150170000	chr1:149940000-149950000,chr1:150160000-150170000	1	0
chr1	150010000	150020000	chr1	150160000	150170000	chr1:150010000-150020000,chr1:150160000-150170000	1	0
chr1	150060000	150070000	chr1	150160000	150170000	chr1:150060000-150070000,chr1:150160000-150170000	1	1
chr1	150220000	150230000	chr1	150160000	150170000	chr1:150220000-150230000,chr1:150160000-150170000	1	1
chr1	150250000	150260000	chr1	150160000	150170000	chr1:150250000-150260000,chr1:150160000-150170000	1	1
chr1	150260000	150270000	chr1	150160000	150170000	chr1:150260000-150270000,chr1:150160000-150170000	1	1
chr1	150280000	150290000	chr1	150160000	150170000	chr1:150280000-150290000,chr1:150160000-150170000	1	0
chr1	150300000	150310000	chr1	150160000	150170000	chr1:150300000-150310000,chr1:150160000-150170000	1	0
chr1	149880000	149890000	chr1	150210000	150220000	chr1:149880000-149890000,chr1:150210000-150220000	1	0
chr1	149920000	149930000	chr1	150210000	150220000	chr1:149920000-149930000,chr1:150210000-150220000	1	0
chr1	150060000	150070000	chr1	150210000	150220000	chr1:150060000-150070000,chr1:150210000-150220000	1	0
chr1	150500000	150510000	chr1	150560000	150570000	chr1:150500000-150510000,chr1:150560000-150570000	1	0
chr1	150810000	150820000	chr1	150560000	150570000	chr1:150810000-150820000,chr1:150560000-150570000	1	1
chr1	150870000	150880000	chr1	150560000	150570000	chr1:150870000-150880000,chr1:150560000-150570000	1	0
chr1	150500000	150510000	chr1	150600000	150610000	chr1:150500000-150510000,chr1:150600000-150610000	1	1
chr1	150810000	150820000	chr1	150600000	150610000	chr1:150810000-150820000,chr1:150600000-150610000	1	1
chr1	150870000	150880000	chr1	150600000	150610000	chr1:150870000-150880000,chr1:150600000-150610000	1	0
chr1	150920000	150930000	chr1	150600000	150610000	chr1:150920000-150930000,chr1:150600000-150610000	1	0
chr1	150960000	150970000	chr1	150600000	150610000	chr1:150960000-150970000,chr1:150600000-150610000	1	0
chr1	151450000	151460000	chr1	151890000	151900000	chr1:151450000-151460000,chr1:151890000-151900000	1	0
chr1	151750000	151760000	chr1	151890000	151900000	chr1:151750000-151760000,chr1:151890000-151900000	1	0
chr1	151760000	151770000	chr1	151890000	151900000	chr1:151760000-151770000,chr1:151890000-151900000	1	0
chr1	151790000	151800000	chr1	151890000	151900000	chr1:151790000-151800000,chr1:151890000-151900000	1	1
chr1	151990000	152000000	chr1	151890000	151900000	chr1:151990000-152000000,chr1:151890000-151900000	1	0
chr1	151510000	151520000	chr1	151940000	151950000	chr1:151510000-151520000,chr1:151940000-151950000	1	0
chr1	151630000	151640000	chr1	151940000	151950000	chr1:151630000-151640000,chr1:151940000-151950000	1	1
chr1	151750000	151760000	chr1	151940000	151950000	chr1:151750000-151760000,chr1:151940000-151950000	1	1
chr1	151790000	151800000	chr1	151940000	151950000	chr1:151790000-151800000,chr1:151940000-151950000	1	0
chr1	151830000	151840000	chr1	151940000	151950000	chr1:151830000-151840000,chr1:151940000-151950000	1	0
chr1	152040000	152050000	chr1	151940000	151950000	chr1:152040000-152050000,chr1:151940000-151950000	1	1
chr1	151190000	151200000	chr1	151980000	151990000	chr1:151190000-151200000,chr1:151980000-151990000	1	0
chr1	151290000	151300000	chr1	151980000	151990000	chr1:151290000-151300000,chr1:151980000-151990000	1	0
chr1	151320000	151330000	chr1	151980000	151990000	chr1:151320000-151330000,chr1:151980000-151990000	1	0
chr1	151360000	151370000	chr1	151980000	151990000	chr1:151360000-151370000,chr1:151980000-151990000	1	0
chr1	151400000	151410000	chr1	151980000	151990000	chr1:151400000-151410000,chr1:151980000-151990000	1	0
chr1	151510000	151520000	chr1	151980000	151990000	chr1:151510000-151520000,chr1:151980000-151990000	1	1
chr1	151630000	151640000	chr1	151980000	151990000	chr1:151630000-151640000,chr1:151980000-151990000	1	1
chr1	151750000	151760000	chr1	151980000	151990000	chr1:151750000-151760000,chr1:151980000-151990000	1	1
chr1	151760000	151770000	chr1	151980000	151990000	chr1:151760000-151770000,chr1:151980000-151990000	1	0
chr1	151790000	151800000	chr1	151980000	151990000	chr1:151790000-151800000,chr1:151980000-151990000	1	1
chr1	151830000	151840000	chr1	151980000	151990000	chr1:151830000-151840000,chr1:151980000-151990000	1	1
chr1	152040000	152050000	chr1	151980000	151990000	chr1:152040000-152050000,chr1:151980000-151990000	1	1
chr1	153560000	153570000	chr1	151980000	151990000	chr1:153560000-153570000,chr1:151980000-151990000	1	0
chr1	151630000	151640000	chr1	153510000	153520000	chr1:151630000-151640000,chr1:153510000-153520000	1	0
chr1	151830000	151840000	chr1	153510000	153520000	chr1:151830000-151840000,chr1:153510000-153520000	1	0
chr1	153950000	153960000	chr1	154940000	154950000	chr1:153950000-153960000,chr1:154940000-154950000	1	0
chr1	153960000	153970000	chr1	154940000	154950000	chr1:153960000-153970000,chr1:154940000-154950000	1	0
chr1	154200000	154210000	chr1	154940000	154950000	chr1:154200000-154210000,chr1:154940000-154950000	1	0
chr1	154210000	154220000	chr1	154940000	154950000	chr1:154210000-154220000,chr1:154940000-154950000	1	0
chr1	154340000	154350000	chr1	154940000	154950000	chr1:154340000-154350000,chr1:154940000-154950000	1	0
chr1	154400000	154410000	chr1	154940000	154950000	chr1:154400000-154410000,chr1:154940000-154950000	1	0
chr1	154550000	154560000	chr1	154940000	154950000	chr1:154550000-154560000,chr1:154940000-154950000	1	1
chr1	154570000	154580000	chr1	154940000	154950000	chr1:154570000-154580000,chr1:154940000-154950000	1	1
chr1	154580000	154590000	chr1	154940000	154950000	chr1:154580000-154590000,chr1:154940000-154950000	1	1
chr1	154620000	154630000	chr1	154940000	154950000	chr1:154620000-154630000,chr1:154940000-154950000	1	0
chr1	155010000	155020000	chr1	154940000	154950000	chr1:155010000-155020000,chr1:154940000-154950000	1	1
chr1	155050000	155060000	chr1	154940000	154950000	chr1:155050000-155060000,chr1:154940000-154950000	1	0
chr1	155060000	155070000	chr1	154940000	154950000	chr1:155060000-155070000,chr1:154940000-154950000	1	0
chr1	155120000	155130000	chr1	154940000	154950000	chr1:155120000-155130000,chr1:154940000-154950000	1	0
chr1	155130000	155140000	chr1	154940000	154950000	chr1:155130000-155140000,chr1:154940000-154950000	1	1
chr1	155170000	155180000	chr1	154940000	154950000	chr1:155170000-155180000,chr1:154940000-154950000	1	0
chr1	155300000	155310000	chr1	154940000	154950000	chr1:155300000-155310000,chr1:154940000-154950000	1	0
chr1	154580000	154590000	chr1	1.55e+08	155010000	chr1:154580000-154590000,chr1:1.55e+08-155010000	1	0
chr1	154620000	154630000	chr1	1.55e+08	155010000	chr1:154620000-154630000,chr1:1.55e+08-155010000	1	0
chr1	155120000	155130000	chr1	1.55e+08	155010000	chr1:155120000-155130000,chr1:1.55e+08-155010000	1	0
chr1	155170000	155180000	chr1	1.55e+08	155010000	chr1:155170000-155180000,chr1:1.55e+08-155010000	1	0
chr1	155850000	155860000	chr1	156120000	156130000	chr1:155850000-155860000,chr1:156120000-156130000	1	1
chr1	155910000	155920000	chr1	156120000	156130000	chr1:155910000-155920000,chr1:156120000-156130000	1	0
chr1	155920000	155930000	chr1	156120000	156130000	chr1:155920000-155930000,chr1:156120000-156130000	1	1
chr1	155930000	155940000	chr1	156120000	156130000	chr1:155930000-155940000,chr1:156120000-156130000	1	1
chr1	155940000	155950000	chr1	156120000	156130000	chr1:155940000-155950000,chr1:156120000-156130000	1	1
chr1	155970000	155980000	chr1	156120000	156130000	chr1:155970000-155980000,chr1:156120000-156130000	1	1
chr1	1.56e+08	156010000	chr1	156120000	156130000	chr1:1.56e+08-156010000,chr1:156120000-156130000	1	0
chr1	156010000	156020000	chr1	156120000	156130000	chr1:156010000-156020000,chr1:156120000-156130000	1	1
chr1	156050000	156060000	chr1	156120000	156130000	chr1:156050000-156060000,chr1:156120000-156130000	1	1
chr1	156200000	156210000	chr1	156120000	156130000	chr1:156200000-156210000,chr1:156120000-156130000	1	0
chr1	156230000	156240000	chr1	156120000	156130000	chr1:156230000-156240000,chr1:156120000-156130000	1	0
chr1	156280000	156290000	chr1	156120000	156130000	chr1:156280000-156290000,chr1:156120000-156130000	1	1
chr1	156290000	156300000	chr1	156120000	156130000	chr1:156290000-156300000,chr1:156120000-156130000	1	0
chr1	156330000	156340000	chr1	156120000	156130000	chr1:156330000-156340000,chr1:156120000-156130000	1	0
chr1	156370000	156380000	chr1	156120000	156130000	chr1:156370000-156380000,chr1:156120000-156130000	1	0
chr1	156520000	156530000	chr1	156120000	156130000	chr1:156520000-156530000,chr1:156120000-156130000	1	1
chr1	156570000	156580000	chr1	156120000	156130000	chr1:156570000-156580000,chr1:156120000-156130000	1	0
chr1	156590000	156600000	chr1	156120000	156130000	chr1:156590000-156600000,chr1:156120000-156130000	1	1
chr1	156620000	156630000	chr1	156120000	156130000	chr1:156620000-156630000,chr1:156120000-156130000	1	0
chr1	156050000	156060000	chr1	156450000	156460000	chr1:156050000-156060000,chr1:156450000-156460000	1	0
chr1	156060000	156070000	chr1	156450000	156460000	chr1:156060000-156070000,chr1:156450000-156460000	1	1
chr1	156100000	156110000	chr1	156450000	156460000	chr1:156100000-156110000,chr1:156450000-156460000	1	1
chr1	156130000	156140000	chr1	156450000	156460000	chr1:156130000-156140000,chr1:156450000-156460000	1	1
chr1	156200000	156210000	chr1	156450000	156460000	chr1:156200000-156210000,chr1:156450000-156460000	1	0
chr1	156230000	156240000	chr1	156450000	156460000	chr1:156230000-156240000,chr1:156450000-156460000	1	1
chr1	156280000	156290000	chr1	156450000	156460000	chr1:156280000-156290000,chr1:156450000-156460000	1	1
chr1	156290000	156300000	chr1	156450000	156460000	chr1:156290000-156300000,chr1:156450000-156460000	1	0
chr1	156330000	156340000	chr1	156450000	156460000	chr1:156330000-156340000,chr1:156450000-156460000	1	1
chr1	156340000	156350000	chr1	156450000	156460000	chr1:156340000-156350000,chr1:156450000-156460000	1	0
chr1	156360000	156370000	chr1	156450000	156460000	chr1:156360000-156370000,chr1:156450000-156460000	1	1
chr1	156370000	156380000	chr1	156450000	156460000	chr1:156370000-156380000,chr1:156450000-156460000	1	1
chr1	156520000	156530000	chr1	156450000	156460000	chr1:156520000-156530000,chr1:156450000-156460000	1	1
chr1	156570000	156580000	chr1	156450000	156460000	chr1:156570000-156580000,chr1:156450000-156460000	1	1
chr1	156590000	156600000	chr1	156450000	156460000	chr1:156590000-156600000,chr1:156450000-156460000	1	1
chr1	156640000	156650000	chr1	156450000	156460000	chr1:156640000-156650000,chr1:156450000-156460000	1	1
chr1	156720000	156730000	chr1	156450000	156460000	chr1:156720000-156730000,chr1:156450000-156460000	1	1
chr1	156730000	156740000	chr1	156450000	156460000	chr1:156730000-156740000,chr1:156450000-156460000	1	0
chr1	156050000	156060000	chr1	156480000	156490000	chr1:156050000-156060000,chr1:156480000-156490000	1	0
chr1	156060000	156070000	chr1	156480000	156490000	chr1:156060000-156070000,chr1:156480000-156490000	1	1
chr1	156100000	156110000	chr1	156480000	156490000	chr1:156100000-156110000,chr1:156480000-156490000	1	1
chr1	156130000	156140000	chr1	156480000	156490000	chr1:156130000-156140000,chr1:156480000-156490000	1	1
chr1	156230000	156240000	chr1	156480000	156490000	chr1:156230000-156240000,chr1:156480000-156490000	1	1
chr1	156280000	156290000	chr1	156480000	156490000	chr1:156280000-156290000,chr1:156480000-156490000	1	0
chr1	156290000	156300000	chr1	156480000	156490000	chr1:156290000-156300000,chr1:156480000-156490000	1	0
chr1	156330000	156340000	chr1	156480000	156490000	chr1:156330000-156340000,chr1:156480000-156490000	1	0
chr1	156370000	156380000	chr1	156480000	156490000	chr1:156370000-156380000,chr1:156480000-156490000	1	0
chr1	156570000	156580000	chr1	156480000	156490000	chr1:156570000-156580000,chr1:156480000-156490000	1	0
chr1	156590000	156600000	chr1	156480000	156490000	chr1:156590000-156600000,chr1:156480000-156490000	1	1
chr1	156620000	156630000	chr1	156480000	156490000	chr1:156620000-156630000,chr1:156480000-156490000	1	0
chr1	156640000	156650000	chr1	156480000	156490000	chr1:156640000-156650000,chr1:156480000-156490000	1	1
chr1	156720000	156730000	chr1	156480000	156490000	chr1:156720000-156730000,chr1:156480000-156490000	1	1
chr1	156730000	156740000	chr1	156480000	156490000	chr1:156730000-156740000,chr1:156480000-156490000	1	0
chr1	156280000	156290000	chr1	156500000	156510000	chr1:156280000-156290000,chr1:156500000-156510000	1	0
chr1	160070000	160080000	chr1	159910000	159920000	chr1:160070000-160080000,chr1:159910000-159920000	1	0
chr1	160090000	160100000	chr1	159910000	159920000	chr1:160090000-160100000,chr1:159910000-159920000	1	0
chr1	160100000	160110000	chr1	159910000	159920000	chr1:160100000-160110000,chr1:159910000-159920000	1	0
chr1	160290000	160300000	chr1	159910000	159920000	chr1:160290000-160300000,chr1:159910000-159920000	1	0
chr1	161090000	161100000	chr1	161010000	161020000	chr1:161090000-161100000,chr1:161010000-161020000	1	0
chr1	161100000	161110000	chr1	161010000	161020000	chr1:161100000-161110000,chr1:161010000-161020000	1	1
chr1	161120000	161130000	chr1	161010000	161020000	chr1:161120000-161130000,chr1:161010000-161020000	1	1
chr1	161130000	161140000	chr1	161010000	161020000	chr1:161130000-161140000,chr1:161010000-161020000	1	1
chr1	161160000	161170000	chr1	161010000	161020000	chr1:161160000-161170000,chr1:161010000-161020000	1	0
chr1	161210000	161220000	chr1	161010000	161020000	chr1:161210000-161220000,chr1:161010000-161020000	1	0
chr1	161220000	161230000	chr1	161010000	161020000	chr1:161220000-161230000,chr1:161010000-161020000	1	0
chr1	161250000	161260000	chr1	161010000	161020000	chr1:161250000-161260000,chr1:161010000-161020000	1	0
chr1	161120000	161130000	chr1	161380000	161390000	chr1:161120000-161130000,chr1:161380000-161390000	1	0
chr1	161130000	161140000	chr1	161380000	161390000	chr1:161130000-161140000,chr1:161380000-161390000	1	0
chr1	161160000	161170000	chr1	161380000	161390000	chr1:161160000-161170000,chr1:161380000-161390000	1	0
chr1	161190000	161200000	chr1	161380000	161390000	chr1:161190000-161200000,chr1:161380000-161390000	1	0
chr1	161200000	161210000	chr1	161380000	161390000	chr1:161200000-161210000,chr1:161380000-161390000	1	0
chr1	161210000	161220000	chr1	161380000	161390000	chr1:161210000-161220000,chr1:161380000-161390000	1	0
chr1	161030000	161040000	chr1	161390000	161400000	chr1:161030000-161040000,chr1:161390000-161400000	1	0
chr1	161040000	161050000	chr1	161390000	161400000	chr1:161040000-161050000,chr1:161390000-161400000	1	1
chr1	161100000	161110000	chr1	161390000	161400000	chr1:161100000-161110000,chr1:161390000-161400000	1	0
chr1	161120000	161130000	chr1	161390000	161400000	chr1:161120000-161130000,chr1:161390000-161400000	1	1
chr1	161130000	161140000	chr1	161390000	161400000	chr1:161130000-161140000,chr1:161390000-161400000	1	0
chr1	161160000	161170000	chr1	161390000	161400000	chr1:161160000-161170000,chr1:161390000-161400000	1	1
chr1	161190000	161200000	chr1	161390000	161400000	chr1:161190000-161200000,chr1:161390000-161400000	1	1
chr1	161200000	161210000	chr1	161390000	161400000	chr1:161200000-161210000,chr1:161390000-161400000	1	1
chr1	161210000	161220000	chr1	161390000	161400000	chr1:161210000-161220000,chr1:161390000-161400000	1	1
chr1	161220000	161230000	chr1	161390000	161400000	chr1:161220000-161230000,chr1:161390000-161400000	1	0
chr1	161250000	161260000	chr1	161390000	161400000	chr1:161250000-161260000,chr1:161390000-161400000	1	0
chr1	161300000	161310000	chr1	161390000	161400000	chr1:161300000-161310000,chr1:161390000-161400000	1	1
chr1	161310000	161320000	chr1	161390000	161400000	chr1:161310000-161320000,chr1:161390000-161400000	1	1
chr1	161320000	161330000	chr1	161390000	161400000	chr1:161320000-161330000,chr1:161390000-161400000	1	1
chr1	161720000	161730000	chr1	161390000	161400000	chr1:161720000-161730000,chr1:161390000-161400000	1	0
chr1	161750000	161760000	chr1	161390000	161400000	chr1:161750000-161760000,chr1:161390000-161400000	1	0
chr1	161760000	161770000	chr1	161390000	161400000	chr1:161760000-161770000,chr1:161390000-161400000	1	0
chr1	169480000	169490000	chr1	169560000	169570000	chr1:169480000-169490000,chr1:169560000-169570000	1	0
chr1	173820000	173830000	chr1	173410000	173420000	chr1:173820000-173830000,chr1:173410000-173420000	1	0
chr1	173820000	173830000	chr1	173420000	173430000	chr1:173820000-173830000,chr1:173420000-173430000	1	0
chr1	173860000	173870000	chr1	173420000	173430000	chr1:173860000-173870000,chr1:173420000-173430000	1	0
chr1	180500000	180510000	chr1	180950000	180960000	chr1:180500000-180510000,chr1:180950000-180960000	1	0
chr1	182380000	182390000	chr1	182300000	182310000	chr1:182380000-182390000,chr1:182300000-182310000	1	1
chr1	184030000	184040000	chr1	183910000	183920000	chr1:184030000-184040000,chr1:183910000-183920000	1	1
chr1	200890000	200900000	chr1	200650000	200660000	chr1:200890000-200900000,chr1:200650000-200660000	1	0
chr1	201380000	201390000	chr1	200880000	200890000	chr1:201380000-201390000,chr1:200880000-200890000	1	0
chr1	201170000	201180000	chr1	201300000	201310000	chr1:201170000-201180000,chr1:201300000-201310000	1	0
chr1	201380000	201390000	chr1	201300000	201310000	chr1:201380000-201390000,chr1:201300000-201310000	1	0
chr1	201490000	201500000	chr1	201300000	201310000	chr1:201490000-201500000,chr1:201300000-201310000	1	0
chr1	201380000	201390000	chr1	202080000	202090000	chr1:201380000-201390000,chr1:202080000-202090000	1	0
chr1	201390000	201400000	chr1	202080000	202090000	chr1:201390000-201400000,chr1:202080000-202090000	1	0
chr1	201820000	201830000	chr1	202080000	202090000	chr1:201820000-201830000,chr1:202080000-202090000	1	0
chr1	201880000	201890000	chr1	202080000	202090000	chr1:201880000-201890000,chr1:202080000-202090000	1	1
chr1	2.02e+08	202010000	chr1	202080000	202090000	chr1:2.02e+08-202010000,chr1:202080000-202090000	1	0
chr1	202330000	202340000	chr1	202080000	202090000	chr1:202330000-202340000,chr1:202080000-202090000	1	0
chr1	202340000	202350000	chr1	202080000	202090000	chr1:202340000-202350000,chr1:202080000-202090000	1	0
chr1	204140000	204150000	chr1	204390000	204400000	chr1:204140000-204150000,chr1:204390000-204400000	1	0
chr1	204150000	204160000	chr1	204390000	204400000	chr1:204150000-204160000,chr1:204390000-204400000	1	0
chr1	204490000	204500000	chr1	204390000	204400000	chr1:204490000-204500000,chr1:204390000-204400000	1	0
chr1	204140000	204150000	chr1	204460000	204470000	chr1:204140000-204150000,chr1:204460000-204470000	1	0
chr1	204150000	204160000	chr1	204460000	204470000	chr1:204150000-204160000,chr1:204460000-204470000	1	0
chr1	204250000	204260000	chr1	204460000	204470000	chr1:204250000-204260000,chr1:204460000-204470000	1	0
chr1	204400000	204410000	chr1	205290000	205300000	chr1:204400000-204410000,chr1:205290000-205300000	1	0
chr1	204410000	204420000	chr1	205290000	205300000	chr1:204410000-204420000,chr1:205290000-205300000	1	0
chr1	204490000	204500000	chr1	205290000	205300000	chr1:204490000-204500000,chr1:205290000-205300000	1	0
chr1	205120000	205130000	chr1	205290000	205300000	chr1:205120000-205130000,chr1:205290000-205300000	1	0
chr1	205220000	205230000	chr1	205290000	205300000	chr1:205220000-205230000,chr1:205290000-205300000	1	0
chr1	205440000	205450000	chr1	205290000	205300000	chr1:205440000-205450000,chr1:205290000-205300000	1	0
chr1	205450000	205460000	chr1	205290000	205300000	chr1:205450000-205460000,chr1:205290000-205300000	1	1
chr1	205500000	205510000	chr1	205290000	205300000	chr1:205500000-205510000,chr1:205290000-205300000	1	1
chr1	205510000	205520000	chr1	205290000	205300000	chr1:205510000-205520000,chr1:205290000-205300000	1	0
chr1	205590000	205600000	chr1	205290000	205300000	chr1:205590000-205600000,chr1:205290000-205300000	1	0
chr1	205620000	205630000	chr1	205290000	205300000	chr1:205620000-205630000,chr1:205290000-205300000	1	0
chr1	205740000	205750000	chr1	205290000	205300000	chr1:205740000-205750000,chr1:205290000-205300000	1	1
chr1	205750000	205760000	chr1	205290000	205300000	chr1:205750000-205760000,chr1:205290000-205300000	1	0
chr1	205770000	205780000	chr1	205290000	205300000	chr1:205770000-205780000,chr1:205290000-205300000	1	0
chr1	205440000	205450000	chr1	205660000	205670000	chr1:205440000-205450000,chr1:205660000-205670000	1	0
chr1	205450000	205460000	chr1	205660000	205670000	chr1:205450000-205460000,chr1:205660000-205670000	1	1
chr1	205590000	205600000	chr1	205660000	205670000	chr1:205590000-205600000,chr1:205660000-205670000	1	0
chr1	207030000	207040000	chr1	206560000	206570000	chr1:207030000-207040000,chr1:206560000-206570000	1	0
chr1	206630000	206640000	chr1	206570000	206580000	chr1:206630000-206640000,chr1:206570000-206580000	1	0
chr1	207030000	207040000	chr1	206570000	206580000	chr1:207030000-207040000,chr1:206570000-206580000	1	0
chr1	207030000	207040000	chr1	206580000	206590000	chr1:207030000-207040000,chr1:206580000-206590000	1	0
chr1	205620000	205630000	chr1	207330000	207340000	chr1:205620000-205630000,chr1:207330000-207340000	1	0
chr1	206460000	206470000	chr1	207330000	207340000	chr1:206460000-206470000,chr1:207330000-207340000	1	0
chr1	206610000	206620000	chr1	207330000	207340000	chr1:206610000-206620000,chr1:207330000-207340000	1	0
chr1	206630000	206640000	chr1	207330000	207340000	chr1:206630000-206640000,chr1:207330000-207340000	1	0
chr1	207030000	207040000	chr1	207330000	207340000	chr1:207030000-207040000,chr1:207330000-207340000	1	0
chr1	207040000	207050000	chr1	207330000	207340000	chr1:207040000-207050000,chr1:207330000-207340000	1	1
chr1	207050000	207060000	chr1	207330000	207340000	chr1:207050000-207060000,chr1:207330000-207340000	1	1
chr1	208240000	208250000	chr1	207330000	207340000	chr1:208240000-208250000,chr1:207330000-207340000	1	0
chr1	211260000	211270000	chr1	210860000	210870000	chr1:211260000-211270000,chr1:210860000-210870000	1	0
chr1	211820000	211830000	chr1	211940000	211950000	chr1:211820000-211830000,chr1:211940000-211950000	1	0
chr1	211830000	211840000	chr1	211940000	211950000	chr1:211830000-211840000,chr1:211940000-211950000	1	0
chr1	225880000	225890000	chr1	226110000	226120000	chr1:225880000-225890000,chr1:226110000-226120000	1	0
chr1	225420000	225430000	chr1	226120000	226130000	chr1:225420000-225430000,chr1:226120000-226130000	1	0
chr1	225650000	225660000	chr1	226120000	226130000	chr1:225650000-225660000,chr1:226120000-226130000	1	1
chr1	225770000	225780000	chr1	226120000	226130000	chr1:225770000-225780000,chr1:226120000-226130000	1	0
chr1	225880000	225890000	chr1	226120000	226130000	chr1:225880000-225890000,chr1:226120000-226130000	1	1
chr1	225990000	226000000	chr1	226120000	226130000	chr1:225990000-226000000,chr1:226120000-226130000	1	1
chr1	226180000	226190000	chr1	226120000	226130000	chr1:226180000-226190000,chr1:226120000-226130000	1	1
chr1	226210000	226220000	chr1	226120000	226130000	chr1:226210000-226220000,chr1:226120000-226130000	1	0
chr1	226220000	226230000	chr1	226120000	226130000	chr1:226220000-226230000,chr1:226120000-226130000	1	1
chr1	226300000	226310000	chr1	226120000	226130000	chr1:226300000-226310000,chr1:226120000-226130000	1	1
chr1	226400000	226410000	chr1	226120000	226130000	chr1:226400000-226410000,chr1:226120000-226130000	1	1
chr1	226540000	226550000	chr1	226120000	226130000	chr1:226540000-226550000,chr1:226120000-226130000	1	1
chr1	228090000	228100000	chr1	226120000	226130000	chr1:228090000-228100000,chr1:226120000-226130000	1	0
chr1	228090000	228100000	chr1	228640000	228650000	chr1:228090000-228100000,chr1:228640000-228650000	1	0
chr1	228100000	228110000	chr1	228640000	228650000	chr1:228100000-228110000,chr1:228640000-228650000	1	0
chr1	228160000	228170000	chr1	228640000	228650000	chr1:228160000-228170000,chr1:228640000-228650000	1	1
chr1	228400000	228410000	chr1	228640000	228650000	chr1:228400000-228410000,chr1:228640000-228650000	1	0
chr1	228410000	228420000	chr1	228640000	228650000	chr1:228410000-228420000,chr1:228640000-228650000	1	0
chr1	228490000	228500000	chr1	228640000	228650000	chr1:228490000-228500000,chr1:228640000-228650000	1	1
chr1	228730000	228740000	chr1	228640000	228650000	chr1:228730000-228740000,chr1:228640000-228650000	1	1
chr1	229270000	229280000	chr1	228640000	228650000	chr1:229270000-229280000,chr1:228640000-228650000	1	0
chr1	229300000	229310000	chr1	228640000	228650000	chr1:229300000-229310000,chr1:228640000-228650000	1	0
chr1	229430000	229440000	chr1	228640000	228650000	chr1:229430000-229440000,chr1:228640000-228650000	1	0
chr1	229300000	229310000	chr1	229200000	229210000	chr1:229300000-229310000,chr1:229200000-229210000	1	0
chr1	229620000	229630000	chr1	230100000	230110000	chr1:229620000-229630000,chr1:230100000-230110000	1	0
chr1	229620000	229630000	chr1	230110000	230120000	chr1:229620000-229630000,chr1:230110000-230120000	1	0
chr1	234350000	234360000	chr1	234520000	234530000	chr1:234350000-234360000,chr1:234520000-234530000	1	0
chr1	234460000	234470000	chr1	234520000	234530000	chr1:234460000-234470000,chr1:234520000-234530000	1	0
chr1	234590000	234600000	chr1	234520000	234530000	chr1:234590000-234600000,chr1:234520000-234530000	1	1
chr1	234350000	234360000	chr1	234670000	234680000	chr1:234350000-234360000,chr1:234670000-234680000	1	0
chr1	234460000	234470000	chr1	234670000	234680000	chr1:234460000-234470000,chr1:234670000-234680000	1	0
chr1	234590000	234600000	chr1	234670000	234680000	chr1:234590000-234600000,chr1:234670000-234680000	1	1
chr1	234350000	234360000	chr1	234710000	234720000	chr1:234350000-234360000,chr1:234710000-234720000	1	1
chr1	234460000	234470000	chr1	234710000	234720000	chr1:234460000-234470000,chr1:234710000-234720000	1	1
chr1	234590000	234600000	chr1	234710000	234720000	chr1:234590000-234600000,chr1:234710000-234720000	1	1
chr1	234600000	234610000	chr1	234710000	234720000	chr1:234600000-234610000,chr1:234710000-234720000	1	1
chr1	234610000	234620000	chr1	234710000	234720000	chr1:234610000-234620000,chr1:234710000-234720000	1	1
chr1	235120000	235130000	chr1	234710000	234720000	chr1:235120000-235130000,chr1:234710000-234720000	1	0
chr1	234350000	234360000	chr1	234720000	234730000	chr1:234350000-234360000,chr1:234720000-234730000	1	1
chr1	234460000	234470000	chr1	234720000	234730000	chr1:234460000-234470000,chr1:234720000-234730000	1	1
chr1	234480000	234490000	chr1	234720000	234730000	chr1:234480000-234490000,chr1:234720000-234730000	1	0
chr1	234590000	234600000	chr1	234720000	234730000	chr1:234590000-234600000,chr1:234720000-234730000	1	1
chr1	234600000	234610000	chr1	234720000	234730000	chr1:234600000-234610000,chr1:234720000-234730000	1	1
chr1	234610000	234620000	chr1	234720000	234730000	chr1:234610000-234620000,chr1:234720000-234730000	1	1
chr1	235120000	235130000	chr1	234720000	234730000	chr1:235120000-235130000,chr1:234720000-234730000	1	1
chr1	235320000	235330000	chr1	234720000	234730000	chr1:235320000-235330000,chr1:234720000-234730000	1	0
chr1	234350000	234360000	chr1	234760000	234770000	chr1:234350000-234360000,chr1:234760000-234770000	1	1
chr1	234370000	234380000	chr1	234760000	234770000	chr1:234370000-234380000,chr1:234760000-234770000	1	0
chr1	234460000	234470000	chr1	234760000	234770000	chr1:234460000-234470000,chr1:234760000-234770000	1	0
chr1	234590000	234600000	chr1	234760000	234770000	chr1:234590000-234600000,chr1:234760000-234770000	1	1
chr1	234600000	234610000	chr1	234760000	234770000	chr1:234600000-234610000,chr1:234760000-234770000	1	1
chr1	234610000	234620000	chr1	234760000	234770000	chr1:234610000-234620000,chr1:234760000-234770000	1	1
chr1	235120000	235130000	chr1	234760000	234770000	chr1:235120000-235130000,chr1:234760000-234770000	1	0
chr1	234350000	234360000	chr1	234770000	234780000	chr1:234350000-234360000,chr1:234770000-234780000	1	1
chr1	234590000	234600000	chr1	234770000	234780000	chr1:234590000-234600000,chr1:234770000-234780000	1	0
chr1	234600000	234610000	chr1	234770000	234780000	chr1:234600000-234610000,chr1:234770000-234780000	1	0
chr1	234350000	234360000	chr1	234840000	234850000	chr1:234350000-234360000,chr1:234840000-234850000	1	0
chr1	234590000	234600000	chr1	234840000	234850000	chr1:234590000-234600000,chr1:234840000-234850000	1	1
chr1	234600000	234610000	chr1	234840000	234850000	chr1:234600000-234610000,chr1:234840000-234850000	1	0
chr1	234460000	234470000	chr1	234870000	234880000	chr1:234460000-234470000,chr1:234870000-234880000	1	0
chr1	234590000	234600000	chr1	234870000	234880000	chr1:234590000-234600000,chr1:234870000-234880000	1	1
chr1	234600000	234610000	chr1	234870000	234880000	chr1:234600000-234610000,chr1:234870000-234880000	1	0
chr1	234610000	234620000	chr1	234870000	234880000	chr1:234610000-234620000,chr1:234870000-234880000	1	0
chr1	235120000	235130000	chr1	234870000	234880000	chr1:235120000-235130000,chr1:234870000-234880000	1	0
chr1	235320000	235330000	chr1	234870000	234880000	chr1:235320000-235330000,chr1:234870000-234880000	1	0
chr1	234590000	234600000	chr1	234930000	234940000	chr1:234590000-234600000,chr1:234930000-234940000	1	0
chr1	234590000	234600000	chr1	234950000	234960000	chr1:234590000-234600000,chr1:234950000-234960000	1	1
chr1	234600000	234610000	chr1	234950000	234960000	chr1:234600000-234610000,chr1:234950000-234960000	1	0
chr1	234610000	234620000	chr1	234950000	234960000	chr1:234610000-234620000,chr1:234950000-234960000	1	1
chr1	234350000	234360000	chr1	234960000	234970000	chr1:234350000-234360000,chr1:234960000-234970000	1	0
chr1	234460000	234470000	chr1	234960000	234970000	chr1:234460000-234470000,chr1:234960000-234970000	1	0
chr1	234590000	234600000	chr1	234960000	234970000	chr1:234590000-234600000,chr1:234960000-234970000	1	1
chr1	234600000	234610000	chr1	234960000	234970000	chr1:234600000-234610000,chr1:234960000-234970000	1	1
chr1	234610000	234620000	chr1	234960000	234970000	chr1:234610000-234620000,chr1:234960000-234970000	1	1
chr1	234350000	234360000	chr1	234970000	234980000	chr1:234350000-234360000,chr1:234970000-234980000	1	0
chr1	234460000	234470000	chr1	234970000	234980000	chr1:234460000-234470000,chr1:234970000-234980000	1	0
chr1	234590000	234600000	chr1	234970000	234980000	chr1:234590000-234600000,chr1:234970000-234980000	1	1
chr1	234600000	234610000	chr1	234970000	234980000	chr1:234600000-234610000,chr1:234970000-234980000	1	1
chr1	234610000	234620000	chr1	234970000	234980000	chr1:234610000-234620000,chr1:234970000-234980000	1	1
chr1	235120000	235130000	chr1	234970000	234980000	chr1:235120000-235130000,chr1:234970000-234980000	1	0
chr1	234350000	234360000	chr1	234980000	234990000	chr1:234350000-234360000,chr1:234980000-234990000	1	0
chr1	234590000	234600000	chr1	234980000	234990000	chr1:234590000-234600000,chr1:234980000-234990000	1	1
chr1	234600000	234610000	chr1	234980000	234990000	chr1:234600000-234610000,chr1:234980000-234990000	1	1
chr1	234610000	234620000	chr1	234980000	234990000	chr1:234610000-234620000,chr1:234980000-234990000	1	1
chr1	234350000	234360000	chr1	234990000	235000000	chr1:234350000-234360000,chr1:234990000-235000000	1	0
chr1	234590000	234600000	chr1	234990000	235000000	chr1:234590000-234600000,chr1:234990000-235000000	1	1
chr1	234600000	234610000	chr1	234990000	235000000	chr1:234600000-234610000,chr1:234990000-235000000	1	1
chr1	234610000	234620000	chr1	234990000	235000000	chr1:234610000-234620000,chr1:234990000-235000000	1	1
chr1	235120000	235130000	chr1	234990000	235000000	chr1:235120000-235130000,chr1:234990000-235000000	1	0
chr1	234590000	234600000	chr1	235010000	235020000	chr1:234590000-234600000,chr1:235010000-235020000	1	0
chr1	234350000	234360000	chr1	235040000	235050000	chr1:234350000-234360000,chr1:235040000-235050000	1	0
chr1	234460000	234470000	chr1	235040000	235050000	chr1:234460000-234470000,chr1:235040000-235050000	1	0
chr1	234590000	234600000	chr1	235040000	235050000	chr1:234590000-234600000,chr1:235040000-235050000	1	1
chr1	234370000	234380000	chr1	235070000	235080000	chr1:234370000-234380000,chr1:235070000-235080000	1	0
chr1	234590000	234600000	chr1	235070000	235080000	chr1:234590000-234600000,chr1:235070000-235080000	1	1
chr1	234600000	234610000	chr1	235070000	235080000	chr1:234600000-234610000,chr1:235070000-235080000	1	1
chr1	234610000	234620000	chr1	235070000	235080000	chr1:234610000-234620000,chr1:235070000-235080000	1	1
chr1	235320000	235330000	chr1	235070000	235080000	chr1:235320000-235330000,chr1:235070000-235080000	1	0
chr1	234350000	234360000	chr1	235080000	235090000	chr1:234350000-234360000,chr1:235080000-235090000	1	1
chr1	234460000	234470000	chr1	235080000	235090000	chr1:234460000-234470000,chr1:235080000-235090000	1	0
chr1	234590000	234600000	chr1	235080000	235090000	chr1:234590000-234600000,chr1:235080000-235090000	1	1
chr1	234600000	234610000	chr1	235080000	235090000	chr1:234600000-234610000,chr1:235080000-235090000	1	1
chr1	234610000	234620000	chr1	235080000	235090000	chr1:234610000-234620000,chr1:235080000-235090000	1	1
chr1	235320000	235330000	chr1	235080000	235090000	chr1:235320000-235330000,chr1:235080000-235090000	1	0
chr1	234600000	234610000	chr1	235100000	235110000	chr1:234600000-234610000,chr1:235100000-235110000	1	0
chr1	234610000	234620000	chr1	235100000	235110000	chr1:234610000-234620000,chr1:235100000-235110000	1	0
chr1	235860000	235870000	chr1	235500000	235510000	chr1:235860000-235870000,chr1:235500000-235510000	1	0
chr1	235320000	235330000	chr1	235990000	236000000	chr1:235320000-235330000,chr1:235990000-236000000	1	0
chr1	235860000	235870000	chr1	235990000	236000000	chr1:235860000-235870000,chr1:235990000-236000000	1	1
chr1	236060000	236070000	chr1	235990000	236000000	chr1:236060000-236070000,chr1:235990000-236000000	1	0
chr1	236520000	236530000	chr1	235990000	236000000	chr1:236520000-236530000,chr1:235990000-236000000	1	0
chr1	246490000	246500000	chr1	246580000	246590000	chr1:246490000-246500000,chr1:246580000-246590000	1	0
chr1	246780000	246790000	chr1	246580000	246590000	chr1:246780000-246790000,chr1:246580000-246590000	1	0
chr1	246790000	246800000	chr1	246580000	246590000	chr1:246790000-246800000,chr1:246580000-246590000	1	1
chr1	246930000	246940000	chr1	246580000	246590000	chr1:246930000-246940000,chr1:246580000-246590000	1	1
chr1	247070000	247080000	chr1	246580000	246590000	chr1:247070000-247080000,chr1:246580000-246590000	1	1
chr1	246490000	246500000	chr1	246870000	246880000	chr1:246490000-246500000,chr1:246870000-246880000	1	0
chr1	246780000	246790000	chr1	246870000	246880000	chr1:246780000-246790000,chr1:246870000-246880000	1	1
chr1	246790000	246800000	chr1	246870000	246880000	chr1:246790000-246800000,chr1:246870000-246880000	1	1
chr1	246930000	246940000	chr1	246870000	246880000	chr1:246930000-246940000,chr1:246870000-246880000	1	0
chr1	246790000	246800000	chr1	2.47e+08	247010000	chr1:246790000-246800000,chr1:2.47e+08-247010000	1	0
chr1	246790000	246800000	chr1	247160000	247170000	chr1:246790000-246800000,chr1:247160000-247170000	1	0
chr1	246930000	246940000	chr1	247160000	247170000	chr1:246930000-246940000,chr1:247160000-247170000	1	0
chr1	247330000	247340000	chr1	247160000	247170000	chr1:247330000-247340000,chr1:247160000-247170000	1	0
chr2	8670000	8680000	chr2	8570000	8580000	chr2:8670000-8680000,chr2:8570000-8580000	1	1
chr2	8680000	8690000	chr2	8570000	8580000	chr2:8680000-8690000,chr2:8570000-8580000	1	0
chr2	8680000	8690000	chr2	8620000	8630000	chr2:8680000-8690000,chr2:8620000-8630000	1	0
chr2	10040000	10050000	chr2	9750000	9760000	chr2:10040000-10050000,chr2:9750000-9760000	1	0
chr2	10440000	10450000	chr2	10110000	10120000	chr2:10440000-10450000,chr2:10110000-10120000	1	0
chr2	10120000	10130000	chr2	10270000	10280000	chr2:10120000-10130000,chr2:10270000-10280000	1	0
chr2	10440000	10450000	chr2	10280000	10290000	chr2:10440000-10450000,chr2:10280000-10290000	1	0
chr2	10120000	10130000	chr2	10400000	10410000	chr2:10120000-10130000,chr2:10400000-10410000	1	0
chr2	11530000	11540000	chr2	11370000	11380000	chr2:11530000-11540000,chr2:11370000-11380000	1	0
chr2	11340000	11350000	chr2	11480000	11490000	chr2:11340000-11350000,chr2:11480000-11490000	1	0
chr2	11340000	11350000	chr2	11490000	11500000	chr2:11340000-11350000,chr2:11490000-11500000	1	0
chr2	19990000	20000000	chr2	20180000	20190000	chr2:19990000-20000000,chr2:20180000-20190000	1	0
chr2	20010000	20020000	chr2	20180000	20190000	chr2:20010000-20020000,chr2:20180000-20190000	1	0
chr2	20350000	20360000	chr2	20180000	20190000	chr2:20350000-20360000,chr2:20180000-20190000	1	0
chr2	20440000	20450000	chr2	20180000	20190000	chr2:20440000-20450000,chr2:20180000-20190000	1	0
chr2	20440000	20450000	chr2	20200000	20210000	chr2:20440000-20450000,chr2:20200000-20210000	1	0
chr2	20350000	20360000	chr2	20530000	20540000	chr2:20350000-20360000,chr2:20530000-20540000	1	0
chr2	20350000	20360000	chr2	20570000	20580000	chr2:20350000-20360000,chr2:20570000-20580000	1	0
chr2	20440000	20450000	chr2	20570000	20580000	chr2:20440000-20450000,chr2:20570000-20580000	1	0
chr2	21030000	21040000	chr2	20570000	20580000	chr2:21030000-21040000,chr2:20570000-20580000	1	0
chr2	21040000	21050000	chr2	20570000	20580000	chr2:21040000-21050000,chr2:20570000-20580000	1	0
chr2	20220000	20230000	chr2	20580000	20590000	chr2:20220000-20230000,chr2:20580000-20590000	1	0
chr2	20350000	20360000	chr2	20580000	20590000	chr2:20350000-20360000,chr2:20580000-20590000	1	0
chr2	20440000	20450000	chr2	20580000	20590000	chr2:20440000-20450000,chr2:20580000-20590000	1	0
chr2	21030000	21040000	chr2	20580000	20590000	chr2:21030000-21040000,chr2:20580000-20590000	1	0
chr2	21040000	21050000	chr2	20580000	20590000	chr2:21040000-21050000,chr2:20580000-20590000	1	0
chr2	20350000	20360000	chr2	20590000	20600000	chr2:20350000-20360000,chr2:20590000-20600000	1	0
chr2	20440000	20450000	chr2	20590000	20600000	chr2:20440000-20450000,chr2:20590000-20600000	1	0
chr2	21030000	21040000	chr2	20590000	20600000	chr2:21030000-21040000,chr2:20590000-20600000	1	0
chr2	21040000	21050000	chr2	20590000	20600000	chr2:21040000-21050000,chr2:20590000-20600000	1	0
chr2	20350000	20360000	chr2	20610000	20620000	chr2:20350000-20360000,chr2:20610000-20620000	1	0
chr2	20440000	20450000	chr2	20610000	20620000	chr2:20440000-20450000,chr2:20610000-20620000	1	0
chr2	21030000	21040000	chr2	20610000	20620000	chr2:21030000-21040000,chr2:20610000-20620000	1	0
chr2	21040000	21050000	chr2	20610000	20620000	chr2:21040000-21050000,chr2:20610000-20620000	1	0
chr2	28390000	28400000	chr2	28540000	28550000	chr2:28390000-28400000,chr2:28540000-28550000	1	0
chr2	28750000	28760000	chr2	28540000	28550000	chr2:28750000-28760000,chr2:28540000-28550000	1	0
chr2	36350000	36360000	chr2	36530000	36540000	chr2:36350000-36360000,chr2:36530000-36540000	1	0
chr2	42040000	42050000	chr2	42100000	42110000	chr2:42040000-42050000,chr2:42100000-42110000	1	1
chr2	42160000	42170000	chr2	42100000	42110000	chr2:42160000-42170000,chr2:42100000-42110000	1	0
chr2	42170000	42180000	chr2	42100000	42110000	chr2:42170000-42180000,chr2:42100000-42110000	1	1
chr2	42490000	42500000	chr2	42100000	42110000	chr2:42490000-42500000,chr2:42100000-42110000	1	0
chr2	42040000	42050000	chr2	42110000	42120000	chr2:42040000-42050000,chr2:42110000-42120000	1	0
chr2	42170000	42180000	chr2	42110000	42120000	chr2:42170000-42180000,chr2:42110000-42120000	1	0
chr2	42040000	42050000	chr2	42130000	42140000	chr2:42040000-42050000,chr2:42130000-42140000	1	0
chr2	42490000	42500000	chr2	42130000	42140000	chr2:42490000-42500000,chr2:42130000-42140000	1	0
chr2	42170000	42180000	chr2	42250000	42260000	chr2:42170000-42180000,chr2:42250000-42260000	1	0
chr2	42360000	42370000	chr2	42250000	42260000	chr2:42360000-42370000,chr2:42250000-42260000	1	0
chr2	42490000	42500000	chr2	42250000	42260000	chr2:42490000-42500000,chr2:42250000-42260000	1	0
chr2	43220000	43230000	chr2	42800000	42810000	chr2:43220000-43230000,chr2:42800000-42810000	1	0
chr2	42360000	42370000	chr2	42810000	42820000	chr2:42360000-42370000,chr2:42810000-42820000	1	0
chr2	42490000	42500000	chr2	42810000	42820000	chr2:42490000-42500000,chr2:42810000-42820000	1	0
chr2	43220000	43230000	chr2	42810000	42820000	chr2:43220000-43230000,chr2:42810000-42820000	1	0
chr2	43590000	43600000	chr2	42810000	42820000	chr2:43590000-43600000,chr2:42810000-42820000	1	0
chr2	42490000	42500000	chr2	42920000	42930000	chr2:42490000-42500000,chr2:42920000-42930000	1	1
chr2	42790000	42800000	chr2	42920000	42930000	chr2:42790000-42800000,chr2:42920000-42930000	1	0
chr2	43830000	43840000	chr2	42920000	42930000	chr2:43830000-43840000,chr2:42920000-42930000	1	0
chr2	42490000	42500000	chr2	42970000	42980000	chr2:42490000-42500000,chr2:42970000-42980000	1	0
chr2	42790000	42800000	chr2	42970000	42980000	chr2:42790000-42800000,chr2:42970000-42980000	1	1
chr2	43220000	43230000	chr2	42970000	42980000	chr2:43220000-43230000,chr2:42970000-42980000	1	0
chr2	43830000	43840000	chr2	42970000	42980000	chr2:43830000-43840000,chr2:42970000-42980000	1	0
chr2	42490000	42500000	chr2	42980000	42990000	chr2:42490000-42500000,chr2:42980000-42990000	1	0
chr2	42790000	42800000	chr2	42980000	42990000	chr2:42790000-42800000,chr2:42980000-42990000	1	0
chr2	43220000	43230000	chr2	42980000	42990000	chr2:43220000-43230000,chr2:42980000-42990000	1	0
chr2	42360000	42370000	chr2	43150000	43160000	chr2:42360000-42370000,chr2:43150000-43160000	1	0
chr2	42790000	42800000	chr2	43150000	43160000	chr2:42790000-42800000,chr2:43150000-43160000	1	0
chr2	43220000	43230000	chr2	43150000	43160000	chr2:43220000-43230000,chr2:43150000-43160000	1	0
chr2	43590000	43600000	chr2	43150000	43160000	chr2:43590000-43600000,chr2:43150000-43160000	1	0
chr2	43220000	43230000	chr2	43160000	43170000	chr2:43220000-43230000,chr2:43160000-43170000	1	0
chr2	42360000	42370000	chr2	43190000	43200000	chr2:42360000-42370000,chr2:43190000-43200000	1	0
chr2	42490000	42500000	chr2	43190000	43200000	chr2:42490000-42500000,chr2:43190000-43200000	1	0
chr2	42790000	42800000	chr2	43190000	43200000	chr2:42790000-42800000,chr2:43190000-43200000	1	0
chr2	43590000	43600000	chr2	43190000	43200000	chr2:43590000-43600000,chr2:43190000-43200000	1	0
chr2	43590000	43600000	chr2	43800000	43810000	chr2:43590000-43600000,chr2:43800000-43810000	1	0
chr2	47370000	47380000	chr2	47310000	47320000	chr2:47370000-47380000,chr2:47310000-47320000	1	0
chr2	54450000	54460000	chr2	54550000	54560000	chr2:54450000-54460000,chr2:54550000-54560000	1	0
chr2	54660000	54670000	chr2	54550000	54560000	chr2:54660000-54670000,chr2:54550000-54560000	1	1
chr2	54720000	54730000	chr2	54550000	54560000	chr2:54720000-54730000,chr2:54550000-54560000	1	0
chr2	54660000	54670000	chr2	54560000	54570000	chr2:54660000-54670000,chr2:54560000-54570000	1	1
chr2	54660000	54670000	chr2	54570000	54580000	chr2:54660000-54670000,chr2:54570000-54580000	1	0
chr2	54660000	54670000	chr2	54580000	54590000	chr2:54660000-54670000,chr2:54580000-54590000	1	0
chr2	61530000	61540000	chr2	61760000	61770000	chr2:61530000-61540000,chr2:61760000-61770000	1	0
chr2	68460000	68470000	chr2	68360000	68370000	chr2:68460000-68470000,chr2:68360000-68370000	1	0
chr2	84450000	84460000	chr2	84920000	84930000	chr2:84450000-84460000,chr2:84920000-84930000	1	0
chr2	85320000	85330000	chr2	84920000	84930000	chr2:85320000-85330000,chr2:84920000-84930000	1	0
chr2	85410000	85420000	chr2	84920000	84930000	chr2:85410000-85420000,chr2:84920000-84930000	1	0
chr2	85540000	85550000	chr2	86030000	86040000	chr2:85540000-85550000,chr2:86030000-86040000	1	0
chr2	86190000	86200000	chr2	86030000	86040000	chr2:86190000-86200000,chr2:86030000-86040000	1	0
chr2	86330000	86340000	chr2	86210000	86220000	chr2:86330000-86340000,chr2:86210000-86220000	1	0
chr2	86620000	86630000	chr2	86210000	86220000	chr2:86620000-86630000,chr2:86210000-86220000	1	0
chr2	86800000	86810000	chr2	87070000	87080000	chr2:86800000-86810000,chr2:87070000-87080000	1	0
chr2	96320000	96330000	chr2	96550000	96560000	chr2:96320000-96330000,chr2:96550000-96560000	1	0
chr2	96330000	96340000	chr2	96550000	96560000	chr2:96330000-96340000,chr2:96550000-96560000	1	0
chr2	101890000	101900000	chr2	101960000	101970000	chr2:101890000-101900000,chr2:101960000-101970000	1	0
chr2	112760000	112770000	chr2	112620000	112630000	chr2:112760000-112770000,chr2:112620000-112630000	1	0
chr2	112640000	112650000	chr2	112810000	112820000	chr2:112640000-112650000,chr2:112810000-112820000	1	0
chr2	117990000	118000000	chr2	117820000	117830000	chr2:117990000-118000000,chr2:117820000-117830000	1	0
chr2	128310000	128320000	chr2	128190000	128200000	chr2:128310000-128320000,chr2:128190000-128200000	1	0
chr2	143170000	143180000	chr2	142850000	142860000	chr2:143170000-143180000,chr2:142850000-142860000	1	0
chr2	169580000	169590000	chr2	169710000	169720000	chr2:169580000-169590000,chr2:169710000-169720000	1	0
chr2	169820000	169830000	chr2	169710000	169720000	chr2:169820000-169830000,chr2:169710000-169720000	1	0
chr2	191020000	191030000	chr2	191240000	191250000	chr2:191020000-191030000,chr2:191240000-191250000	1	0
chr2	199950000	199960000	chr2	200640000	200650000	chr2:199950000-199960000,chr2:200640000-200650000	1	0
chr2	201180000	201190000	chr2	201120000	201130000	chr2:201180000-201190000,chr2:201120000-201130000	1	0
chr2	207760000	207770000	chr2	207930000	207940000	chr2:207760000-207770000,chr2:207930000-207940000	1	0
chr2	210170000	210180000	chr2	210540000	210550000	chr2:210170000-210180000,chr2:210540000-210550000	1	0
chr2	210470000	210480000	chr2	210540000	210550000	chr2:210470000-210480000,chr2:210540000-210550000	1	1
chr2	215430000	215440000	chr2	215690000	215700000	chr2:215430000-215440000,chr2:215690000-215700000	1	0
chr2	215430000	215440000	chr2	215830000	215840000	chr2:215430000-215440000,chr2:215830000-215840000	1	0
chr2	218270000	218280000	chr2	218570000	218580000	chr2:218270000-218280000,chr2:218570000-218580000	1	0
chr2	218290000	218300000	chr2	218570000	218580000	chr2:218290000-218300000,chr2:218570000-218580000	1	0
chr2	218320000	218330000	chr2	218570000	218580000	chr2:218320000-218330000,chr2:218570000-218580000	1	0
chr2	218350000	218360000	chr2	218570000	218580000	chr2:218350000-218360000,chr2:218570000-218580000	1	0
chr2	218390000	218400000	chr2	218570000	218580000	chr2:218390000-218400000,chr2:218570000-218580000	1	1
chr2	218400000	218410000	chr2	218570000	218580000	chr2:218400000-218410000,chr2:218570000-218580000	1	1
chr2	218630000	218640000	chr2	218570000	218580000	chr2:218630000-218640000,chr2:218570000-218580000	1	0
chr2	218650000	218660000	chr2	218570000	218580000	chr2:218650000-218660000,chr2:218570000-218580000	1	1
chr2	218660000	218670000	chr2	218570000	218580000	chr2:218660000-218670000,chr2:218570000-218580000	1	1
chr2	218670000	218680000	chr2	218570000	218580000	chr2:218670000-218680000,chr2:218570000-218580000	1	1
chr2	219290000	219300000	chr2	218900000	218910000	chr2:219290000-219300000,chr2:218900000-218910000	1	0
chr2	231040000	231050000	chr2	230970000	230980000	chr2:231040000-231050000,chr2:230970000-230980000	1	0
chr2	231450000	231460000	chr2	231600000	231610000	chr2:231450000-231460000,chr2:231600000-231610000	1	0
chr2	231460000	231470000	chr2	231600000	231610000	chr2:231460000-231470000,chr2:231600000-231610000	1	0
chr2	231700000	231710000	chr2	231600000	231610000	chr2:231700000-231710000,chr2:231600000-231610000	1	0
chr2	230220000	230230000	chr2	231610000	231620000	chr2:230220000-230230000,chr2:231610000-231620000	1	0
chr2	230870000	230880000	chr2	231610000	231620000	chr2:230870000-230880000,chr2:231610000-231620000	1	0
chr2	231450000	231460000	chr2	231610000	231620000	chr2:231450000-231460000,chr2:231610000-231620000	1	0
chr2	231460000	231470000	chr2	231610000	231620000	chr2:231460000-231470000,chr2:231610000-231620000	1	0
chr2	231700000	231710000	chr2	231610000	231620000	chr2:231700000-231710000,chr2:231610000-231620000	1	0
chr2	231450000	231460000	chr2	231660000	231670000	chr2:231450000-231460000,chr2:231660000-231670000	1	0
chr2	231460000	231470000	chr2	231660000	231670000	chr2:231460000-231470000,chr2:231660000-231670000	1	0
chr2	231450000	231460000	chr2	231670000	231680000	chr2:231450000-231460000,chr2:231670000-231680000	1	0
chr2	231460000	231470000	chr2	231670000	231680000	chr2:231460000-231470000,chr2:231670000-231680000	1	0
chr2	231450000	231460000	chr2	231680000	231690000	chr2:231450000-231460000,chr2:231680000-231690000	1	0
chr2	231460000	231470000	chr2	231680000	231690000	chr2:231460000-231470000,chr2:231680000-231690000	1	1
chr2	231780000	231790000	chr2	231680000	231690000	chr2:231780000-231790000,chr2:231680000-231690000	1	1
chr2	231790000	231800000	chr2	231680000	231690000	chr2:231790000-231800000,chr2:231680000-231690000	1	0
chr2	232550000	232560000	chr2	231680000	231690000	chr2:232550000-232560000,chr2:231680000-231690000	1	0
chr2	233010000	233020000	chr2	232870000	232880000	chr2:233010000-233020000,chr2:232870000-232880000	1	0
chr2	233010000	233020000	chr2	233140000	233150000	chr2:233010000-233020000,chr2:233140000-233150000	1	0
chr2	233060000	233070000	chr2	233140000	233150000	chr2:233060000-233070000,chr2:233140000-233150000	1	0
chr2	233010000	233020000	chr2	233160000	233170000	chr2:233010000-233020000,chr2:233160000-233170000	1	0
chr2	240020000	240030000	chr2	240250000	240260000	chr2:240020000-240030000,chr2:240250000-240260000	1	0
chr2	240130000	240140000	chr2	240250000	240260000	chr2:240130000-240140000,chr2:240250000-240260000	1	1
chr2	240450000	240460000	chr2	240250000	240260000	chr2:240450000-240460000,chr2:240250000-240260000	1	0
chr2	240460000	240470000	chr2	240250000	240260000	chr2:240460000-240470000,chr2:240250000-240260000	1	0
chr3	9730000	9740000	chr3	9670000	9680000	chr3:9730000-9740000,chr3:9670000-9680000	1	0
chr3	9740000	9750000	chr3	9670000	9680000	chr3:9740000-9750000,chr3:9670000-9680000	1	0
chr3	9790000	9800000	chr3	9860000	9870000	chr3:9790000-9800000,chr3:9860000-9870000	1	0
chr3	14120000	14130000	chr3	13260000	13270000	chr3:14120000-14130000,chr3:13260000-13270000	1	0
chr3	31980000	31990000	chr3	31640000	31650000	chr3:31980000-31990000,chr3:31640000-31650000	1	0
chr3	32810000	32820000	chr3	32420000	32430000	chr3:32810000-32820000,chr3:32420000-32430000	1	0
chr3	32570000	32580000	chr3	32780000	32790000	chr3:32570000-32580000,chr3:32780000-32790000	1	0
chr3	32680000	32690000	chr3	32780000	32790000	chr3:32680000-32690000,chr3:32780000-32790000	1	0
chr3	49020000	49030000	chr3	49080000	49090000	chr3:49020000-49030000,chr3:49080000-49090000	1	0
chr3	49720000	49730000	chr3	50200000	50210000	chr3:49720000-49730000,chr3:50200000-50210000	1	0
chr3	50090000	50100000	chr3	50200000	50210000	chr3:50090000-50100000,chr3:50200000-50210000	1	0
chr3	50260000	50270000	chr3	50200000	50210000	chr3:50260000-50270000,chr3:50200000-50210000	1	1
chr3	50270000	50280000	chr3	50200000	50210000	chr3:50270000-50280000,chr3:50200000-50210000	1	1
chr3	50290000	50300000	chr3	50200000	50210000	chr3:50290000-50300000,chr3:50200000-50210000	1	1
chr3	50320000	50330000	chr3	50200000	50210000	chr3:50320000-50330000,chr3:50200000-50210000	1	0
chr3	50350000	50360000	chr3	50200000	50210000	chr3:50350000-50360000,chr3:50200000-50210000	1	0
chr3	51500000	51510000	chr3	51590000	51600000	chr3:51500000-51510000,chr3:51590000-51600000	1	1
chr3	51660000	51670000	chr3	51590000	51600000	chr3:51660000-51670000,chr3:51590000-51600000	1	0
chr3	52670000	52680000	chr3	52730000	52740000	chr3:52670000-52680000,chr3:52730000-52740000	1	0
chr3	53130000	53140000	chr3	53230000	53240000	chr3:53130000-53140000,chr3:53230000-53240000	1	0
chr3	71580000	71590000	chr3	71410000	71420000	chr3:71580000-71590000,chr3:71410000-71420000	1	0
chr3	119460000	119470000	chr3	119790000	119800000	chr3:119460000-119470000,chr3:119790000-119800000	1	0
chr3	119490000	119500000	chr3	119790000	119800000	chr3:119490000-119500000,chr3:119790000-119800000	1	0
chr3	119670000	119680000	chr3	119790000	119800000	chr3:119670000-119680000,chr3:119790000-119800000	1	0
chr3	120090000	120100000	chr3	119790000	119800000	chr3:120090000-120100000,chr3:119790000-119800000	1	0
chr3	123580000	123590000	chr3	123750000	123760000	chr3:123580000-123590000,chr3:123750000-123760000	1	0
chr3	124880000	124890000	chr3	124700000	124710000	chr3:124880000-124890000,chr3:124700000-124710000	1	0
chr3	125590000	125600000	chr3	124830000	124840000	chr3:125590000-125600000,chr3:124830000-124840000	1	0
chr3	128480000	128490000	chr3	128610000	128620000	chr3:128480000-128490000,chr3:128610000-128620000	1	0
chr3	148980000	148990000	chr3	148600000	148610000	chr3:148980000-148990000,chr3:148600000-148610000	1	0
chr3	149220000	149230000	chr3	149400000	149410000	chr3:149220000-149230000,chr3:149400000-149410000	1	0
chr3	149650000	149660000	chr3	149400000	149410000	chr3:149650000-149660000,chr3:149400000-149410000	1	0
chr3	150540000	150550000	chr3	149740000	149750000	chr3:150540000-150550000,chr3:149740000-149750000	1	0
chr3	150540000	150550000	chr3	150730000	150740000	chr3:150540000-150550000,chr3:150730000-150740000	1	1
chr3	171810000	171820000	chr3	171870000	171880000	chr3:171810000-171820000,chr3:171870000-171880000	1	0
chr3	172040000	172050000	chr3	171960000	171970000	chr3:172040000-172050000,chr3:171960000-171970000	1	0
chr3	172040000	172050000	chr3	172130000	172140000	chr3:172040000-172050000,chr3:172130000-172140000	1	0
chr3	177190000	177200000	chr3	177350000	177360000	chr3:177190000-177200000,chr3:177350000-177360000	1	0
chr3	186610000	186620000	chr3	186520000	186530000	chr3:186610000-186620000,chr3:186520000-186530000	1	0
chr3	188150000	188160000	chr3	188030000	188040000	chr3:188150000-188160000,chr3:188030000-188040000	1	0
chr3	188150000	188160000	chr3	188290000	188300000	chr3:188150000-188160000,chr3:188290000-188300000	1	0
chr3	194340000	194350000	chr3	194140000	194150000	chr3:194340000-194350000,chr3:194140000-194150000	1	1
chr3	194350000	194360000	chr3	194140000	194150000	chr3:194350000-194360000,chr3:194140000-194150000	1	0
chr3	194130000	194140000	chr3	194320000	194330000	chr3:194130000-194140000,chr3:194320000-194330000	1	1
chr3	197290000	197300000	chr3	197510000	197520000	chr3:197290000-197300000,chr3:197510000-197520000	1	0
chr3	197290000	197300000	chr3	197520000	197530000	chr3:197290000-197300000,chr3:197520000-197530000	1	0
chr4	2960000	2970000	chr4	3780000	3790000	chr4:2960000-2970000,chr4:3780000-3790000	1	0
chr4	2960000	2970000	chr4	3820000	3830000	chr4:2960000-2970000,chr4:3820000-3830000	1	0
chr4	4240000	4250000	chr4	3820000	3830000	chr4:4240000-4250000,chr4:3820000-3830000	1	0
chr4	4290000	4300000	chr4	3820000	3830000	chr4:4290000-4300000,chr4:3820000-3830000	1	0
chr4	4540000	4550000	chr4	3820000	3830000	chr4:4540000-4550000,chr4:3820000-3830000	1	0
chr4	6640000	6650000	chr4	6300000	6310000	chr4:6640000-6650000,chr4:6300000-6310000	1	0
chr4	6640000	6650000	chr4	6730000	6740000	chr4:6640000-6650000,chr4:6730000-6740000	1	0
chr4	6670000	6680000	chr4	6730000	6740000	chr4:6670000-6680000,chr4:6730000-6740000	1	0
chr4	6640000	6650000	chr4	6890000	6900000	chr4:6640000-6650000,chr4:6890000-6900000	1	0
chr4	6700000	6710000	chr4	6890000	6900000	chr4:6700000-6710000,chr4:6890000-6900000	1	0
chr4	38660000	38670000	chr4	38600000	38610000	chr4:38660000-38670000,chr4:38600000-38610000	1	0
chr4	40190000	40200000	chr4	40300000	40310000	chr4:40190000-40200000,chr4:40300000-40310000	1	0
chr4	69050000	69060000	chr4	69830000	69840000	chr4:69050000-69060000,chr4:69830000-69840000	1	0
chr4	73250000	73260000	chr4	73440000	73450000	chr4:73250000-73260000,chr4:73440000-73450000	1	0
chr4	78050000	78060000	chr4	78160000	78170000	chr4:78050000-78060000,chr4:78160000-78170000	1	0
chr4	87390000	87400000	chr4	87890000	87900000	chr4:87390000-87400000,chr4:87890000-87900000	1	0
chr4	87420000	87430000	chr4	87890000	87900000	chr4:87420000-87430000,chr4:87890000-87900000	1	0
chr4	87970000	87980000	chr4	87890000	87900000	chr4:87970000-87980000,chr4:87890000-87900000	1	1
chr4	8.8e+07	88010000	chr4	87890000	87900000	chr4:8.8e+07-88010000,chr4:87890000-87900000	1	0
chr4	123390000	123400000	chr4	123470000	123480000	chr4:123390000-123400000,chr4:123470000-123480000	1	0
chr4	139290000	139300000	chr4	139080000	139090000	chr4:139290000-139300000,chr4:139080000-139090000	1	0
chr4	183500000	183510000	chr4	183410000	183420000	chr4:183500000-183510000,chr4:183410000-183420000	1	0
chr4	184470000	184480000	chr4	184340000	184350000	chr4:184470000-184480000,chr4:184340000-184350000	1	0
chr4	184640000	184650000	chr4	184340000	184350000	chr4:184640000-184650000,chr4:184340000-184350000	1	0
chr4	184730000	184740000	chr4	184340000	184350000	chr4:184730000-184740000,chr4:184340000-184350000	1	0
chr5	1180000	1190000	chr5	1100000	1110000	chr5:1180000-1190000,chr5:1100000-1110000	1	1
chr5	14140000	14150000	chr5	14200000	14210000	chr5:14140000-14150000,chr5:14200000-14210000	1	0
chr5	32170000	32180000	chr5	32590000	32600000	chr5:32170000-32180000,chr5:32590000-32600000	1	0
chr5	32440000	32450000	chr5	32590000	32600000	chr5:32440000-32450000,chr5:32590000-32600000	1	0
chr5	32530000	32540000	chr5	32590000	32600000	chr5:32530000-32540000,chr5:32590000-32600000	1	0
chr5	33440000	33450000	chr5	32590000	32600000	chr5:33440000-33450000,chr5:32590000-32600000	1	0
chr5	43480000	43490000	chr5	42990000	43000000	chr5:43480000-43490000,chr5:42990000-43000000	1	0
chr5	43310000	43320000	chr5	4.3e+07	43010000	chr5:43310000-43320000,chr5:4.3e+07-43010000	1	0
chr5	43310000	43320000	chr5	43020000	43030000	chr5:43310000-43320000,chr5:43020000-43030000	1	0
chr5	43480000	43490000	chr5	43020000	43030000	chr5:43480000-43490000,chr5:43020000-43030000	1	1
chr5	55980000	55990000	chr5	56350000	56360000	chr5:55980000-55990000,chr5:56350000-56360000	1	0
chr5	55990000	56000000	chr5	56350000	56360000	chr5:55990000-56000000,chr5:56350000-56360000	1	1
chr5	56120000	56130000	chr5	56350000	56360000	chr5:56120000-56130000,chr5:56350000-56360000	1	0
chr5	56480000	56490000	chr5	56350000	56360000	chr5:56480000-56490000,chr5:56350000-56360000	1	1
chr5	56810000	56820000	chr5	56350000	56360000	chr5:56810000-56820000,chr5:56350000-56360000	1	0
chr5	68210000	68220000	chr5	67770000	67780000	chr5:68210000-68220000,chr5:67770000-67780000	1	0
chr5	71450000	71460000	chr5	71690000	71700000	chr5:71450000-71460000,chr5:71690000-71700000	1	0
chr5	71580000	71590000	chr5	71690000	71700000	chr5:71580000-71590000,chr5:71690000-71700000	1	0
chr5	74630000	74640000	chr5	74500000	74510000	chr5:74630000-74640000,chr5:74500000-74510000	1	0
chr5	74860000	74870000	chr5	74500000	74510000	chr5:74860000-74870000,chr5:74500000-74510000	1	0
chr5	74760000	74770000	chr5	76730000	76740000	chr5:74760000-74770000,chr5:76730000-76740000	1	0
chr5	78980000	78990000	chr5	79540000	79550000	chr5:78980000-78990000,chr5:79540000-79550000	1	0
chr5	79070000	79080000	chr5	79540000	79550000	chr5:79070000-79080000,chr5:79540000-79550000	1	0
chr5	79610000	79620000	chr5	79540000	79550000	chr5:79610000-79620000,chr5:79540000-79550000	1	1
chr5	79610000	79620000	chr5	80480000	80490000	chr5:79610000-79620000,chr5:80480000-80490000	1	0
chr5	81230000	81240000	chr5	80480000	80490000	chr5:81230000-81240000,chr5:80480000-80490000	1	0
chr5	81300000	81310000	chr5	80480000	80490000	chr5:81300000-81310000,chr5:80480000-80490000	1	0
chr5	100530000	100540000	chr5	100050000	100060000	chr5:100530000-100540000,chr5:100050000-100060000	1	0
chr5	132290000	132300000	chr5	132360000	132370000	chr5:132290000-132300000,chr5:132360000-132370000	1	0
chr5	132810000	132820000	chr5	132360000	132370000	chr5:132810000-132820000,chr5:132360000-132370000	1	0
chr5	132820000	132830000	chr5	132360000	132370000	chr5:132820000-132830000,chr5:132360000-132370000	1	0
chr5	132830000	132840000	chr5	132360000	132370000	chr5:132830000-132840000,chr5:132360000-132370000	1	0
chr5	132860000	132870000	chr5	132360000	132370000	chr5:132860000-132870000,chr5:132360000-132370000	1	0
chr5	134400000	134410000	chr5	134550000	134560000	chr5:134400000-134410000,chr5:134550000-134560000	1	0
chr5	135030000	135040000	chr5	134920000	134930000	chr5:135030000-135040000,chr5:134920000-134930000	1	0
chr5	139640000	139650000	chr5	139730000	139740000	chr5:139640000-139650000,chr5:139730000-139740000	1	0
chr5	140640000	140650000	chr5	141510000	141520000	chr5:140640000-140650000,chr5:141510000-141520000	1	0
chr5	140690000	140700000	chr5	141510000	141520000	chr5:140690000-140700000,chr5:141510000-141520000	1	0
chr5	149340000	149350000	chr5	149450000	149460000	chr5:149340000-149350000,chr5:149450000-149460000	1	0
chr5	149350000	149360000	chr5	149450000	149460000	chr5:149350000-149360000,chr5:149450000-149460000	1	0
chr5	149370000	149380000	chr5	149450000	149460000	chr5:149370000-149380000,chr5:149450000-149460000	1	0
chr5	149550000	149560000	chr5	149450000	149460000	chr5:149550000-149560000,chr5:149450000-149460000	1	0
chr5	1.5e+08	150010000	chr5	150130000	150140000	chr5:1.5e+08-150010000,chr5:150130000-150140000	1	0
chr5	150400000	150410000	chr5	150130000	150140000	chr5:150400000-150410000,chr5:150130000-150140000	1	0
chr5	151150000	151160000	chr5	151080000	151090000	chr5:151150000-151160000,chr5:151080000-151090000	1	0
chr5	151150000	151160000	chr5	151250000	151260000	chr5:151150000-151160000,chr5:151250000-151260000	1	1
chr5	172950000	172960000	chr5	173030000	173040000	chr5:172950000-172960000,chr5:173030000-173040000	1	0
chr5	172950000	172960000	chr5	173290000	173300000	chr5:172950000-172960000,chr5:173290000-173300000	1	0
chr5	173230000	173240000	chr5	173290000	173300000	chr5:173230000-173240000,chr5:173290000-173300000	1	0
chr5	172950000	172960000	chr5	173300000	173310000	chr5:172950000-172960000,chr5:173300000-173310000	1	0
chr5	172770000	172780000	chr5	173760000	173770000	chr5:172770000-172780000,chr5:173760000-173770000	1	0
chr5	173320000	173330000	chr5	173760000	173770000	chr5:173320000-173330000,chr5:173760000-173770000	1	0
chr5	173610000	173620000	chr5	173760000	173770000	chr5:173610000-173620000,chr5:173760000-173770000	1	0
chr5	173320000	173330000	chr5	173820000	173830000	chr5:173320000-173330000,chr5:173820000-173830000	1	0
chr5	173880000	173890000	chr5	173820000	173830000	chr5:173880000-173890000,chr5:173820000-173830000	1	0
chr5	177300000	177310000	chr5	177360000	177370000	chr5:177300000-177310000,chr5:177360000-177370000	1	1
chr5	177440000	177450000	chr5	177360000	177370000	chr5:177440000-177450000,chr5:177360000-177370000	1	0
chr5	177480000	177490000	chr5	177360000	177370000	chr5:177480000-177490000,chr5:177360000-177370000	1	0
chr5	177300000	177310000	chr5	177420000	177430000	chr5:177300000-177310000,chr5:177420000-177430000	1	0
chr5	177300000	177310000	chr5	177450000	177460000	chr5:177300000-177310000,chr5:177450000-177460000	1	0
chr5	177350000	177360000	chr5	177450000	177460000	chr5:177350000-177360000,chr5:177450000-177460000	1	0
chr5	177370000	177380000	chr5	177450000	177460000	chr5:177370000-177380000,chr5:177450000-177460000	1	0
chr5	179870000	179880000	chr5	179810000	179820000	chr5:179870000-179880000,chr5:179810000-179820000	1	1
chr5	179890000	179900000	chr5	179810000	179820000	chr5:179890000-179900000,chr5:179810000-179820000	1	1
chr6	1310000	1320000	chr6	1050000	1060000	chr6:1310000-1320000,chr6:1050000-1060000	1	1
chr6	1310000	1320000	chr6	1220000	1230000	chr6:1310000-1320000,chr6:1220000-1230000	1	1
chr6	1310000	1320000	chr6	1660000	1670000	chr6:1310000-1320000,chr6:1660000-1670000	1	0
chr6	3150000	3160000	chr6	3250000	3260000	chr6:3150000-3160000,chr6:3250000-3260000	1	0
chr6	3750000	3760000	chr6	3400000	3410000	chr6:3750000-3760000,chr6:3400000-3410000	1	0
chr6	4020000	4030000	chr6	3780000	3790000	chr6:4020000-4030000,chr6:3780000-3790000	1	0
chr6	4030000	4040000	chr6	3780000	3790000	chr6:4030000-4040000,chr6:3780000-3790000	1	0
chr6	3750000	3760000	chr6	3910000	3920000	chr6:3750000-3760000,chr6:3910000-3920000	1	0
chr6	4020000	4030000	chr6	3910000	3920000	chr6:4020000-4030000,chr6:3910000-3920000	1	0
chr6	4030000	4040000	chr6	3910000	3920000	chr6:4030000-4040000,chr6:3910000-3920000	1	0
chr6	7540000	7550000	chr6	7460000	7470000	chr6:7540000-7550000,chr6:7460000-7470000	1	1
chr6	7580000	7590000	chr6	7460000	7470000	chr6:7580000-7590000,chr6:7460000-7470000	1	0
chr6	7540000	7550000	chr6	7900000	7910000	chr6:7540000-7550000,chr6:7900000-7910000	1	0
chr6	7580000	7590000	chr6	7900000	7910000	chr6:7580000-7590000,chr6:7900000-7910000	1	0
chr6	11040000	11050000	chr6	11190000	11200000	chr6:11040000-11050000,chr6:11190000-11200000	1	0
chr6	11090000	11100000	chr6	11190000	11200000	chr6:11090000-11100000,chr6:11190000-11200000	1	1
chr6	11090000	11100000	chr6	11200000	11210000	chr6:11090000-11100000,chr6:11200000-11210000	1	0
chr6	11040000	11050000	chr6	11210000	11220000	chr6:11040000-11050000,chr6:11210000-11220000	1	0
chr6	11090000	11100000	chr6	11210000	11220000	chr6:11090000-11100000,chr6:11210000-11220000	1	0
chr6	1.2e+07	12010000	chr6	11210000	11220000	chr6:1.2e+07-12010000,chr6:11210000-11220000	1	0
chr6	11040000	11050000	chr6	11220000	11230000	chr6:11040000-11050000,chr6:11220000-11230000	1	0
chr6	11090000	11100000	chr6	11220000	11230000	chr6:11090000-11100000,chr6:11220000-11230000	1	0
chr6	11040000	11050000	chr6	11360000	11370000	chr6:11040000-11050000,chr6:11360000-11370000	1	0
chr6	11090000	11100000	chr6	11360000	11370000	chr6:11090000-11100000,chr6:11360000-11370000	1	0
chr6	11530000	11540000	chr6	11360000	11370000	chr6:11530000-11540000,chr6:11360000-11370000	1	0
chr6	11090000	11100000	chr6	11390000	11400000	chr6:11090000-11100000,chr6:11390000-11400000	1	0
chr6	16760000	16770000	chr6	16420000	16430000	chr6:16760000-16770000,chr6:16420000-16430000	1	0
chr6	16760000	16770000	chr6	16430000	16440000	chr6:16760000-16770000,chr6:16430000-16440000	1	0
chr6	16760000	16770000	chr6	16480000	16490000	chr6:16760000-16770000,chr6:16480000-16490000	1	0
chr6	26100000	26110000	chr6	26170000	26180000	chr6:26100000-26110000,chr6:26170000-26180000	1	0
chr6	26160000	26170000	chr6	26320000	26330000	chr6:26160000-26170000,chr6:26320000-26330000	1	0
chr6	26180000	26190000	chr6	26320000	26330000	chr6:26180000-26190000,chr6:26320000-26330000	1	0
chr6	26190000	26200000	chr6	26320000	26330000	chr6:26190000-26200000,chr6:26320000-26330000	1	1
chr6	26200000	26210000	chr6	26320000	26330000	chr6:26200000-26210000,chr6:26320000-26330000	1	0
chr6	26210000	26220000	chr6	26320000	26330000	chr6:26210000-26220000,chr6:26320000-26330000	1	1
chr6	26220000	26230000	chr6	26320000	26330000	chr6:26220000-26230000,chr6:26320000-26330000	1	1
chr6	26250000	26260000	chr6	26320000	26330000	chr6:26250000-26260000,chr6:26320000-26330000	1	0
chr6	26380000	26390000	chr6	26320000	26330000	chr6:26380000-26390000,chr6:26320000-26330000	1	0
chr6	26460000	26470000	chr6	26320000	26330000	chr6:26460000-26470000,chr6:26320000-26330000	1	0
chr6	26530000	26540000	chr6	26320000	26330000	chr6:26530000-26540000,chr6:26320000-26330000	1	0
chr6	26540000	26550000	chr6	26320000	26330000	chr6:26540000-26550000,chr6:26320000-26330000	1	0
chr6	27130000	27140000	chr6	26320000	26330000	chr6:27130000-27140000,chr6:26320000-26330000	1	0
chr6	27140000	27150000	chr6	26320000	26330000	chr6:27140000-27150000,chr6:26320000-26330000	1	0
chr6	27800000	27810000	chr6	26320000	26330000	chr6:27800000-27810000,chr6:26320000-26330000	1	0
chr6	27810000	27820000	chr6	26320000	26330000	chr6:27810000-27820000,chr6:26320000-26330000	1	0
chr6	27830000	27840000	chr6	26320000	26330000	chr6:27830000-27840000,chr6:26320000-26330000	1	0
chr6	27860000	27870000	chr6	26320000	26330000	chr6:27860000-27870000,chr6:26320000-26330000	1	0
chr6	27130000	27140000	chr6	26470000	26480000	chr6:27130000-27140000,chr6:26470000-26480000	1	0
chr6	27140000	27150000	chr6	26470000	26480000	chr6:27140000-27150000,chr6:26470000-26480000	1	0
chr6	26030000	26040000	chr6	26520000	26530000	chr6:26030000-26040000,chr6:26520000-26530000	1	0
chr6	26050000	26060000	chr6	26520000	26530000	chr6:26050000-26060000,chr6:26520000-26530000	1	0
chr6	26160000	26170000	chr6	26520000	26530000	chr6:26160000-26170000,chr6:26520000-26530000	1	0
chr6	26180000	26190000	chr6	26520000	26530000	chr6:26180000-26190000,chr6:26520000-26530000	1	0
chr6	26190000	26200000	chr6	26520000	26530000	chr6:26190000-26200000,chr6:26520000-26530000	1	0
chr6	26210000	26220000	chr6	26520000	26530000	chr6:26210000-26220000,chr6:26520000-26530000	1	0
chr6	26280000	26290000	chr6	26520000	26530000	chr6:26280000-26290000,chr6:26520000-26530000	1	0
chr6	26460000	26470000	chr6	26520000	26530000	chr6:26460000-26470000,chr6:26520000-26530000	1	0
chr6	26030000	26040000	chr6	26550000	26560000	chr6:26030000-26040000,chr6:26550000-26560000	1	0
chr6	26050000	26060000	chr6	26550000	26560000	chr6:26050000-26060000,chr6:26550000-26560000	1	0
chr6	26160000	26170000	chr6	26550000	26560000	chr6:26160000-26170000,chr6:26550000-26560000	1	1
chr6	26180000	26190000	chr6	26550000	26560000	chr6:26180000-26190000,chr6:26550000-26560000	1	1
chr6	26190000	26200000	chr6	26550000	26560000	chr6:26190000-26200000,chr6:26550000-26560000	1	1
chr6	26200000	26210000	chr6	26550000	26560000	chr6:26200000-26210000,chr6:26550000-26560000	1	0
chr6	26210000	26220000	chr6	26550000	26560000	chr6:26210000-26220000,chr6:26550000-26560000	1	1
chr6	26220000	26230000	chr6	26550000	26560000	chr6:26220000-26230000,chr6:26550000-26560000	1	1
chr6	26230000	26240000	chr6	26550000	26560000	chr6:26230000-26240000,chr6:26550000-26560000	1	0
chr6	26250000	26260000	chr6	26550000	26560000	chr6:26250000-26260000,chr6:26550000-26560000	1	1
chr6	26270000	26280000	chr6	26550000	26560000	chr6:26270000-26280000,chr6:26550000-26560000	1	0
chr6	26280000	26290000	chr6	26550000	26560000	chr6:26280000-26290000,chr6:26550000-26560000	1	0
chr6	26360000	26370000	chr6	26550000	26560000	chr6:26360000-26370000,chr6:26550000-26560000	1	0
chr6	26380000	26390000	chr6	26550000	26560000	chr6:26380000-26390000,chr6:26550000-26560000	1	0
chr6	26450000	26460000	chr6	26550000	26560000	chr6:26450000-26460000,chr6:26550000-26560000	1	0
chr6	26460000	26470000	chr6	26550000	26560000	chr6:26460000-26470000,chr6:26550000-26560000	1	0
chr6	27800000	27810000	chr6	26550000	26560000	chr6:27800000-27810000,chr6:26550000-26560000	1	0
chr6	27810000	27820000	chr6	26550000	26560000	chr6:27810000-27820000,chr6:26550000-26560000	1	0
chr6	27830000	27840000	chr6	26550000	26560000	chr6:27830000-27840000,chr6:26550000-26560000	1	0
chr6	27860000	27870000	chr6	26550000	26560000	chr6:27860000-27870000,chr6:26550000-26560000	1	0
chr6	27890000	27900000	chr6	26550000	26560000	chr6:27890000-27900000,chr6:26550000-26560000	1	0
chr6	26180000	26190000	chr6	27170000	27180000	chr6:26180000-26190000,chr6:27170000-27180000	1	0
chr6	26190000	26200000	chr6	27170000	27180000	chr6:26190000-26200000,chr6:27170000-27180000	1	0
chr6	26200000	26210000	chr6	27170000	27180000	chr6:26200000-26210000,chr6:27170000-27180000	1	0
chr6	26210000	26220000	chr6	27170000	27180000	chr6:26210000-26220000,chr6:27170000-27180000	1	0
chr6	26250000	26260000	chr6	27170000	27180000	chr6:26250000-26260000,chr6:27170000-27180000	1	0
chr6	26280000	26290000	chr6	27170000	27180000	chr6:26280000-26290000,chr6:27170000-27180000	1	0
chr6	27800000	27810000	chr6	27170000	27180000	chr6:27800000-27810000,chr6:27170000-27180000	1	0
chr6	27810000	27820000	chr6	27170000	27180000	chr6:27810000-27820000,chr6:27170000-27180000	1	0
chr6	27830000	27840000	chr6	27170000	27180000	chr6:27830000-27840000,chr6:27170000-27180000	1	0
chr6	27860000	27870000	chr6	27170000	27180000	chr6:27860000-27870000,chr6:27170000-27180000	1	0
chr6	27890000	27900000	chr6	27170000	27180000	chr6:27890000-27900000,chr6:27170000-27180000	1	0
chr6	27140000	27150000	chr6	27540000	27550000	chr6:27140000-27150000,chr6:27540000-27550000	1	0
chr6	27810000	27820000	chr6	27540000	27550000	chr6:27810000-27820000,chr6:27540000-27550000	1	0
chr6	27890000	27900000	chr6	27540000	27550000	chr6:27890000-27900000,chr6:27540000-27550000	1	0
chr6	26030000	26040000	chr6	27790000	27800000	chr6:26030000-26040000,chr6:27790000-27800000	1	0
chr6	26180000	26190000	chr6	27790000	27800000	chr6:26180000-26190000,chr6:27790000-27800000	1	0
chr6	26190000	26200000	chr6	27790000	27800000	chr6:26190000-26200000,chr6:27790000-27800000	1	1
chr6	26200000	26210000	chr6	27790000	27800000	chr6:26200000-26210000,chr6:27790000-27800000	1	0
chr6	26210000	26220000	chr6	27790000	27800000	chr6:26210000-26220000,chr6:27790000-27800000	1	0
chr6	26220000	26230000	chr6	27790000	27800000	chr6:26220000-26230000,chr6:27790000-27800000	1	0
chr6	26250000	26260000	chr6	27790000	27800000	chr6:26250000-26260000,chr6:27790000-27800000	1	0
chr6	27890000	27900000	chr6	27790000	27800000	chr6:27890000-27900000,chr6:27790000-27800000	1	0
chr6	27890000	27900000	chr6	28100000	28110000	chr6:27890000-27900000,chr6:28100000-28110000	1	0
chr6	30060000	30070000	chr6	29750000	29760000	chr6:30060000-30070000,chr6:29750000-29760000	1	0
chr6	30050000	30060000	chr6	29960000	29970000	chr6:30050000-30060000,chr6:29960000-29970000	1	1
chr6	30060000	30070000	chr6	29960000	29970000	chr6:30060000-30070000,chr6:29960000-29970000	1	0
chr6	30160000	30170000	chr6	30100000	30110000	chr6:30160000-30170000,chr6:30100000-30110000	1	1
chr6	30200000	30210000	chr6	30100000	30110000	chr6:30200000-30210000,chr6:30100000-30110000	1	0
chr6	30210000	30220000	chr6	30100000	30110000	chr6:30210000-30220000,chr6:30100000-30110000	1	1
chr6	30320000	30330000	chr6	30100000	30110000	chr6:30320000-30330000,chr6:30100000-30110000	1	1
chr6	30480000	30490000	chr6	30100000	30110000	chr6:30480000-30490000,chr6:30100000-30110000	1	0
chr6	30490000	30500000	chr6	30100000	30110000	chr6:30490000-30500000,chr6:30100000-30110000	1	0
chr6	30570000	30580000	chr6	30100000	30110000	chr6:30570000-30580000,chr6:30100000-30110000	1	0
chr6	30060000	30070000	chr6	30280000	30290000	chr6:30060000-30070000,chr6:30280000-30290000	1	0
chr6	30640000	30650000	chr6	30750000	30760000	chr6:30640000-30650000,chr6:30750000-30760000	1	0
chr6	30880000	30890000	chr6	30750000	30760000	chr6:30880000-30890000,chr6:30750000-30760000	1	0
chr6	30640000	30650000	chr6	30760000	30770000	chr6:30640000-30650000,chr6:30760000-30770000	1	0
chr6	30880000	30890000	chr6	30760000	30770000	chr6:30880000-30890000,chr6:30760000-30770000	1	0
chr6	30590000	30600000	chr6	30770000	30780000	chr6:30590000-30600000,chr6:30770000-30780000	1	1
chr6	30610000	30620000	chr6	30770000	30780000	chr6:30610000-30620000,chr6:30770000-30780000	1	0
chr6	30640000	30650000	chr6	30770000	30780000	chr6:30640000-30650000,chr6:30770000-30780000	1	1
chr6	30650000	30660000	chr6	30770000	30780000	chr6:30650000-30660000,chr6:30770000-30780000	1	0
chr6	30660000	30670000	chr6	30770000	30780000	chr6:30660000-30670000,chr6:30770000-30780000	1	0
chr6	30680000	30690000	chr6	30770000	30780000	chr6:30680000-30690000,chr6:30770000-30780000	1	1
chr6	30700000	30710000	chr6	30770000	30780000	chr6:30700000-30710000,chr6:30770000-30780000	1	1
chr6	30710000	30720000	chr6	30770000	30780000	chr6:30710000-30720000,chr6:30770000-30780000	1	1
chr6	30880000	30890000	chr6	30770000	30780000	chr6:30880000-30890000,chr6:30770000-30780000	1	1
chr6	30890000	30900000	chr6	30770000	30780000	chr6:30890000-30900000,chr6:30770000-30780000	1	1
chr6	30950000	30960000	chr6	30770000	30780000	chr6:30950000-30960000,chr6:30770000-30780000	1	0
chr6	31180000	31190000	chr6	30770000	30780000	chr6:31180000-31190000,chr6:30770000-30780000	1	0
chr6	30740000	30750000	chr6	30810000	30820000	chr6:30740000-30750000,chr6:30810000-30820000	1	0
chr6	30720000	30730000	chr6	30820000	30830000	chr6:30720000-30730000,chr6:30820000-30830000	1	0
chr6	30740000	30750000	chr6	30820000	30830000	chr6:30740000-30750000,chr6:30820000-30830000	1	1
chr6	30880000	30890000	chr6	30820000	30830000	chr6:30880000-30890000,chr6:30820000-30830000	1	1
chr6	31150000	31160000	chr6	31270000	31280000	chr6:31150000-31160000,chr6:31270000-31280000	1	0
chr6	31350000	31360000	chr6	31270000	31280000	chr6:31350000-31360000,chr6:31270000-31280000	1	0
chr6	32840000	32850000	chr6	33020000	33030000	chr6:32840000-32850000,chr6:33020000-33030000	1	0
chr6	32850000	32860000	chr6	33020000	33030000	chr6:32850000-32860000,chr6:33020000-33030000	1	0
chr6	35720000	35730000	chr6	35590000	35600000	chr6:35720000-35730000,chr6:35590000-35600000	1	0
chr6	35730000	35740000	chr6	35590000	35600000	chr6:35730000-35740000,chr6:35590000-35600000	1	0
chr6	35920000	35930000	chr6	35590000	35600000	chr6:35920000-35930000,chr6:35590000-35600000	1	0
chr6	36590000	36600000	chr6	36660000	36670000	chr6:36590000-36600000,chr6:36660000-36670000	1	1
chr6	36980000	36990000	chr6	36660000	36670000	chr6:36980000-36990000,chr6:36660000-36670000	1	0
chr6	37170000	37180000	chr6	36880000	36890000	chr6:37170000-37180000,chr6:36880000-36890000	1	0
chr6	36980000	36990000	chr6	37100000	37110000	chr6:36980000-36990000,chr6:37100000-37110000	1	0
chr6	36980000	36990000	chr6	37120000	37130000	chr6:36980000-36990000,chr6:37120000-37130000	1	0
chr6	41070000	41080000	chr6	40990000	41000000	chr6:41070000-41080000,chr6:40990000-41000000	1	1
chr6	41070000	41080000	chr6	41500000	41510000	chr6:41070000-41080000,chr6:41500000-41510000	1	0
chr6	41740000	41750000	chr6	41500000	41510000	chr6:41740000-41750000,chr6:41500000-41510000	1	1
chr6	41770000	41780000	chr6	41500000	41510000	chr6:41770000-41780000,chr6:41500000-41510000	1	0
chr6	41780000	41790000	chr6	41500000	41510000	chr6:41780000-41790000,chr6:41500000-41510000	1	0
chr6	41070000	41080000	chr6	41540000	41550000	chr6:41070000-41080000,chr6:41540000-41550000	1	0
chr6	41740000	41750000	chr6	41540000	41550000	chr6:41740000-41750000,chr6:41540000-41550000	1	0
chr6	43010000	43020000	chr6	43270000	43280000	chr6:43010000-43020000,chr6:43270000-43280000	1	0
chr6	43020000	43030000	chr6	43270000	43280000	chr6:43020000-43030000,chr6:43270000-43280000	1	0
chr6	43050000	43060000	chr6	43270000	43280000	chr6:43050000-43060000,chr6:43270000-43280000	1	0
chr6	43070000	43080000	chr6	43270000	43280000	chr6:43070000-43080000,chr6:43270000-43280000	1	0
chr6	43170000	43180000	chr6	43270000	43280000	chr6:43170000-43180000,chr6:43270000-43280000	1	1
chr6	43180000	43190000	chr6	43270000	43280000	chr6:43180000-43190000,chr6:43270000-43280000	1	1
chr6	43360000	43370000	chr6	43270000	43280000	chr6:43360000-43370000,chr6:43270000-43280000	1	0
chr6	43500000	43510000	chr6	43270000	43280000	chr6:43500000-43510000,chr6:43270000-43280000	1	0
chr6	43510000	43520000	chr6	43270000	43280000	chr6:43510000-43520000,chr6:43270000-43280000	1	0
chr6	44120000	44130000	chr6	43800000	43810000	chr6:44120000-44130000,chr6:43800000-43810000	1	0
chr6	47300000	47310000	chr6	47070000	47080000	chr6:47300000-47310000,chr6:47070000-47080000	1	0
chr6	47470000	47480000	chr6	47070000	47080000	chr6:47470000-47480000,chr6:47070000-47080000	1	0
chr6	52280000	52290000	chr6	52370000	52380000	chr6:52280000-52290000,chr6:52370000-52380000	1	1
chr6	52570000	52580000	chr6	52370000	52380000	chr6:52570000-52580000,chr6:52370000-52380000	1	1
chr6	52280000	52290000	chr6	52590000	52600000	chr6:52280000-52290000,chr6:52590000-52600000	1	0
chr6	52360000	52370000	chr6	52590000	52600000	chr6:52360000-52370000,chr6:52590000-52600000	1	0
chr6	52420000	52430000	chr6	52590000	52600000	chr6:52420000-52430000,chr6:52590000-52600000	1	0
chr6	52660000	52670000	chr6	52590000	52600000	chr6:52660000-52670000,chr6:52590000-52600000	1	1
chr6	52670000	52680000	chr6	52590000	52600000	chr6:52670000-52680000,chr6:52590000-52600000	1	0
chr6	53060000	53070000	chr6	52590000	52600000	chr6:53060000-53070000,chr6:52590000-52600000	1	0
chr6	52570000	52580000	chr6	53350000	53360000	chr6:52570000-52580000,chr6:53350000-53360000	1	0
chr6	63520000	63530000	chr6	63450000	63460000	chr6:63520000-63530000,chr6:63450000-63460000	1	0
chr6	63630000	63640000	chr6	63450000	63460000	chr6:63630000-63640000,chr6:63450000-63460000	1	0
chr6	73520000	73530000	chr6	73580000	73590000	chr6:73520000-73530000,chr6:73580000-73590000	1	1
chr6	75600000	75610000	chr6	75260000	75270000	chr6:75600000-75610000,chr6:75260000-75270000	1	0
chr6	85590000	85600000	chr6	85400000	85410000	chr6:85590000-85600000,chr6:85400000-85410000	1	0
chr6	85620000	85630000	chr6	85400000	85410000	chr6:85620000-85630000,chr6:85400000-85410000	1	0
chr6	85640000	85650000	chr6	85400000	85410000	chr6:85640000-85650000,chr6:85400000-85410000	1	1
chr6	87580000	87590000	chr6	87780000	87790000	chr6:87580000-87590000,chr6:87780000-87790000	1	0
chr6	87590000	87600000	chr6	87780000	87790000	chr6:87590000-87600000,chr6:87780000-87790000	1	0
chr6	87690000	87700000	chr6	87780000	87790000	chr6:87690000-87700000,chr6:87780000-87790000	1	0
chr6	87700000	87710000	chr6	87780000	87790000	chr6:87700000-87710000,chr6:87780000-87790000	1	1
chr6	111480000	111490000	chr6	111610000	111620000	chr6:111480000-111490000,chr6:111610000-111620000	1	0
chr6	111480000	111490000	chr6	111720000	111730000	chr6:111480000-111490000,chr6:111720000-111730000	1	0
chr6	111480000	111490000	chr6	111750000	111760000	chr6:111480000-111490000,chr6:111750000-111760000	1	0
chr6	113850000	113860000	chr6	113450000	113460000	chr6:113850000-113860000,chr6:113450000-113460000	1	0
chr6	113850000	113860000	chr6	113630000	113640000	chr6:113850000-113860000,chr6:113630000-113640000	1	0
chr6	113850000	113860000	chr6	114160000	114170000	chr6:113850000-113860000,chr6:114160000-114170000	1	0
chr6	113940000	113950000	chr6	114160000	114170000	chr6:113940000-113950000,chr6:114160000-114170000	1	0
chr6	113850000	113860000	chr6	114170000	114180000	chr6:113850000-113860000,chr6:114170000-114180000	1	0
chr6	113940000	113950000	chr6	114170000	114180000	chr6:113940000-113950000,chr6:114170000-114180000	1	0
chr6	116250000	116260000	chr6	116010000	116020000	chr6:116250000-116260000,chr6:116010000-116020000	1	0
chr6	117600000	117610000	chr6	117480000	117490000	chr6:117600000-117610000,chr6:117480000-117490000	1	0
chr6	117670000	117680000	chr6	117480000	117490000	chr6:117670000-117680000,chr6:117480000-117490000	1	0
chr6	137210000	137220000	chr6	137350000	137360000	chr6:137210000-137220000,chr6:137350000-137360000	1	0
chr6	137860000	137870000	chr6	137730000	137740000	chr6:137860000-137870000,chr6:137730000-137740000	1	1
chr6	137870000	137880000	chr6	137730000	137740000	chr6:137870000-137880000,chr6:137730000-137740000	1	1
chr6	137860000	137870000	chr6	137790000	137800000	chr6:137860000-137870000,chr6:137790000-137800000	1	1
chr6	137870000	137880000	chr6	137790000	137800000	chr6:137870000-137880000,chr6:137790000-137800000	1	1
chr6	137870000	137880000	chr6	137810000	137820000	chr6:137870000-137880000,chr6:137810000-137820000	1	1
chr6	138690000	138700000	chr6	138540000	138550000	chr6:138690000-138700000,chr6:138540000-138550000	1	0
chr6	142300000	142310000	chr6	142370000	142380000	chr6:142300000-142310000,chr6:142370000-142380000	1	1
chr6	142940000	142950000	chr6	142840000	142850000	chr6:142940000-142950000,chr6:142840000-142850000	1	0
chr6	143060000	143070000	chr6	142920000	142930000	chr6:143060000-143070000,chr6:142920000-142930000	1	0
chr6	143060000	143070000	chr6	142930000	142940000	chr6:143060000-143070000,chr6:142930000-142940000	1	0
chr6	143060000	143070000	chr6	143330000	143340000	chr6:143060000-143070000,chr6:143330000-143340000	1	0
chr6	144280000	144290000	chr6	144210000	144220000	chr6:144280000-144290000,chr6:144210000-144220000	1	0
chr6	151340000	151350000	chr6	151030000	151040000	chr6:151340000-151350000,chr6:151030000-151040000	1	0
chr6	151390000	151400000	chr6	151030000	151040000	chr6:151390000-151400000,chr6:151030000-151040000	1	0
chr6	151340000	151350000	chr6	151060000	151070000	chr6:151340000-151350000,chr6:151060000-151070000	1	0
chr6	151390000	151400000	chr6	151060000	151070000	chr6:151390000-151400000,chr6:151060000-151070000	1	0
chr6	151340000	151350000	chr6	151660000	151670000	chr6:151340000-151350000,chr6:151660000-151670000	1	0
chr6	151390000	151400000	chr6	151660000	151670000	chr6:151390000-151400000,chr6:151660000-151670000	1	0
chr6	151340000	151350000	chr6	152310000	152320000	chr6:151340000-151350000,chr6:152310000-152320000	1	0
chr6	151390000	151400000	chr6	152310000	152320000	chr6:151390000-151400000,chr6:152310000-152320000	1	0
chr6	151450000	151460000	chr6	152310000	152320000	chr6:151450000-151460000,chr6:152310000-152320000	1	0
chr6	155250000	155260000	chr6	155320000	155330000	chr6:155250000-155260000,chr6:155320000-155330000	1	0
chr6	156770000	156780000	chr6	155320000	155330000	chr6:156770000-156780000,chr6:155320000-155330000	1	0
chr6	155310000	155320000	chr6	155390000	155400000	chr6:155310000-155320000,chr6:155390000-155400000	1	0
chr6	156770000	156780000	chr6	156680000	156690000	chr6:156770000-156780000,chr6:156680000-156690000	1	1
chr6	156780000	156790000	chr6	156680000	156690000	chr6:156780000-156790000,chr6:156680000-156690000	1	0
chr6	156770000	156780000	chr6	157530000	157540000	chr6:156770000-156780000,chr6:157530000-157540000	1	0
chr6	157320000	157330000	chr6	157530000	157540000	chr6:157320000-157330000,chr6:157530000-157540000	1	0
chr6	157380000	157390000	chr6	157530000	157540000	chr6:157380000-157390000,chr6:157530000-157540000	1	0
chr6	158310000	158320000	chr6	158530000	158540000	chr6:158310000-158320000,chr6:158530000-158540000	1	0
chr6	159780000	159790000	chr6	159690000	159700000	chr6:159780000-159790000,chr6:159690000-159700000	1	0
chr6	166950000	166960000	chr6	167020000	167030000	chr6:166950000-166960000,chr6:167020000-167030000	1	0
chr6	166950000	166960000	chr6	167220000	167230000	chr6:166950000-166960000,chr6:167220000-167230000	1	1
chr6	166990000	167000000	chr6	167220000	167230000	chr6:166990000-167000000,chr6:167220000-167230000	1	1
chr6	1.67e+08	167010000	chr6	167220000	167230000	chr6:1.67e+08-167010000,chr6:167220000-167230000	1	0
chr6	167820000	167830000	chr6	167220000	167230000	chr6:167820000-167830000,chr6:167220000-167230000	1	0
chr6	166950000	166960000	chr6	167300000	167310000	chr6:166950000-166960000,chr6:167300000-167310000	1	0
chr6	166990000	167000000	chr6	167300000	167310000	chr6:166990000-167000000,chr6:167300000-167310000	1	0
chr6	166950000	166960000	chr6	167420000	167430000	chr6:166950000-166960000,chr6:167420000-167430000	1	0
chr6	166990000	167000000	chr6	167420000	167430000	chr6:166990000-167000000,chr6:167420000-167430000	1	0
chr6	167820000	167830000	chr6	167420000	167430000	chr6:167820000-167830000,chr6:167420000-167430000	1	0
chr6	167820000	167830000	chr6	167670000	167680000	chr6:167820000-167830000,chr6:167670000-167680000	1	1
chr7	510000	520000	chr7	610000	620000	chr7:510000-520000,chr7:610000-620000	1	0
chr7	870000	880000	chr7	610000	620000	chr7:870000-880000,chr7:610000-620000	1	0
chr7	890000	900000	chr7	610000	620000	chr7:890000-900000,chr7:610000-620000	1	0
chr7	980000	990000	chr7	610000	620000	chr7:980000-990000,chr7:610000-620000	1	0
chr7	1010000	1020000	chr7	610000	620000	chr7:1010000-1020000,chr7:610000-620000	1	0
chr7	1040000	1050000	chr7	970000	980000	chr7:1040000-1050000,chr7:970000-980000	1	1
chr7	1050000	1060000	chr7	970000	980000	chr7:1050000-1060000,chr7:970000-980000	1	1
chr7	1090000	1100000	chr7	970000	980000	chr7:1090000-1100000,chr7:970000-980000	1	0
chr7	1130000	1140000	chr7	970000	980000	chr7:1130000-1140000,chr7:970000-980000	1	0
chr7	1150000	1160000	chr7	970000	980000	chr7:1150000-1160000,chr7:970000-980000	1	0
chr7	1160000	1170000	chr7	970000	980000	chr7:1160000-1170000,chr7:970000-980000	1	0
chr7	2650000	2660000	chr7	2860000	2870000	chr7:2650000-2660000,chr7:2860000-2870000	1	0
chr7	4680000	4690000	chr7	4620000	4630000	chr7:4680000-4690000,chr7:4620000-4630000	1	0
chr7	4760000	4770000	chr7	4620000	4630000	chr7:4760000-4770000,chr7:4620000-4630000	1	0
chr7	4770000	4780000	chr7	4620000	4630000	chr7:4770000-4780000,chr7:4620000-4630000	1	0
chr7	5420000	5430000	chr7	5550000	5560000	chr7:5420000-5430000,chr7:5550000-5560000	1	0
chr7	26190000	26200000	chr7	26300000	26310000	chr7:26190000-26200000,chr7:26300000-26310000	1	1
chr7	26200000	26210000	chr7	26300000	26310000	chr7:26200000-26210000,chr7:26300000-26310000	1	1
chr7	29190000	29200000	chr7	29280000	29290000	chr7:29190000-29200000,chr7:29280000-29290000	1	0
chr7	44570000	44580000	chr7	44630000	44640000	chr7:44570000-44580000,chr7:44630000-44640000	1	0
chr7	44790000	44800000	chr7	44630000	44640000	chr7:44790000-44800000,chr7:44630000-44640000	1	0
chr7	44790000	44800000	chr7	44640000	44650000	chr7:44790000-44800000,chr7:44640000-44650000	1	0
chr7	77410000	77420000	chr7	77240000	77250000	chr7:77410000-77420000,chr7:77240000-77250000	1	0
chr7	77530000	77540000	chr7	77240000	77250000	chr7:77530000-77540000,chr7:77240000-77250000	1	0
chr7	77690000	77700000	chr7	77240000	77250000	chr7:77690000-77700000,chr7:77240000-77250000	1	0
chr7	77530000	77540000	chr7	77400000	77410000	chr7:77530000-77540000,chr7:77400000-77410000	1	1
chr7	79450000	79460000	chr7	79290000	79300000	chr7:79450000-79460000,chr7:79290000-79300000	1	0
chr7	92830000	92840000	chr7	92630000	92640000	chr7:92830000-92840000,chr7:92630000-92640000	1	0
chr7	92830000	92840000	chr7	92640000	92650000	chr7:92830000-92840000,chr7:92640000-92650000	1	0
chr7	92830000	92840000	chr7	92690000	92700000	chr7:92830000-92840000,chr7:92690000-92700000	1	1
chr7	94510000	94520000	chr7	94650000	94660000	chr7:94510000-94520000,chr7:94650000-94660000	1	0
chr7	94900000	94910000	chr7	94650000	94660000	chr7:94900000-94910000,chr7:94650000-94660000	1	0
chr7	103300000	103310000	chr7	104980000	104990000	chr7:103300000-103310000,chr7:104980000-104990000	1	0
chr7	103340000	103350000	chr7	104980000	104990000	chr7:103340000-103350000,chr7:104980000-104990000	1	0
chr7	1.38e+08	138010000	chr7	138250000	138260000	chr7:1.38e+08-138010000,chr7:138250000-138260000	1	0
chr7	138460000	138470000	chr7	138250000	138260000	chr7:138460000-138470000,chr7:138250000-138260000	1	0
chr7	138460000	138470000	chr7	138310000	138320000	chr7:138460000-138470000,chr7:138310000-138320000	1	0
chr7	138460000	138470000	chr7	138350000	138360000	chr7:138460000-138470000,chr7:138350000-138360000	1	0
chr7	138460000	138470000	chr7	138390000	138400000	chr7:138460000-138470000,chr7:138390000-138400000	1	0
chr7	139770000	139780000	chr7	139670000	139680000	chr7:139770000-139780000,chr7:139670000-139680000	1	0
chr7	139770000	139780000	chr7	139700000	139710000	chr7:139770000-139780000,chr7:139700000-139710000	1	0
chr7	139770000	139780000	chr7	140230000	140240000	chr7:139770000-139780000,chr7:140230000-140240000	1	0
chr7	140170000	140180000	chr7	140230000	140240000	chr7:140170000-140180000,chr7:140230000-140240000	1	1
chr7	148810000	148820000	chr7	148940000	148950000	chr7:148810000-148820000,chr7:148940000-148950000	1	0
chr7	148880000	148890000	chr7	148940000	148950000	chr7:148880000-148890000,chr7:148940000-148950000	1	1
chr7	149870000	149880000	chr7	150040000	150050000	chr7:149870000-149880000,chr7:150040000-150050000	1	0
chr7	152670000	152680000	chr7	152360000	152370000	chr7:152670000-152680000,chr7:152360000-152370000	1	0
chr8	6400000	6410000	chr8	6460000	6470000	chr8:6400000-6410000,chr8:6460000-6470000	1	0
chr8	8380000	8390000	chr8	8290000	8300000	chr8:8380000-8390000,chr8:8290000-8300000	1	1
chr8	11800000	11810000	chr8	11610000	11620000	chr8:11800000-11810000,chr8:11610000-11620000	1	0
chr8	19310000	19320000	chr8	19400000	19410000	chr8:19310000-19320000,chr8:19400000-19410000	1	0
chr8	31030000	31040000	chr8	30910000	30920000	chr8:31030000-31040000,chr8:30910000-30920000	1	0
chr8	38380000	38390000	chr8	38550000	38560000	chr8:38380000-38390000,chr8:38550000-38560000	1	0
chr8	38400000	38410000	chr8	38550000	38560000	chr8:38400000-38410000,chr8:38550000-38560000	1	0
chr8	38420000	38430000	chr8	38550000	38560000	chr8:38420000-38430000,chr8:38550000-38560000	1	0
chr8	38460000	38470000	chr8	38550000	38560000	chr8:38460000-38470000,chr8:38550000-38560000	1	1
chr8	38990000	39000000	chr8	38550000	38560000	chr8:38990000-39000000,chr8:38550000-38560000	1	0
chr8	40150000	40160000	chr8	40060000	40070000	chr8:40150000-40160000,chr8:40060000-40070000	1	1
chr8	60670000	60680000	chr8	60930000	60940000	chr8:60670000-60680000,chr8:60930000-60940000	1	0
chr8	63030000	63040000	chr8	62860000	62870000	chr8:63030000-63040000,chr8:62860000-62870000	1	0
chr8	63080000	63090000	chr8	62860000	62870000	chr8:63080000-63090000,chr8:62860000-62870000	1	0
chr8	100710000	100720000	chr8	100900000	100910000	chr8:100710000-100720000,chr8:100900000-100910000	1	0
chr8	102650000	102660000	chr8	102780000	102790000	chr8:102650000-102660000,chr8:102780000-102790000	1	0
chr8	102650000	102660000	chr8	102790000	102800000	chr8:102650000-102660000,chr8:102790000-102800000	1	0
chr8	102650000	102660000	chr8	103040000	103050000	chr8:102650000-102660000,chr8:103040000-103050000	1	0
chr8	122780000	122790000	chr8	122890000	122900000	chr8:122780000-122790000,chr8:122890000-122900000	1	0
chr8	125430000	125440000	chr8	125210000	125220000	chr8:125430000-125440000,chr8:125210000-125220000	1	0
chr8	125430000	125440000	chr8	125220000	125230000	chr8:125430000-125440000,chr8:125220000-125230000	1	0
chr8	125420000	125430000	chr8	125510000	125520000	chr8:125420000-125430000,chr8:125510000-125520000	1	0
chr8	125430000	125440000	chr8	125510000	125520000	chr8:125430000-125440000,chr8:125510000-125520000	1	1
chr8	127730000	127740000	chr8	127200000	127210000	chr8:127730000-127740000,chr8:127200000-127210000	1	0
chr8	127740000	127750000	chr8	127200000	127210000	chr8:127740000-127750000,chr8:127200000-127210000	1	0
chr8	127730000	127740000	chr8	127910000	127920000	chr8:127730000-127740000,chr8:127910000-127920000	1	0
chr8	127740000	127750000	chr8	127910000	127920000	chr8:127740000-127750000,chr8:127910000-127920000	1	0
chr8	127730000	127740000	chr8	128170000	128180000	chr8:127730000-127740000,chr8:128170000-128180000	1	0
chr8	133570000	133580000	chr8	133370000	133380000	chr8:133570000-133580000,chr8:133370000-133380000	1	0
chr8	140510000	140520000	chr8	140090000	140100000	chr8:140510000-140520000,chr8:140090000-140100000	1	0
chr8	1.41e+08	141010000	chr8	140090000	140100000	chr8:1.41e+08-141010000,chr8:140090000-140100000	1	0
chr8	140630000	140640000	chr8	140460000	140470000	chr8:140630000-140640000,chr8:140460000-140470000	1	0
chr8	1.41e+08	141010000	chr8	140870000	140880000	chr8:1.41e+08-141010000,chr8:140870000-140880000	1	0
chr8	141120000	141130000	chr8	141200000	141210000	chr8:141120000-141130000,chr8:141200000-141210000	1	0
chr8	142720000	142730000	chr8	143020000	143030000	chr8:142720000-142730000,chr8:143020000-143030000	1	0
chr8	142770000	142780000	chr8	143020000	143030000	chr8:142770000-142780000,chr8:143020000-143030000	1	0
chr8	142780000	142790000	chr8	143020000	143030000	chr8:142780000-142790000,chr8:143020000-143030000	1	0
chr8	143590000	143600000	chr8	143510000	143520000	chr8:143590000-143600000,chr8:143510000-143520000	1	0
chr8	143730000	143740000	chr8	143510000	143520000	chr8:143730000-143740000,chr8:143510000-143520000	1	0
chr8	143590000	143600000	chr8	143520000	143530000	chr8:143590000-143600000,chr8:143520000-143530000	1	0
chr8	143550000	143560000	chr8	143880000	143890000	chr8:143550000-143560000,chr8:143880000-143890000	1	0
chr8	143590000	143600000	chr8	143880000	143890000	chr8:143590000-143600000,chr8:143880000-143890000	1	0
chr8	143630000	143640000	chr8	143880000	143890000	chr8:143630000-143640000,chr8:143880000-143890000	1	0
chr8	143730000	143740000	chr8	143880000	143890000	chr8:143730000-143740000,chr8:143880000-143890000	1	0
chr8	143820000	143830000	chr8	143880000	143890000	chr8:143820000-143830000,chr8:143880000-143890000	1	1
chr8	144060000	144070000	chr8	143880000	143890000	chr8:144060000-144070000,chr8:143880000-143890000	1	0
chr8	144070000	144080000	chr8	143880000	143890000	chr8:144070000-144080000,chr8:143880000-143890000	1	0
chr8	143730000	143740000	chr8	143950000	143960000	chr8:143730000-143740000,chr8:143950000-143960000	1	0
chr8	143920000	143930000	chr8	143980000	143990000	chr8:143920000-143930000,chr8:143980000-143990000	1	0
chr9	2620000	2630000	chr9	2870000	2880000	chr9:2620000-2630000,chr9:2870000-2880000	1	0
chr9	3520000	3530000	chr9	2870000	2880000	chr9:3520000-3530000,chr9:2870000-2880000	1	0
chr9	5630000	5640000	chr9	5460000	5470000	chr9:5630000-5640000,chr9:5460000-5470000	1	0
chr9	14690000	14700000	chr9	14320000	14330000	chr9:14690000-14700000,chr9:14320000-14330000	1	0
chr9	21970000	21980000	chr9	21690000	21700000	chr9:21970000-21980000,chr9:21690000-21700000	1	0
chr9	21990000	22000000	chr9	21690000	21700000	chr9:21990000-22000000,chr9:21690000-21700000	1	0
chr9	2.2e+07	22010000	chr9	21690000	21700000	chr9:2.2e+07-22010000,chr9:21690000-21700000	1	0
chr9	33020000	33030000	chr9	33120000	33130000	chr9:33020000-33030000,chr9:33120000-33130000	1	1
chr9	33040000	33050000	chr9	33120000	33130000	chr9:33040000-33050000,chr9:33120000-33130000	1	1
chr9	33240000	33250000	chr9	33120000	33130000	chr9:33240000-33250000,chr9:33120000-33130000	1	1
chr9	33280000	33290000	chr9	33120000	33130000	chr9:33280000-33290000,chr9:33120000-33130000	1	0
chr9	33290000	33300000	chr9	33120000	33130000	chr9:33290000-33300000,chr9:33120000-33130000	1	0
chr9	33440000	33450000	chr9	33120000	33130000	chr9:33440000-33450000,chr9:33120000-33130000	1	0
chr9	33470000	33480000	chr9	33120000	33130000	chr9:33470000-33480000,chr9:33120000-33130000	1	1
chr9	33020000	33030000	chr9	33230000	33240000	chr9:33020000-33030000,chr9:33230000-33240000	1	1
chr9	33040000	33050000	chr9	33230000	33240000	chr9:33040000-33050000,chr9:33230000-33240000	1	1
chr9	33070000	33080000	chr9	33230000	33240000	chr9:33070000-33080000,chr9:33230000-33240000	1	1
chr9	33160000	33170000	chr9	33230000	33240000	chr9:33160000-33170000,chr9:33230000-33240000	1	1
chr9	33290000	33300000	chr9	33230000	33240000	chr9:33290000-33300000,chr9:33230000-33240000	1	1
chr9	33070000	33080000	chr9	33260000	33270000	chr9:33070000-33080000,chr9:33260000-33270000	1	0
chr9	33470000	33480000	chr9	33260000	33270000	chr9:33470000-33480000,chr9:33260000-33270000	1	0
chr9	33470000	33480000	chr9	33320000	33330000	chr9:33470000-33480000,chr9:33320000-33330000	1	0
chr9	33920000	33930000	chr9	34150000	34160000	chr9:33920000-33930000,chr9:34150000-34160000	1	0
chr9	33950000	33960000	chr9	34150000	34160000	chr9:33950000-33960000,chr9:34150000-34160000	1	1
chr9	33990000	34000000	chr9	34150000	34160000	chr9:33990000-34000000,chr9:34150000-34160000	1	0
chr9	34080000	34090000	chr9	34150000	34160000	chr9:34080000-34090000,chr9:34150000-34160000	1	1
chr9	38060000	38070000	chr9	37770000	37780000	chr9:38060000-38070000,chr9:37770000-37780000	1	0
chr9	68700000	68710000	chr9	69110000	69120000	chr9:68700000-68710000,chr9:69110000-69120000	1	0
chr9	69760000	69770000	chr9	70420000	70430000	chr9:69760000-69770000,chr9:70420000-70430000	1	0
chr9	89310000	89320000	chr9	89180000	89190000	chr9:89310000-89320000,chr9:89180000-89190000	1	0
chr9	91360000	91370000	chr9	91190000	91200000	chr9:91360000-91370000,chr9:91190000-91200000	1	1
chr9	91420000	91430000	chr9	91190000	91200000	chr9:91420000-91430000,chr9:91190000-91200000	1	1
chr9	93120000	93130000	chr9	93060000	93070000	chr9:93120000-93130000,chr9:93060000-93070000	1	0
chr9	93450000	93460000	chr9	93290000	93300000	chr9:93450000-93460000,chr9:93290000-93300000	1	0
chr9	94030000	94040000	chr9	94600000	94610000	chr9:94030000-94040000,chr9:94600000-94610000	1	0
chr9	95070000	95080000	chr9	94600000	94610000	chr9:95070000-95080000,chr9:94600000-94610000	1	0
chr9	97920000	97930000	chr9	97670000	97680000	chr9:97920000-97930000,chr9:97670000-97680000	1	0
chr9	104760000	104770000	chr9	104960000	104970000	chr9:104760000-104770000,chr9:104960000-104970000	1	0
chr9	113050000	113060000	chr9	113520000	113530000	chr9:113050000-113060000,chr9:113520000-113530000	1	0
chr9	113300000	113310000	chr9	113520000	113530000	chr9:113300000-113310000,chr9:113520000-113530000	1	0
chr9	113340000	113350000	chr9	113520000	113530000	chr9:113340000-113350000,chr9:113520000-113530000	1	0
chr9	114070000	114080000	chr9	114170000	114180000	chr9:114070000-114080000,chr9:114170000-114180000	1	1
chr9	125190000	125200000	chr9	125650000	125660000	chr9:125190000-125200000,chr9:125650000-125660000	1	0
chr9	126860000	126870000	chr9	126720000	126730000	chr9:126860000-126870000,chr9:126720000-126730000	1	0
chr9	127570000	127580000	chr9	127690000	127700000	chr9:127570000-127580000,chr9:127690000-127700000	1	0
chr9	127570000	127580000	chr9	127820000	127830000	chr9:127570000-127580000,chr9:127820000-127830000	1	0
chr9	127610000	127620000	chr9	127820000	127830000	chr9:127610000-127620000,chr9:127820000-127830000	1	0
chr9	128060000	128070000	chr9	127960000	127970000	chr9:128060000-128070000,chr9:127960000-127970000	1	1
chr9	128940000	128950000	chr9	129340000	129350000	chr9:128940000-128950000,chr9:129340000-129350000	1	0
chr9	129100000	129110000	chr9	129340000	129350000	chr9:129100000-129110000,chr9:129340000-129350000	1	0
chr9	129110000	129120000	chr9	129340000	129350000	chr9:129110000-129120000,chr9:129340000-129350000	1	0
chr9	129170000	129180000	chr9	129340000	129350000	chr9:129170000-129180000,chr9:129340000-129350000	1	1
chr9	129630000	129640000	chr9	129340000	129350000	chr9:129630000-129640000,chr9:129340000-129350000	1	0
chr9	129810000	129820000	chr9	129340000	129350000	chr9:129810000-129820000,chr9:129340000-129350000	1	1
chr9	129820000	129830000	chr9	129340000	129350000	chr9:129820000-129830000,chr9:129340000-129350000	1	0
chr9	129830000	129840000	chr9	129340000	129350000	chr9:129830000-129840000,chr9:129340000-129350000	1	0
chr9	128940000	128950000	chr9	129410000	129420000	chr9:128940000-128950000,chr9:129410000-129420000	1	0
chr9	129170000	129180000	chr9	129410000	129420000	chr9:129170000-129180000,chr9:129410000-129420000	1	1
chr9	129810000	129820000	chr9	129410000	129420000	chr9:129810000-129820000,chr9:129410000-129420000	1	1
chr9	129820000	129830000	chr9	129410000	129420000	chr9:129820000-129830000,chr9:129410000-129420000	1	1
chr9	129830000	129840000	chr9	129410000	129420000	chr9:129830000-129840000,chr9:129410000-129420000	1	0
chr9	129170000	129180000	chr9	129480000	129490000	chr9:129170000-129180000,chr9:129480000-129490000	1	0
chr9	129100000	129110000	chr9	129490000	129500000	chr9:129100000-129110000,chr9:129490000-129500000	1	0
chr9	129170000	129180000	chr9	129490000	129500000	chr9:129170000-129180000,chr9:129490000-129500000	1	0
chr9	129630000	129640000	chr9	129490000	129500000	chr9:129630000-129640000,chr9:129490000-129500000	1	0
chr9	129810000	129820000	chr9	129490000	129500000	chr9:129810000-129820000,chr9:129490000-129500000	1	1
chr9	129820000	129830000	chr9	129490000	129500000	chr9:129820000-129830000,chr9:129490000-129500000	1	1
chr9	129830000	129840000	chr9	129490000	129500000	chr9:129830000-129840000,chr9:129490000-129500000	1	0
chr9	128940000	128950000	chr9	129550000	129560000	chr9:128940000-128950000,chr9:129550000-129560000	1	0
chr9	129080000	129090000	chr9	129550000	129560000	chr9:129080000-129090000,chr9:129550000-129560000	1	0
chr9	129100000	129110000	chr9	129550000	129560000	chr9:129100000-129110000,chr9:129550000-129560000	1	0
chr9	129110000	129120000	chr9	129550000	129560000	chr9:129110000-129120000,chr9:129550000-129560000	1	0
chr9	129170000	129180000	chr9	129550000	129560000	chr9:129170000-129180000,chr9:129550000-129560000	1	1
chr9	129630000	129640000	chr9	129550000	129560000	chr9:129630000-129640000,chr9:129550000-129560000	1	0
chr9	129810000	129820000	chr9	129550000	129560000	chr9:129810000-129820000,chr9:129550000-129560000	1	1
chr9	129820000	129830000	chr9	129550000	129560000	chr9:129820000-129830000,chr9:129550000-129560000	1	0
chr9	129830000	129840000	chr9	129550000	129560000	chr9:129830000-129840000,chr9:129550000-129560000	1	0
chr9	130040000	130050000	chr9	129550000	129560000	chr9:130040000-130050000,chr9:129550000-129560000	1	0
chr9	129100000	129110000	chr9	129560000	129570000	chr9:129100000-129110000,chr9:129560000-129570000	1	0
chr9	129110000	129120000	chr9	129560000	129570000	chr9:129110000-129120000,chr9:129560000-129570000	1	0
chr9	129170000	129180000	chr9	129560000	129570000	chr9:129170000-129180000,chr9:129560000-129570000	1	1
chr9	129630000	129640000	chr9	129560000	129570000	chr9:129630000-129640000,chr9:129560000-129570000	1	0
chr9	129810000	129820000	chr9	129560000	129570000	chr9:129810000-129820000,chr9:129560000-129570000	1	0
chr9	129820000	129830000	chr9	129560000	129570000	chr9:129820000-129830000,chr9:129560000-129570000	1	0
chr9	129830000	129840000	chr9	129560000	129570000	chr9:129830000-129840000,chr9:129560000-129570000	1	0
chr9	130040000	130050000	chr9	129560000	129570000	chr9:130040000-130050000,chr9:129560000-129570000	1	0
chr9	129820000	129830000	chr9	129880000	129890000	chr9:129820000-129830000,chr9:129880000-129890000	1	0
chr9	129810000	129820000	chr9	129990000	130000000	chr9:129810000-129820000,chr9:129990000-130000000	1	0
chr9	129820000	129830000	chr9	129990000	130000000	chr9:129820000-129830000,chr9:129990000-130000000	1	1
chr9	129830000	129840000	chr9	129990000	130000000	chr9:129830000-129840000,chr9:129990000-130000000	1	0
chr9	129910000	129920000	chr9	129990000	130000000	chr9:129910000-129920000,chr9:129990000-130000000	1	0
chr9	129930000	129940000	chr9	129990000	130000000	chr9:129930000-129940000,chr9:129990000-130000000	1	0
chr9	130050000	130060000	chr9	129990000	130000000	chr9:130050000-130060000,chr9:129990000-130000000	1	0
chr9	130450000	130460000	chr9	129990000	130000000	chr9:130450000-130460000,chr9:129990000-130000000	1	0
chr9	130880000	130890000	chr9	131370000	131380000	chr9:130880000-130890000,chr9:131370000-131380000	1	1
chr9	131120000	131130000	chr9	131370000	131380000	chr9:131120000-131130000,chr9:131370000-131380000	1	0
chr9	131190000	131200000	chr9	131370000	131380000	chr9:131190000-131200000,chr9:131370000-131380000	1	0
chr9	131270000	131280000	chr9	131370000	131380000	chr9:131270000-131280000,chr9:131370000-131380000	1	1
chr9	131510000	131520000	chr9	131370000	131380000	chr9:131510000-131520000,chr9:131370000-131380000	1	0
chr9	131530000	131540000	chr9	131370000	131380000	chr9:131530000-131540000,chr9:131370000-131380000	1	0
chr9	131530000	131540000	chr9	131670000	131680000	chr9:131530000-131540000,chr9:131670000-131680000	1	0
chr9	132870000	132880000	chr9	133110000	133120000	chr9:132870000-132880000,chr9:133110000-133120000	1	0
chr9	133330000	133340000	chr9	133120000	133130000	chr9:133330000-133340000,chr9:133120000-133130000	1	0
chr9	133980000	133990000	chr9	133780000	133790000	chr9:133980000-133990000,chr9:133780000-133790000	1	0
chr9	133980000	133990000	chr9	133850000	133860000	chr9:133980000-133990000,chr9:133850000-133860000	1	0
chr9	133980000	133990000	chr9	133880000	133890000	chr9:133980000-133990000,chr9:133880000-133890000	1	0
chr9	134170000	134180000	chr9	134370000	134380000	chr9:134170000-134180000,chr9:134370000-134380000	1	0
chr9	134170000	134180000	chr9	134380000	134390000	chr9:134170000-134180000,chr9:134380000-134390000	1	0
chr9	134170000	134180000	chr9	134390000	134400000	chr9:134170000-134180000,chr9:134390000-134400000	1	0
chr9	134170000	134180000	chr9	134400000	134410000	chr9:134170000-134180000,chr9:134400000-134410000	1	0
chr9	135490000	135500000	chr9	135990000	136000000	chr9:135490000-135500000,chr9:135990000-136000000	1	0
chr9	135900000	135910000	chr9	135990000	136000000	chr9:135900000-135910000,chr9:135990000-136000000	1	1
chr9	136090000	136100000	chr9	135990000	136000000	chr9:136090000-136100000,chr9:135990000-136000000	1	0
chr9	136200000	136210000	chr9	135990000	136000000	chr9:136200000-136210000,chr9:135990000-136000000	1	1
chr9	136240000	136250000	chr9	135990000	136000000	chr9:136240000-136250000,chr9:135990000-136000000	1	1
chr9	136360000	136370000	chr9	136640000	136650000	chr9:136360000-136370000,chr9:136640000-136650000	1	0
chr9	136400000	136410000	chr9	136640000	136650000	chr9:136400000-136410000,chr9:136640000-136650000	1	0
chr9	136410000	136420000	chr9	136640000	136650000	chr9:136410000-136420000,chr9:136640000-136650000	1	1
chr9	136430000	136440000	chr9	136640000	136650000	chr9:136430000-136440000,chr9:136640000-136650000	1	1
chr9	136440000	136450000	chr9	136640000	136650000	chr9:136440000-136450000,chr9:136640000-136650000	1	0
chr9	136470000	136480000	chr9	136640000	136650000	chr9:136470000-136480000,chr9:136640000-136650000	1	1
chr9	136480000	136490000	chr9	136640000	136650000	chr9:136480000-136490000,chr9:136640000-136650000	1	1
chr9	136540000	136550000	chr9	136640000	136650000	chr9:136540000-136550000,chr9:136640000-136650000	1	0
chr9	136710000	136720000	chr9	136640000	136650000	chr9:136710000-136720000,chr9:136640000-136650000	1	1
chr9	136720000	136730000	chr9	136640000	136650000	chr9:136720000-136730000,chr9:136640000-136650000	1	1
chr9	136740000	136750000	chr9	136640000	136650000	chr9:136740000-136750000,chr9:136640000-136650000	1	1
chr9	136790000	136800000	chr9	136640000	136650000	chr9:136790000-136800000,chr9:136640000-136650000	1	0
chr9	136800000	136810000	chr9	136640000	136650000	chr9:136800000-136810000,chr9:136640000-136650000	1	0
chr9	136470000	136480000	chr9	136780000	136790000	chr9:136470000-136480000,chr9:136780000-136790000	1	0
chr9	136480000	136490000	chr9	136780000	136790000	chr9:136480000-136490000,chr9:136780000-136790000	1	0
chr9	136710000	136720000	chr9	136780000	136790000	chr9:136710000-136720000,chr9:136780000-136790000	1	0
chr9	136720000	136730000	chr9	136780000	136790000	chr9:136720000-136730000,chr9:136780000-136790000	1	1
chr9	136940000	136950000	chr9	136780000	136790000	chr9:136940000-136950000,chr9:136780000-136790000	1	0
chr9	137080000	137090000	chr9	136780000	136790000	chr9:137080000-137090000,chr9:136780000-136790000	1	0
chr9	137040000	137050000	chr9	137290000	137300000	chr9:137040000-137050000,chr9:137290000-137300000	1	0
chr9	137080000	137090000	chr9	137290000	137300000	chr9:137080000-137090000,chr9:137290000-137300000	1	0
chr9	137180000	137190000	chr9	137290000	137300000	chr9:137180000-137190000,chr9:137290000-137300000	1	0
chr9	137200000	137210000	chr9	137290000	137300000	chr9:137200000-137210000,chr9:137290000-137300000	1	0
chr9	137220000	137230000	chr9	137290000	137300000	chr9:137220000-137230000,chr9:137290000-137300000	1	1
chr9	137420000	137430000	chr9	137290000	137300000	chr9:137420000-137430000,chr9:137290000-137300000	1	0
chr9	137450000	137460000	chr9	137290000	137300000	chr9:137450000-137460000,chr9:137290000-137300000	1	0
chr10	3770000	3780000	chr10	3880000	3890000	chr10:3770000-3780000,chr10:3880000-3890000	1	0
chr10	3780000	3790000	chr10	3880000	3890000	chr10:3780000-3790000,chr10:3880000-3890000	1	1
chr10	5090000	5100000	chr10	4940000	4950000	chr10:5090000-5100000,chr10:4940000-4950000	1	0
chr10	5090000	5100000	chr10	5540000	5550000	chr10:5090000-5100000,chr10:5540000-5550000	1	0
chr10	5660000	5670000	chr10	5540000	5550000	chr10:5660000-5670000,chr10:5540000-5550000	1	1
chr10	5680000	5690000	chr10	5540000	5550000	chr10:5680000-5690000,chr10:5540000-5550000	1	0
chr10	5740000	5750000	chr10	5540000	5550000	chr10:5740000-5750000,chr10:5540000-5550000	1	0
chr10	7660000	7670000	chr10	7540000	7550000	chr10:7660000-7670000,chr10:7540000-7550000	1	0
chr10	7720000	7730000	chr10	7540000	7550000	chr10:7720000-7730000,chr10:7540000-7550000	1	1
chr10	7780000	7790000	chr10	7540000	7550000	chr10:7780000-7790000,chr10:7540000-7550000	1	0
chr10	13090000	13100000	chr10	12260000	12270000	chr10:13090000-13100000,chr10:12260000-12270000	1	0
chr10	14830000	14840000	chr10	14550000	14560000	chr10:14830000-14840000,chr10:14550000-14560000	1	0
chr10	14840000	14850000	chr10	14550000	14560000	chr10:14840000-14850000,chr10:14550000-14560000	1	0
chr10	14880000	14890000	chr10	14550000	14560000	chr10:14880000-14890000,chr10:14550000-14560000	1	0
chr10	14830000	14840000	chr10	14580000	14590000	chr10:14830000-14840000,chr10:14580000-14590000	1	0
chr10	28300000	28310000	chr10	28940000	28950000	chr10:28300000-28310000,chr10:28940000-28950000	1	0
chr10	32340000	32350000	chr10	32440000	32450000	chr10:32340000-32350000,chr10:32440000-32450000	1	0
chr10	32370000	32380000	chr10	32440000	32450000	chr10:32370000-32380000,chr10:32440000-32450000	1	1
chr10	33330000	33340000	chr10	32980000	32990000	chr10:33330000-33340000,chr10:32980000-32990000	1	1
chr10	45670000	45680000	chr10	45410000	45420000	chr10:45670000-45680000,chr10:45410000-45420000	1	0
chr10	50590000	50600000	chr10	50340000	50350000	chr10:50590000-50600000,chr10:50340000-50350000	1	0
chr10	59170000	59180000	chr10	58960000	58970000	chr10:59170000-59180000,chr10:58960000-58970000	1	0
chr10	68070000	68080000	chr10	67810000	67820000	chr10:68070000-68080000,chr10:67810000-67820000	1	0
chr10	68070000	68080000	chr10	67820000	67830000	chr10:68070000-68080000,chr10:67820000-67830000	1	0
chr10	68070000	68080000	chr10	67840000	67850000	chr10:68070000-68080000,chr10:67840000-67850000	1	1
chr10	68330000	68340000	chr10	67840000	67850000	chr10:68330000-68340000,chr10:67840000-67850000	1	1
chr10	68070000	68080000	chr10	68010000	68020000	chr10:68070000-68080000,chr10:68010000-68020000	1	1
chr10	68330000	68340000	chr10	68010000	68020000	chr10:68330000-68340000,chr10:68010000-68020000	1	0
chr10	68070000	68080000	chr10	68320000	68330000	chr10:68070000-68080000,chr10:68320000-68330000	1	0
chr10	71960000	71970000	chr10	72030000	72040000	chr10:71960000-71970000,chr10:72030000-72040000	1	0
chr10	74820000	74830000	chr10	74970000	74980000	chr10:74820000-74830000,chr10:74970000-74980000	1	0
chr10	79060000	79070000	chr10	79310000	79320000	chr10:79060000-79070000,chr10:79310000-79320000	1	0
chr10	80280000	80290000	chr10	80460000	80470000	chr10:80280000-80290000,chr10:80460000-80470000	1	0
chr10	80290000	80300000	chr10	80460000	80470000	chr10:80290000-80300000,chr10:80460000-80470000	1	0
chr10	80350000	80360000	chr10	80460000	80470000	chr10:80350000-80360000,chr10:80460000-80470000	1	0
chr10	80520000	80530000	chr10	80460000	80470000	chr10:80520000-80530000,chr10:80460000-80470000	1	0
chr10	80280000	80290000	chr10	80470000	80480000	chr10:80280000-80290000,chr10:80470000-80480000	1	0
chr10	80200000	80210000	chr10	80490000	80500000	chr10:80200000-80210000,chr10:80490000-80500000	1	0
chr10	80280000	80290000	chr10	80490000	80500000	chr10:80280000-80290000,chr10:80490000-80500000	1	0
chr10	80290000	80300000	chr10	80490000	80500000	chr10:80290000-80300000,chr10:80490000-80500000	1	0
chr10	80350000	80360000	chr10	80490000	80500000	chr10:80350000-80360000,chr10:80490000-80500000	1	0
chr10	80400000	80410000	chr10	80490000	80500000	chr10:80400000-80410000,chr10:80490000-80500000	1	1
chr10	80410000	80420000	chr10	80490000	80500000	chr10:80410000-80420000,chr10:80490000-80500000	1	0
chr10	80280000	80290000	chr10	80500000	80510000	chr10:80280000-80290000,chr10:80500000-80510000	1	0
chr10	80290000	80300000	chr10	80500000	80510000	chr10:80290000-80300000,chr10:80500000-80510000	1	0
chr10	80350000	80360000	chr10	80500000	80510000	chr10:80350000-80360000,chr10:80500000-80510000	1	0
chr10	80400000	80410000	chr10	80500000	80510000	chr10:80400000-80410000,chr10:80500000-80510000	1	1
chr10	80410000	80420000	chr10	80500000	80510000	chr10:80410000-80420000,chr10:80500000-80510000	1	0
chr10	86500000	86510000	chr10	86400000	86410000	chr10:86500000-86510000,chr10:86400000-86410000	1	0
chr10	86520000	86530000	chr10	86400000	86410000	chr10:86520000-86530000,chr10:86400000-86410000	1	0
chr10	86490000	86500000	chr10	86710000	86720000	chr10:86490000-86500000,chr10:86710000-86720000	1	0
chr10	86500000	86510000	chr10	86710000	86720000	chr10:86500000-86510000,chr10:86710000-86720000	1	0
chr10	86520000	86530000	chr10	86710000	86720000	chr10:86520000-86530000,chr10:86710000-86720000	1	1
chr10	87090000	87100000	chr10	86710000	86720000	chr10:87090000-87100000,chr10:86710000-86720000	1	0
chr10	91410000	91420000	chr10	92690000	92700000	chr10:91410000-91420000,chr10:92690000-92700000	1	0
chr10	91800000	91810000	chr10	92690000	92700000	chr10:91800000-91810000,chr10:92690000-92700000	1	0
chr10	92570000	92580000	chr10	92690000	92700000	chr10:92570000-92580000,chr10:92690000-92700000	1	0
chr10	92590000	92600000	chr10	92690000	92700000	chr10:92590000-92600000,chr10:92690000-92700000	1	0
chr10	96520000	96530000	chr10	96670000	96680000	chr10:96520000-96530000,chr10:96670000-96680000	1	0
chr10	96580000	96590000	chr10	96670000	96680000	chr10:96580000-96590000,chr10:96670000-96680000	1	1
chr10	97770000	97780000	chr10	97570000	97580000	chr10:97770000-97780000,chr10:97570000-97580000	1	0
chr10	99650000	99660000	chr10	99710000	99720000	chr10:99650000-99660000,chr10:99710000-99720000	1	0
chr10	102860000	102870000	chr10	103020000	103030000	chr10:102860000-102870000,chr10:103020000-103030000	1	0
chr10	103190000	103200000	chr10	103020000	103030000	chr10:103190000-103200000,chr10:103020000-103030000	1	0
chr10	102500000	102510000	chr10	103440000	103450000	chr10:102500000-102510000,chr10:103440000-103450000	1	0
chr10	103190000	103200000	chr10	103440000	103450000	chr10:103190000-103200000,chr10:103440000-103450000	1	0
chr10	112370000	112380000	chr10	112260000	112270000	chr10:112370000-112380000,chr10:112260000-112270000	1	1
chr10	112410000	112420000	chr10	112260000	112270000	chr10:112410000-112420000,chr10:112260000-112270000	1	0
chr10	112420000	112430000	chr10	112260000	112270000	chr10:112420000-112430000,chr10:112260000-112270000	1	0
chr10	112950000	112960000	chr10	112260000	112270000	chr10:112950000-112960000,chr10:112260000-112270000	1	0
chr10	112210000	112220000	chr10	112270000	112280000	chr10:112210000-112220000,chr10:112270000-112280000	1	0
chr10	112370000	112380000	chr10	112270000	112280000	chr10:112370000-112380000,chr10:112270000-112280000	1	1
chr10	112950000	112960000	chr10	112270000	112280000	chr10:112950000-112960000,chr10:112270000-112280000	1	0
chr10	112950000	112960000	chr10	113050000	113060000	chr10:112950000-112960000,chr10:113050000-113060000	1	0
chr10	119170000	119180000	chr10	119270000	119280000	chr10:119170000-119180000,chr10:119270000-119280000	1	0
chr10	119200000	119210000	chr10	119270000	119280000	chr10:119200000-119210000,chr10:119270000-119280000	1	1
chr10	119590000	119600000	chr10	119270000	119280000	chr10:119590000-119600000,chr10:119270000-119280000	1	0
chr10	119540000	119550000	chr10	119480000	119490000	chr10:119540000-119550000,chr10:119480000-119490000	1	1
chr10	121930000	121940000	chr10	122110000	122120000	chr10:121930000-121940000,chr10:122110000-122120000	1	0
chr10	122370000	122380000	chr10	122110000	122120000	chr10:122370000-122380000,chr10:122110000-122120000	1	0
chr10	122370000	122380000	chr10	122310000	122320000	chr10:122370000-122380000,chr10:122310000-122320000	1	1
chr10	122950000	122960000	chr10	122870000	122880000	chr10:122950000-122960000,chr10:122870000-122880000	1	1
chr10	132330000	132340000	chr10	132510000	132520000	chr10:132330000-132340000,chr10:132510000-132520000	1	1
chr10	132390000	132400000	chr10	132510000	132520000	chr10:132390000-132400000,chr10:132510000-132520000	1	0
chr10	132400000	132410000	chr10	132510000	132520000	chr10:132400000-132410000,chr10:132510000-132520000	1	0
chr10	132440000	132450000	chr10	132510000	132520000	chr10:132440000-132450000,chr10:132510000-132520000	1	1
chr11	1750000	1760000	chr11	1260000	1270000	chr11:1750000-1760000,chr11:1260000-1270000	1	0
chr11	2140000	2150000	chr11	1260000	1270000	chr11:2140000-2150000,chr11:1260000-1270000	1	0
chr11	1750000	1760000	chr11	1690000	1700000	chr11:1750000-1760000,chr11:1690000-1700000	1	0
chr11	2130000	2140000	chr11	1690000	1700000	chr11:2130000-2140000,chr11:1690000-1700000	1	0
chr11	2140000	2150000	chr11	1690000	1700000	chr11:2140000-2150000,chr11:1690000-1700000	1	0
chr11	2690000	2700000	chr11	1690000	1700000	chr11:2690000-2700000,chr11:1690000-1700000	1	0
chr11	1750000	1760000	chr11	1960000	1970000	chr11:1750000-1760000,chr11:1960000-1970000	1	0
chr11	2130000	2140000	chr11	1960000	1970000	chr11:2130000-2140000,chr11:1960000-1970000	1	0
chr11	2140000	2150000	chr11	1960000	1970000	chr11:2140000-2150000,chr11:1960000-1970000	1	0
chr11	1750000	1760000	chr11	2210000	2220000	chr11:1750000-1760000,chr11:2210000-2220000	1	0
chr11	1980000	1990000	chr11	2210000	2220000	chr11:1980000-1990000,chr11:2210000-2220000	1	0
chr11	2130000	2140000	chr11	2210000	2220000	chr11:2130000-2140000,chr11:2210000-2220000	1	1
chr11	2140000	2150000	chr11	2210000	2220000	chr11:2140000-2150000,chr11:2210000-2220000	1	1
chr11	2690000	2700000	chr11	2210000	2220000	chr11:2690000-2700000,chr11:2210000-2220000	1	0
chr11	2140000	2150000	chr11	2640000	2650000	chr11:2140000-2150000,chr11:2640000-2650000	1	1
chr11	1750000	1760000	chr11	2720000	2730000	chr11:1750000-1760000,chr11:2720000-2730000	1	0
chr11	2900000	2910000	chr11	2720000	2730000	chr11:2900000-2910000,chr11:2720000-2730000	1	0
chr11	9260000	9270000	chr11	9400000	9410000	chr11:9260000-9270000,chr11:9400000-9410000	1	0
chr11	22620000	22630000	chr11	22680000	22690000	chr11:22620000-22630000,chr11:22680000-22690000	1	0
chr11	32890000	32900000	chr11	33070000	33080000	chr11:32890000-32900000,chr11:33070000-33080000	1	0
chr11	34350000	34360000	chr11	34600000	34610000	chr11:34350000-34360000,chr11:34600000-34610000	1	0
chr11	46110000	46120000	chr11	46240000	46250000	chr11:46110000-46120000,chr11:46240000-46250000	1	0
chr11	46330000	46340000	chr11	46240000	46250000	chr11:46330000-46340000,chr11:46240000-46250000	1	0
chr11	46370000	46380000	chr11	46240000	46250000	chr11:46370000-46380000,chr11:46240000-46250000	1	1
chr11	46380000	46390000	chr11	46240000	46250000	chr11:46380000-46390000,chr11:46240000-46250000	1	1
chr11	57330000	57340000	chr11	57470000	57480000	chr11:57330000-57340000,chr11:57470000-57480000	1	0
chr11	57660000	57670000	chr11	57470000	57480000	chr11:57660000-57670000,chr11:57470000-57480000	1	0
chr11	57320000	57330000	chr11	57500000	57510000	chr11:57320000-57330000,chr11:57500000-57510000	1	0
chr11	57330000	57340000	chr11	57500000	57510000	chr11:57330000-57340000,chr11:57500000-57510000	1	1
chr11	57660000	57670000	chr11	57500000	57510000	chr11:57660000-57670000,chr11:57500000-57510000	1	0
chr11	65490000	65500000	chr11	65290000	65300000	chr11:65490000-65500000,chr11:65290000-65300000	1	0
chr11	65350000	65360000	chr11	65470000	65480000	chr11:65350000-65360000,chr11:65470000-65480000	1	0
chr11	65420000	65430000	chr11	65480000	65490000	chr11:65420000-65430000,chr11:65480000-65490000	1	0
chr11	66050000	66060000	chr11	66130000	66140000	chr11:66050000-66060000,chr11:66130000-66140000	1	0
chr11	73140000	73150000	chr11	73070000	73080000	chr11:73140000-73150000,chr11:73070000-73080000	1	0
chr11	73140000	73150000	chr11	73320000	73330000	chr11:73140000-73150000,chr11:73320000-73330000	1	0
chr11	86060000	86070000	chr11	86180000	86190000	chr11:86060000-86070000,chr11:86180000-86190000	1	0
chr11	96390000	96400000	chr11	95820000	95830000	chr11:96390000-96400000,chr11:95820000-95830000	1	0
chr11	95790000	95800000	chr11	96010000	96020000	chr11:95790000-95800000,chr11:96010000-96020000	1	0
chr11	95920000	95930000	chr11	96010000	96020000	chr11:95920000-95930000,chr11:96010000-96020000	1	0
chr11	95920000	95930000	chr11	96090000	96100000	chr11:95920000-95930000,chr11:96090000-96100000	1	0
chr11	96390000	96400000	chr11	96140000	96150000	chr11:96390000-96400000,chr11:96140000-96150000	1	0
chr11	96330000	96340000	chr11	96150000	96160000	chr11:96330000-96340000,chr11:96150000-96160000	1	0
chr11	96380000	96390000	chr11	96150000	96160000	chr11:96380000-96390000,chr11:96150000-96160000	1	0
chr11	96390000	96400000	chr11	96150000	96160000	chr11:96390000-96400000,chr11:96150000-96160000	1	0
chr11	102340000	102350000	chr11	102170000	102180000	chr11:102340000-102350000,chr11:102170000-102180000	1	0
chr11	102340000	102350000	chr11	102450000	102460000	chr11:102340000-102350000,chr11:102450000-102460000	1	0
chr11	111760000	111770000	chr11	111690000	111700000	chr11:111760000-111770000,chr11:111690000-111700000	1	0
chr11	111870000	111880000	chr11	111930000	111940000	chr11:111870000-111880000,chr11:111930000-111940000	1	0
chr11	112020000	112030000	chr11	111930000	111940000	chr11:112020000-112030000,chr11:111930000-111940000	1	0
chr11	117230000	117240000	chr11	118190000	118200000	chr11:117230000-117240000,chr11:118190000-118200000	1	0
chr11	118910000	118920000	chr11	1.19e+08	119010000	chr11:118910000-118920000,chr11:1.19e+08-119010000	1	0
chr11	126060000	126070000	chr11	126180000	126190000	chr11:126060000-126070000,chr11:126180000-126190000	1	0
chr11	126260000	126270000	chr11	126180000	126190000	chr11:126260000-126270000,chr11:126180000-126190000	1	0
chr12	750000	760000	chr12	570000	580000	chr12:750000-760000,chr12:570000-580000	1	0
chr12	1590000	1600000	chr12	1090000	1100000	chr12:1590000-1600000,chr12:1090000-1100000	1	0
chr12	2870000	2880000	chr12	2960000	2970000	chr12:2870000-2880000,chr12:2960000-2970000	1	0
chr12	3070000	3080000	chr12	2960000	2970000	chr12:3070000-3080000,chr12:2960000-2970000	1	0
chr12	3870000	3880000	chr12	2960000	2970000	chr12:3870000-3880000,chr12:2960000-2970000	1	0
chr12	2930000	2940000	chr12	3080000	3090000	chr12:2930000-2940000,chr12:3080000-3090000	1	0
chr12	3870000	3880000	chr12	4010000	4020000	chr12:3870000-3880000,chr12:4010000-4020000	1	1
chr12	6360000	6370000	chr12	6180000	6190000	chr12:6360000-6370000,chr12:6180000-6190000	1	0
chr12	6490000	6500000	chr12	6180000	6190000	chr12:6490000-6500000,chr12:6180000-6190000	1	0
chr12	6360000	6370000	chr12	6230000	6240000	chr12:6360000-6370000,chr12:6230000-6240000	1	0
chr12	6360000	6370000	chr12	6290000	6300000	chr12:6360000-6370000,chr12:6290000-6300000	1	1
chr12	6380000	6390000	chr12	6290000	6300000	chr12:6380000-6390000,chr12:6290000-6300000	1	0
chr12	6450000	6460000	chr12	6290000	6300000	chr12:6450000-6460000,chr12:6290000-6300000	1	0
chr12	6490000	6500000	chr12	6290000	6300000	chr12:6490000-6500000,chr12:6290000-6300000	1	0
chr12	6510000	6520000	chr12	6290000	6300000	chr12:6510000-6520000,chr12:6290000-6300000	1	0
chr12	6530000	6540000	chr12	6290000	6300000	chr12:6530000-6540000,chr12:6290000-6300000	1	0
chr12	6570000	6580000	chr12	6290000	6300000	chr12:6570000-6580000,chr12:6290000-6300000	1	0
chr12	6450000	6460000	chr12	6370000	6380000	chr12:6450000-6460000,chr12:6370000-6380000	1	0
chr12	6470000	6480000	chr12	6370000	6380000	chr12:6470000-6480000,chr12:6370000-6380000	1	0
chr12	6490000	6500000	chr12	6370000	6380000	chr12:6490000-6500000,chr12:6370000-6380000	1	0
chr12	6530000	6540000	chr12	6370000	6380000	chr12:6530000-6540000,chr12:6370000-6380000	1	0
chr12	6580000	6590000	chr12	6370000	6380000	chr12:6580000-6590000,chr12:6370000-6380000	1	0
chr12	6970000	6980000	chr12	7440000	7450000	chr12:6970000-6980000,chr12:7440000-7450000	1	0
chr12	7100000	7110000	chr12	8020000	8030000	chr12:7100000-7110000,chr12:8020000-8030000	1	0
chr12	7130000	7140000	chr12	8020000	8030000	chr12:7130000-7140000,chr12:8020000-8030000	1	0
chr12	7880000	7890000	chr12	8020000	8030000	chr12:7880000-7890000,chr12:8020000-8030000	1	0
chr12	7890000	7900000	chr12	8020000	8030000	chr12:7890000-7900000,chr12:8020000-8030000	1	0
chr12	7930000	7940000	chr12	8020000	8030000	chr12:7930000-7940000,chr12:8020000-8030000	1	1
chr12	9640000	9650000	chr12	8020000	8030000	chr12:9640000-9650000,chr12:8020000-8030000	1	0
chr12	8910000	8920000	chr12	9070000	9080000	chr12:8910000-8920000,chr12:9070000-9080000	1	0
chr12	8940000	8950000	chr12	9070000	9080000	chr12:8940000-8950000,chr12:9070000-9080000	1	0
chr12	10220000	10230000	chr12	9830000	9840000	chr12:10220000-10230000,chr12:9830000-9840000	1	0
chr12	10220000	10230000	chr12	10360000	10370000	chr12:10220000-10230000,chr12:10360000-10370000	1	0
chr12	10500000	10510000	chr12	10360000	10370000	chr12:10500000-10510000,chr12:10360000-10370000	1	1
chr12	10610000	10620000	chr12	10360000	10370000	chr12:10610000-10620000,chr12:10360000-10370000	1	0
chr12	10500000	10510000	chr12	10710000	10720000	chr12:10500000-10510000,chr12:10710000-10720000	1	0
chr12	12260000	12270000	chr12	12400000	12410000	chr12:12260000-12270000,chr12:12400000-12410000	1	1
chr12	12560000	12570000	chr12	12400000	12410000	chr12:12560000-12570000,chr12:12400000-12410000	1	0
chr12	12690000	12700000	chr12	12400000	12410000	chr12:12690000-12700000,chr12:12400000-12410000	1	1
chr12	12720000	12730000	chr12	12400000	12410000	chr12:12720000-12730000,chr12:12400000-12410000	1	0
chr12	12260000	12270000	chr12	12440000	12450000	chr12:12260000-12270000,chr12:12440000-12450000	1	0
chr12	12350000	12360000	chr12	12440000	12450000	chr12:12350000-12360000,chr12:12440000-12450000	1	0
chr12	12560000	12570000	chr12	12440000	12450000	chr12:12560000-12570000,chr12:12440000-12450000	1	0
chr12	12690000	12700000	chr12	12440000	12450000	chr12:12690000-12700000,chr12:12440000-12450000	1	0
chr12	12720000	12730000	chr12	12440000	12450000	chr12:12720000-12730000,chr12:12440000-12450000	1	0
chr12	12690000	12700000	chr12	12450000	12460000	chr12:12690000-12700000,chr12:12450000-12460000	1	0
chr12	12710000	12720000	chr12	12800000	12810000	chr12:12710000-12720000,chr12:12800000-12810000	1	0
chr12	12720000	12730000	chr12	12800000	12810000	chr12:12720000-12730000,chr12:12800000-12810000	1	0
chr12	25250000	25260000	chr12	25380000	25390000	chr12:25250000-25260000,chr12:25380000-25390000	1	0
chr12	45720000	45730000	chr12	46170000	46180000	chr12:45720000-45730000,chr12:46170000-46180000	1	0
chr12	45990000	46000000	chr12	46170000	46180000	chr12:45990000-46000000,chr12:46170000-46180000	1	0
chr12	46260000	46270000	chr12	46200000	46210000	chr12:46260000-46270000,chr12:46200000-46210000	1	0
chr12	45990000	46000000	chr12	46490000	46500000	chr12:45990000-46000000,chr12:46490000-46500000	1	0
chr12	46260000	46270000	chr12	46490000	46500000	chr12:46260000-46270000,chr12:46490000-46500000	1	0
chr12	47700000	47710000	chr12	47820000	47830000	chr12:47700000-47710000,chr12:47820000-47830000	1	0
chr12	47750000	47760000	chr12	47820000	47830000	chr12:47750000-47760000,chr12:47820000-47830000	1	1
chr12	48080000	48090000	chr12	47820000	47830000	chr12:48080000-48090000,chr12:47820000-47830000	1	0
chr12	48100000	48110000	chr12	47820000	47830000	chr12:48100000-48110000,chr12:47820000-47830000	1	1
chr12	48470000	48480000	chr12	47820000	47830000	chr12:48470000-48480000,chr12:47820000-47830000	1	0
chr12	49840000	49850000	chr12	49940000	49950000	chr12:49840000-49850000,chr12:49940000-49950000	1	1
chr12	51020000	51030000	chr12	50930000	50940000	chr12:51020000-51030000,chr12:50930000-50940000	1	0
chr12	51170000	51180000	chr12	50930000	50940000	chr12:51170000-51180000,chr12:50930000-50940000	1	0
chr12	51020000	51030000	chr12	51900000	51910000	chr12:51020000-51030000,chr12:51900000-51910000	1	0
chr12	51270000	51280000	chr12	51900000	51910000	chr12:51270000-51280000,chr12:51900000-51910000	1	1
chr12	53290000	53300000	chr12	53040000	53050000	chr12:53290000-53300000,chr12:53040000-53050000	1	0
chr12	53320000	53330000	chr12	53040000	53050000	chr12:53320000-53330000,chr12:53040000-53050000	1	0
chr12	53340000	53350000	chr12	53040000	53050000	chr12:53340000-53350000,chr12:53040000-53050000	1	0
chr12	53290000	53300000	chr12	53490000	53500000	chr12:53290000-53300000,chr12:53490000-53500000	1	0
chr12	53300000	53310000	chr12	53490000	53500000	chr12:53300000-53310000,chr12:53490000-53500000	1	0
chr12	53320000	53330000	chr12	53490000	53500000	chr12:53320000-53330000,chr12:53490000-53500000	1	1
chr12	53340000	53350000	chr12	53490000	53500000	chr12:53340000-53350000,chr12:53490000-53500000	1	0
chr12	53380000	53390000	chr12	53490000	53500000	chr12:53380000-53390000,chr12:53490000-53500000	1	0
chr12	53420000	53430000	chr12	53490000	53500000	chr12:53420000-53430000,chr12:53490000-53500000	1	0
chr12	53670000	53680000	chr12	53490000	53500000	chr12:53670000-53680000,chr12:53490000-53500000	1	0
chr12	54260000	54270000	chr12	54350000	54360000	chr12:54260000-54270000,chr12:54350000-54360000	1	1
chr12	56330000	56340000	chr12	56430000	56440000	chr12:56330000-56340000,chr12:56430000-56440000	1	0
chr12	56350000	56360000	chr12	56430000	56440000	chr12:56350000-56360000,chr12:56430000-56440000	1	0
chr12	56360000	56370000	chr12	56430000	56440000	chr12:56360000-56370000,chr12:56430000-56440000	1	1
chr12	56520000	56530000	chr12	56430000	56440000	chr12:56520000-56530000,chr12:56430000-56440000	1	0
chr12	56580000	56590000	chr12	56430000	56440000	chr12:56580000-56590000,chr12:56430000-56440000	1	0
chr12	56680000	56690000	chr12	56430000	56440000	chr12:56680000-56690000,chr12:56430000-56440000	1	0
chr12	5.7e+07	57010000	chr12	56430000	56440000	chr12:5.7e+07-57010000,chr12:56430000-56440000	1	0
chr12	57740000	57750000	chr12	57860000	57870000	chr12:57740000-57750000,chr12:57860000-57870000	1	0
chr12	57780000	57790000	chr12	57860000	57870000	chr12:57780000-57790000,chr12:57860000-57870000	1	1
chr12	66130000	66140000	chr12	66230000	66240000	chr12:66130000-66140000,chr12:66230000-66240000	1	0
chr12	66160000	66170000	chr12	66230000	66240000	chr12:66160000-66170000,chr12:66230000-66240000	1	0
chr12	69240000	69250000	chr12	69330000	69340000	chr12:69240000-69250000,chr12:69330000-69340000	1	0
chr12	75480000	75490000	chr12	75940000	75950000	chr12:75480000-75490000,chr12:75940000-75950000	1	0
chr12	76030000	76040000	chr12	75940000	75950000	chr12:76030000-76040000,chr12:75940000-75950000	1	0
chr12	76340000	76350000	chr12	75940000	75950000	chr12:76340000-76350000,chr12:75940000-75950000	1	0
chr12	75480000	75490000	chr12	75970000	75980000	chr12:75480000-75490000,chr12:75970000-75980000	1	0
chr12	75510000	75520000	chr12	75970000	75980000	chr12:75510000-75520000,chr12:75970000-75980000	1	0
chr12	76030000	76040000	chr12	75970000	75980000	chr12:76030000-76040000,chr12:75970000-75980000	1	1
chr12	76080000	76090000	chr12	76450000	76460000	chr12:76080000-76090000,chr12:76450000-76460000	1	0
chr12	80930000	80940000	chr12	80770000	80780000	chr12:80930000-80940000,chr12:80770000-80780000	1	0
chr12	93370000	93380000	chr12	93310000	93320000	chr12:93370000-93380000,chr12:93310000-93320000	1	0
chr12	93380000	93390000	chr12	93310000	93320000	chr12:93380000-93390000,chr12:93310000-93320000	1	0
chr12	93560000	93570000	chr12	93310000	93320000	chr12:93560000-93570000,chr12:93310000-93320000	1	0
chr12	93570000	93580000	chr12	93310000	93320000	chr12:93570000-93580000,chr12:93310000-93320000	1	0
chr12	98640000	98650000	chr12	98540000	98550000	chr12:98640000-98650000,chr12:98540000-98550000	1	1
chr12	100470000	100480000	chr12	100540000	100550000	chr12:100470000-100480000,chr12:100540000-100550000	1	0
chr12	108560000	108570000	chr12	108640000	108650000	chr12:108560000-108570000,chr12:108640000-108650000	1	1
chr12	108730000	108740000	chr12	108640000	108650000	chr12:108730000-108740000,chr12:108640000-108650000	1	0
chr12	108780000	108790000	chr12	108640000	108650000	chr12:108780000-108790000,chr12:108640000-108650000	1	0
chr12	108560000	108570000	chr12	108680000	108690000	chr12:108560000-108570000,chr12:108680000-108690000	1	0
chr12	108560000	108570000	chr12	108690000	108700000	chr12:108560000-108570000,chr12:108690000-108700000	1	0
chr12	108630000	108640000	chr12	108690000	108700000	chr12:108630000-108640000,chr12:108690000-108700000	1	0
chr12	108560000	108570000	chr12	108820000	108830000	chr12:108560000-108570000,chr12:108820000-108830000	1	0
chr12	110460000	110470000	chr12	110570000	110580000	chr12:110460000-110470000,chr12:110570000-110580000	1	0
chr12	110460000	110470000	chr12	110590000	110600000	chr12:110460000-110470000,chr12:110590000-110600000	1	0
chr12	111360000	111370000	chr12	111580000	111590000	chr12:111360000-111370000,chr12:111580000-111590000	1	0
chr12	113390000	113400000	chr12	113200000	113210000	chr12:113390000-113400000,chr12:113200000-113210000	1	0
chr12	113180000	113190000	chr12	113270000	113280000	chr12:113180000-113190000,chr12:113270000-113280000	1	1
chr12	116270000	116280000	chr12	116660000	116670000	chr12:116270000-116280000,chr12:116660000-116670000	1	1
chr12	116730000	116740000	chr12	116660000	116670000	chr12:116730000-116740000,chr12:116660000-116670000	1	0
chr12	117090000	117100000	chr12	116660000	116670000	chr12:117090000-117100000,chr12:116660000-116670000	1	0
chr12	120280000	120290000	chr12	120210000	120220000	chr12:120280000-120290000,chr12:120210000-120220000	1	0
chr12	120460000	120470000	chr12	120210000	120220000	chr12:120460000-120470000,chr12:120210000-120220000	1	0
chr12	120690000	120700000	chr12	120840000	120850000	chr12:120690000-120700000,chr12:120840000-120850000	1	0
chr12	120710000	120720000	chr12	120840000	120850000	chr12:120710000-120720000,chr12:120840000-120850000	1	0
chr12	120760000	120770000	chr12	120840000	120850000	chr12:120760000-120770000,chr12:120840000-120850000	1	0
chr12	120900000	120910000	chr12	120840000	120850000	chr12:120900000-120910000,chr12:120840000-120850000	1	0
chr12	120970000	120980000	chr12	120840000	120850000	chr12:120970000-120980000,chr12:120840000-120850000	1	0
chr12	120690000	120700000	chr12	120870000	120880000	chr12:120690000-120700000,chr12:120870000-120880000	1	0
chr12	120710000	120720000	chr12	120870000	120880000	chr12:120710000-120720000,chr12:120870000-120880000	1	0
chr12	120720000	120730000	chr12	120870000	120880000	chr12:120720000-120730000,chr12:120870000-120880000	1	0
chr12	120690000	120700000	chr12	120880000	120890000	chr12:120690000-120700000,chr12:120880000-120890000	1	0
chr12	120690000	120700000	chr12	121530000	121540000	chr12:120690000-120700000,chr12:121530000-121540000	1	0
chr12	121200000	121210000	chr12	121530000	121540000	chr12:121200000-121210000,chr12:121530000-121540000	1	0
chr12	121790000	121800000	chr12	121710000	121720000	chr12:121790000-121800000,chr12:121710000-121720000	1	0
chr12	124910000	124920000	chr12	124490000	124500000	chr12:124910000-124920000,chr12:124490000-124500000	1	0
chr12	124910000	124920000	chr12	124770000	124780000	chr12:124910000-124920000,chr12:124770000-124780000	1	0
chr12	130870000	130880000	chr12	131730000	131740000	chr12:130870000-130880000,chr12:131730000-131740000	1	0
chr12	131950000	131960000	chr12	131730000	131740000	chr12:131950000-131960000,chr12:131730000-131740000	1	0
chr12	132070000	132080000	chr12	131730000	131740000	chr12:132070000-132080000,chr12:131730000-131740000	1	0
chr12	131950000	131960000	chr12	131740000	131750000	chr12:131950000-131960000,chr12:131740000-131750000	1	1
chr12	132030000	132040000	chr12	131740000	131750000	chr12:132030000-132040000,chr12:131740000-131750000	1	1
chr13	46050000	46060000	chr13	46130000	46140000	chr13:46050000-46060000,chr13:46130000-46140000	1	0
chr13	98570000	98580000	chr13	98470000	98480000	chr13:98570000-98580000,chr13:98470000-98480000	1	0
chr13	98570000	98580000	chr13	98500000	98510000	chr13:98570000-98580000,chr13:98500000-98510000	1	0
chr13	102790000	102800000	chr13	102590000	102600000	chr13:102790000-102800000,chr13:102590000-102600000	1	0
chr14	20330000	20340000	chr14	20690000	20700000	chr14:20330000-20340000,chr14:20690000-20700000	1	0
chr14	20340000	20350000	chr14	20690000	20700000	chr14:20340000-20350000,chr14:20690000-20700000	1	1
chr14	20450000	20460000	chr14	20690000	20700000	chr14:20450000-20460000,chr14:20690000-20700000	1	0
chr14	20460000	20470000	chr14	20690000	20700000	chr14:20460000-20470000,chr14:20690000-20700000	1	0
chr14	20470000	20480000	chr14	20690000	20700000	chr14:20470000-20480000,chr14:20690000-20700000	1	0
chr14	20990000	21000000	chr14	20690000	20700000	chr14:20990000-21000000,chr14:20690000-20700000	1	0
chr14	21020000	21030000	chr14	20690000	20700000	chr14:21020000-21030000,chr14:20690000-20700000	1	0
chr14	21060000	21070000	chr14	20690000	20700000	chr14:21060000-21070000,chr14:20690000-20700000	1	0
chr14	21070000	21080000	chr14	20690000	20700000	chr14:21070000-21080000,chr14:20690000-20700000	1	0
chr14	21090000	21100000	chr14	20690000	20700000	chr14:21090000-21100000,chr14:20690000-20700000	1	0
chr14	21100000	21110000	chr14	20690000	20700000	chr14:21100000-21110000,chr14:20690000-20700000	1	0
chr14	21260000	21270000	chr14	21410000	21420000	chr14:21260000-21270000,chr14:21410000-21420000	1	0
chr14	21480000	21490000	chr14	21410000	21420000	chr14:21480000-21490000,chr14:21410000-21420000	1	0
chr14	22550000	22560000	chr14	22610000	22620000	chr14:22550000-22560000,chr14:22610000-22620000	1	0
chr14	22970000	22980000	chr14	22610000	22620000	chr14:22970000-22980000,chr14:22610000-22620000	1	0
chr14	22980000	22990000	chr14	22610000	22620000	chr14:22980000-22990000,chr14:22610000-22620000	1	0
chr14	22600000	22610000	chr14	22810000	22820000	chr14:22600000-22610000,chr14:22810000-22820000	1	0
chr14	22950000	22960000	chr14	22810000	22820000	chr14:22950000-22960000,chr14:22810000-22820000	1	0
chr14	22970000	22980000	chr14	22810000	22820000	chr14:22970000-22980000,chr14:22810000-22820000	1	0
chr14	22980000	22990000	chr14	22810000	22820000	chr14:22980000-22990000,chr14:22810000-22820000	1	0
chr14	2.3e+07	23010000	chr14	22810000	22820000	chr14:2.3e+07-23010000,chr14:22810000-22820000	1	0
chr14	23010000	23020000	chr14	22810000	22820000	chr14:23010000-23020000,chr14:22810000-22820000	1	0
chr14	22980000	22990000	chr14	23600000	23610000	chr14:22980000-22990000,chr14:23600000-23610000	1	0
chr14	23300000	23310000	chr14	23600000	23610000	chr14:23300000-23310000,chr14:23600000-23610000	1	0
chr14	23320000	23330000	chr14	23600000	23610000	chr14:23320000-23330000,chr14:23600000-23610000	1	0
chr14	24090000	24100000	chr14	23600000	23610000	chr14:24090000-24100000,chr14:23600000-23610000	1	0
chr14	24110000	24120000	chr14	23600000	23610000	chr14:24110000-24120000,chr14:23600000-23610000	1	0
chr14	3.1e+07	31010000	chr14	31220000	31230000	chr14:3.1e+07-31010000,chr14:31220000-31230000	1	0
chr14	31020000	31030000	chr14	31220000	31230000	chr14:31020000-31030000,chr14:31220000-31230000	1	0
chr14	31130000	31140000	chr14	31220000	31230000	chr14:31130000-31140000,chr14:31220000-31230000	1	0
chr14	31140000	31150000	chr14	31220000	31230000	chr14:31140000-31150000,chr14:31220000-31230000	1	0
chr14	3.1e+07	31010000	chr14	31230000	31240000	chr14:3.1e+07-31010000,chr14:31230000-31240000	1	0
chr14	31020000	31030000	chr14	31230000	31240000	chr14:31020000-31030000,chr14:31230000-31240000	1	0
chr14	31130000	31140000	chr14	31230000	31240000	chr14:31130000-31140000,chr14:31230000-31240000	1	0
chr14	30890000	30900000	chr14	31260000	31270000	chr14:30890000-30900000,chr14:31260000-31270000	1	0
chr14	3.1e+07	31010000	chr14	31260000	31270000	chr14:3.1e+07-31010000,chr14:31260000-31270000	1	1
chr14	31020000	31030000	chr14	31260000	31270000	chr14:31020000-31030000,chr14:31260000-31270000	1	1
chr14	31030000	31040000	chr14	31260000	31270000	chr14:31030000-31040000,chr14:31260000-31270000	1	0
chr14	31130000	31140000	chr14	31260000	31270000	chr14:31130000-31140000,chr14:31260000-31270000	1	1
chr14	31140000	31150000	chr14	31260000	31270000	chr14:31140000-31150000,chr14:31260000-31270000	1	1
chr14	31200000	31210000	chr14	31260000	31270000	chr14:31200000-31210000,chr14:31260000-31270000	1	1
chr14	31420000	31430000	chr14	31260000	31270000	chr14:31420000-31430000,chr14:31260000-31270000	1	0
chr14	31450000	31460000	chr14	31260000	31270000	chr14:31450000-31460000,chr14:31260000-31270000	1	0
chr14	32070000	32080000	chr14	31260000	31270000	chr14:32070000-32080000,chr14:31260000-31270000	1	0
chr14	35040000	35050000	chr14	35150000	35160000	chr14:35040000-35050000,chr14:35150000-35160000	1	0
chr14	35400000	35410000	chr14	35150000	35160000	chr14:35400000-35410000,chr14:35150000-35160000	1	0
chr14	34960000	34970000	chr14	35330000	35340000	chr14:34960000-34970000,chr14:35330000-35340000	1	0
chr14	34990000	35000000	chr14	35330000	35340000	chr14:34990000-35000000,chr14:35330000-35340000	1	0
chr14	35040000	35050000	chr14	35330000	35340000	chr14:35040000-35050000,chr14:35330000-35340000	1	0
chr14	35120000	35130000	chr14	35330000	35340000	chr14:35120000-35130000,chr14:35330000-35340000	1	0
chr14	35400000	35410000	chr14	35330000	35340000	chr14:35400000-35410000,chr14:35330000-35340000	1	1
chr14	35800000	35810000	chr14	35330000	35340000	chr14:35800000-35810000,chr14:35330000-35340000	1	0
chr14	35820000	35830000	chr14	35330000	35340000	chr14:35820000-35830000,chr14:35330000-35340000	1	0
chr14	35120000	35130000	chr14	35340000	35350000	chr14:35120000-35130000,chr14:35340000-35350000	1	0
chr14	35400000	35410000	chr14	35340000	35350000	chr14:35400000-35410000,chr14:35340000-35350000	1	0
chr14	35800000	35810000	chr14	35340000	35350000	chr14:35800000-35810000,chr14:35340000-35350000	1	0
chr14	35120000	35130000	chr14	35380000	35390000	chr14:35120000-35130000,chr14:35380000-35390000	1	0
chr14	35800000	35810000	chr14	35380000	35390000	chr14:35800000-35810000,chr14:35380000-35390000	1	0
chr14	39090000	39100000	chr14	39290000	39300000	chr14:39090000-39100000,chr14:39290000-39300000	1	0
chr14	39110000	39120000	chr14	39290000	39300000	chr14:39110000-39120000,chr14:39290000-39300000	1	0
chr14	39170000	39180000	chr14	39290000	39300000	chr14:39170000-39180000,chr14:39290000-39300000	1	0
chr14	49580000	49590000	chr14	49860000	49870000	chr14:49580000-49590000,chr14:49860000-49870000	1	0
chr14	49590000	49600000	chr14	49860000	49870000	chr14:49590000-49600000,chr14:49860000-49870000	1	0
chr14	49600000	49610000	chr14	49860000	49870000	chr14:49600000-49610000,chr14:49860000-49870000	1	0
chr14	49620000	49630000	chr14	49860000	49870000	chr14:49620000-49630000,chr14:49860000-49870000	1	0
chr14	49630000	49640000	chr14	49860000	49870000	chr14:49630000-49640000,chr14:49860000-49870000	1	1
chr14	49680000	49690000	chr14	49860000	49870000	chr14:49680000-49690000,chr14:49860000-49870000	1	1
chr14	49690000	49700000	chr14	49860000	49870000	chr14:49690000-49700000,chr14:49860000-49870000	1	1
chr14	49770000	49780000	chr14	49860000	49870000	chr14:49770000-49780000,chr14:49860000-49870000	1	1
chr14	5e+07	50010000	chr14	49860000	49870000	chr14:5e+07-50010000,chr14:49860000-49870000	1	0
chr14	50110000	50120000	chr14	49860000	49870000	chr14:50110000-50120000,chr14:49860000-49870000	1	0
chr14	50220000	50230000	chr14	49860000	49870000	chr14:50220000-50230000,chr14:49860000-49870000	1	0
chr14	50230000	50240000	chr14	49860000	49870000	chr14:50230000-50240000,chr14:49860000-49870000	1	0
chr14	49890000	49900000	chr14	49990000	50000000	chr14:49890000-49900000,chr14:49990000-50000000	1	0
chr14	49890000	49900000	chr14	50060000	50070000	chr14:49890000-49900000,chr14:50060000-50070000	1	0
chr14	52690000	52700000	chr14	52940000	52950000	chr14:52690000-52700000,chr14:52940000-52950000	1	0
chr14	53950000	53960000	chr14	54130000	54140000	chr14:53950000-53960000,chr14:54130000-54140000	1	0
chr14	54440000	54450000	chr14	54130000	54140000	chr14:54440000-54450000,chr14:54130000-54140000	1	0
chr14	54480000	54490000	chr14	54130000	54140000	chr14:54480000-54490000,chr14:54130000-54140000	1	0
chr14	54560000	54570000	chr14	54730000	54740000	chr14:54560000-54570000,chr14:54730000-54740000	1	0
chr14	55020000	55030000	chr14	54730000	54740000	chr14:55020000-55030000,chr14:54730000-54740000	1	0
chr14	54900000	54910000	chr14	54970000	54980000	chr14:54900000-54910000,chr14:54970000-54980000	1	0
[truncated: 889 more rows]
