# Supplementary material for: Transcriptional decomposition reveals active chromatin architectures and cell specific regulatory interactions
Source: Nat Commun. 2018 Feb 5;9:487. doi: 10.1038/s41467-017-02798-1 (PMC5799294; doi:10.1038/s41467-017-02798-1)
Supplement: Supplementary file 9 — Supplementary Data 6 [file 41467_2017_2798_MOESM9_ESM.txt]

Sample name 	 CAGE ids 	 group 
B lymphoblastoid cell line GM12878 ENCODE 	 CNhs12331, CNhs12332, CNhs12333 	 ENCODE 
Chronic myelogenous leukemia cell line K562 ENCODE 	 CNhs12334, CNhs12335, CNhs12336 	 ENCODE
epitheloid carcinoma cell line HelaS3 ENCODE 	 CNhs12325, CNhs12326, CNhs12327 	 ENCODE
Hepatocellular carcinoma cell line HepG2 ENCODE 	 CNhs12328, CNhs12329, CNhs12330 	 ENCODE
Adipocyte - omental 	 CNhs11054, CNhs12067, CNhs12068 	 omental adipocytes
Amniotic membrane cells 	 CNhs12502, CNhs12503, CNhs12379 	 mesenchymal cells 
Astrocyte - cerebellum 	 CNhs11321, CNhs12081, CNhs12117 	 astrocytes, cerebellum
Astrocyte - cerebral cortex 	 CNhs10864, CNhs11960, CNhs12005 	 astrocytes, cerebral cortex
CD14 monocyte derived endothelial progenitor cells 	 CNhs10858, CNhs11897, CNhs11904 	 blood cells
CD14 monocytes - mock treated 	 CNhs13468, CNhs13484, CNhs13491 	 blood cells
CD14 monocytes - treated with BCG 	 CNhs13465, CNhs13475, CNhs13543 	 blood cells
CD14 monocytes - treated with B-glucan 	 CNhs13474, CNhs13489, CNhs13495 	 blood cells
CD14 monocytes - treated with Candida 	 CNhs13473, CNhs13488, CNhs13494 	 blood cells
CD14 monocytes - treated with Cryptococcus 	 CNhs13472, CNhs13487, CNhs13546 	 blood cells
CD14 monocytes - treated with Group A streptococci 	 CNhs13469, CNhs13532, CNhs13492 	 blood cells
CD14 monocytes - treated with IFN N-hexane 	 CNhs13466, CNhs13476, CNhs13490 	 blood cells
CD14 monocytes - treated with Salmonella 	 CNhs13471, CNhs13485, CNhs13493 	 blood cells
CD14 monocytes - treated with Trehalose dimycolate TDM	 CNhs13467, CNhs13483, CNhs13544 	 blood cells
CD14 Monocytes 	 CNhs10852, CNhs11954, CNhs11997 	 blood cells
CD19 B Cells, pluriselect, donor090612 	 CNhs12183, CNhs12185, CNhs12188 	 blood cells
CD19 B Cells 	 CNhs12343, CNhs12352, CNhs12354 	 blood cells 
CD4 T Cells 	 CNhs10853, CNhs11955, CNhs11998 	 blood cells
CD4 CD25 CD45RA memory regulatory T cells expanded 	 CNhs13204, CNhs13811, CNhs13812 	 blood cells
CD4 CD25 CD45RA naive conventional T cells expanded 	 CNhs13202, CNhs13813, CNhs13814 	 blood cells
CD8 T Cells pluriselect donor090309 	 CNhs12176, CNhs12178, CNhs12180 	 blood cells
CD8 T Cells 	 CNhs10854, CNhs11956, CNhs11999 	 blood cells
Chorionic membrane cells 	 CNhs12504, CNhs12506, CNhs12380 	 mesenchymal cells 
Ciliary Epithelial Cells 	 CNhs10871, CNhs11966, CNhs12009 	 epithelial cells
Endothelial Cells Aortic 	 CNhs10837, CNhs12495, CNhs11375, CNhs12022 	 endothelial cells
Endothelial Cells Artery 	 CNhs12496, CNhs11977, CNhs12023 	 endothelial cells
Endothelial Cells Lymphatic 	 CNhs10865, CNhs11901, CNhs11906 	 endothelial cells
Endothelial Cells Umbilical vein 	 CNhs10872, CNhs11967, CNhs12010 	 endothelial cells
Fibroblast Aortic Adventitial 	 CNhs10874, CNhs11968, CNhs12011 	 fibroblasts
Fibroblast Cardiac 	 CNhs12498, CNhs11378, CNhs12027, CNhs11909, CNhs12057, CNhs12061 	 fibroblasts
Fibroblast Periodontal Ligament 	 CNhs10867, CNhs11962, CNhs11907, CNhs12493, CNhs11953, CNhs11996 	 fibroblasts
Fibroblast skin dystrophia myotonica 	 CNhs11353, CNhs11354, CNhs11913 	 fibroblasts
Fibroblast skin spinal muscular atrophy 	 CNhs11074, CNhs11911, CNhs11912 	 fibroblasts
Gingival epithelial cells 	 CNhs11061, CNhs11896, CNhs11903 	 epithelial cells
Hepatocyte 	 CNhs12340, CNhs12349, CNhs12626 	 hepatocytes
Macrophage - monocyte derived 	 CNhs10861, CNhs11899, CNhs12003 	 blood cells 
Mast cell expanded and stimulated 	 CNhs13925, CNhs13927 	 blood cells
mature adipocyte 	 CNhs12558, CNhs12559, CNhs12560, CNhs12562 	 mature adipocytes
Melanocyte - dark 	 CNhs12591, CNhs12346, CNhs12570 	 melanocytes
Meningeal Cells 	 CNhs11320, CNhs12080, CNhs12731 	 meningeal cell
Mesenchymal precursor cell - adipose 	 CNhs12363, CNhs12364, CNhs12365 	 mesenchymal cells
Mesenchymal precursor cell - bone marrow 	 CNhs12366, CNhs12367, CNhs13098 	 mesenchymal cells
Mesenchymal precursor cell - cardiac 	 CNhs12368, CNhs12369, CNhs12370, CNhs12371 	 mesenchymal cells
Mesenchymal precursor cell - ovarian cancer left ovary 	 CNhs12372, CNhs13092, CNhs12376, CNhs13094 	 mesenchymal cells
Mesenchymal precursor cell - ovarian cancer metastasis 	 CNhs12374, CNhs13093, CNhs12378, CNhs13097 	 mesenchymal cells
Mesenchymal precursor cell - ovarian cancer right ovary 	 CNhs12373, CNhs12375, CNhs12377, CNhs13507, CNhs13096 	 mesenchymal cells
Myoblast 	 CNhs10870, CNhs11965, CNhs11908 	 muscle cells
Natural Killer Cells 	 CNhs10859, CNhs11957, CNhs12001 	 blood cells
Nucleus Pulposus Cell 	 CNhs10881, CNhs12019, CNhs12063 	 nucleus pulposus cells
Olfactory epithelial cells 	 CNhs13816, CNhs13817, CNhs13818, CNhs13819 	 epithelial cells
Pericytes 	 CNhs11317, CNhs12079, CNhs12116 	 pericytes
Peripheral Blood Mononuclear Cells 	 CNhs10860, CNhs11958, CNhs12002 	 blood cells
Prostate Stromal Cells 	 CNhs10883, CNhs11973, CNhs12015 	 epithelial cells
Renal Proximal Tubular Epithelial Cell 	 CNhs11330, CNhs12087, CNhs12120 	 epithelial cells
Retinal Pigment Epithelial Cells 	 CNhs10842, CNhs11338, CNhs12096, CNhs12733 	 epithelial cells
Salivary acinar cells 	 CNhs12810, CNhs12811, CNhs12812 	 acinar cells
Sebocyte 	 CNhs10847, CNhs11951, CNhs11995 	 epithelial cells
Skeletal Muscle Cells 	 CNhs11083, CNhs11983, CNhs12040, CNhs12053, CNhs12056, CNhs12060 	 muscle cells
Skeletal Muscle Satellite Cells 	 CNhs10869, CNhs11964, CNhs12008 	 muscle cells
Small Airway Epithelial Cells 	 CNhs10884, CNhs11975, CNhs12016 	 epithelial cells
Smooth muscle cells - airway asthmatic 	 CNhs14183, CNhs14184, CNhs14186, CNhs14187, CNhs14188, CNhs14189 	 
Smooth muscle cells - airway control 	 CNhs14190, CNhs14191, CNhs14192, CNhs14193 	 muscle cells
Smooth Muscle Cells - Brain Vascular 	 CNhs10863, CNhs11900, CNhs12004 	 muscle cells
Smooth Muscle Cells - Colonic 	 CNhs10868, CNhs11963, CNhs12007 	 muscle cells
Smooth Muscle Cells - Prostate 	 CNhs11920, CNhs11976, CNhs11910 	 muscle cells
Smooth Muscle Cells - Subclavian Artery 	 CNhs11090, CNhs11990, CNhs12048 	 muscle cells
Smooth Muscle Cells - Tracheal 	 CNhs11329, CNhs12567, CNhs12894 	 muscle cells
Smooth Muscle Cells - Umbilical Artery 	 CNhs11091, CNhs11991, CNhs12049 	 muscle cells
Tenocyte 	 CNhs12639, CNhs12640, CNhs12641 	 fibroblasts
Urothelial Cells 	 CNhs11334, CNhs12091, CNhs12122 	 epithelial cells
Whole blood, ribopure, donor090309 	 CNhs11675, CNhs11671, CNhs11948 	 blood cells
Whole blood, ribopure, donor090612 	 CNhs11672, CNhs11673, CNhs11949 	 blood cells
